# Supplementary material for: Iron-Catalyzed H/D Exchange of Primary Silanes, Secondary Silanes, and Tertiary Siloxanes
Source: ACS Catal. 2022 Feb 18;12(5):2979–85. doi: 10.1021/acscatal.2c00224 (PMC9007460; doi:10.1021/acscatal.2c00224)
Supplement: Supplementary file 2 — cs2c00224_si_002.cif [file cs2c00224_si_002.cif]

data_s21rlw25
_audit_creation_date               2021-10-28
_audit_creation_method
;
Olex2 1.5
(compiled 2021.10.07 svn.r9718050b for OlexSys, GUI svn.r6410)
;
_shelxl_version_number             2014-3
_audit_contact_author_address      ?
_audit_contact_author_email        ?
_audit_contact_author_name         ''
_audit_contact_author_phone        ?
_publ_contact_author_id_orcid      ?
_publ_section_references
;
Dolomanov, O.V., Bourhis, L.J., Gildea, R.J, Howard, J.A.K. & Puschmann, H.
 (2009), J. Appl. Cryst. 42, 339-341.

Sheldrick, G.M. (2008). Acta Cryst. A64, 112-122.

Sheldrick, G.M. (2015). Acta Cryst. C71, 3-8.
;
_chemical_name_common              ?
_chemical_name_systematic
;
 ?
;
_chemical_formula_moiety           '0.5(C50 H72 Fe2 N4 Si2)'
_chemical_formula_sum              'C25 H36 Fe N2 Si'
_chemical_formula_weight           448.50
_chemical_melting_point            ?
loop_
  _atom_type_symbol
  _atom_type_description
  _atom_type_scat_dispersion_real
  _atom_type_scat_dispersion_imag
  _atom_type_scat_source
 'C' 'C' 0.0181 0.0091 'International Tables Vol C Tables 4.2.6.8 and 6.1.1.4'
 'H' 'H' 0.0000 0.0000 'International Tables Vol C Tables 4.2.6.8 and 6.1.1.4'
 'Fe' 'Fe' -1.1336 3.1974
 'International Tables Vol C Tables 4.2.6.8 and 6.1.1.4'
 'N' 'N' 0.0311 0.0180 'International Tables Vol C Tables 4.2.6.8 and 6.1.1.4'
 'Si' 'Si' 0.2541 0.3302 'International Tables Vol C Tables 4.2.6.8 and 6.1.1.4'

_shelx_space_group_comment
;
The symmetry employed for this shelxl refinement is uniquely defined
by the following loop, which should always be used as a source of
symmetry information in preference to the above space-group names.
They are only intended as comments.
;
_space_group_crystal_system        'orthorhombic'
_space_group_IT_number             64
_space_group_name_H-M_alt          'C m c e'
_space_group_name_Hall             '-C 2bc 2'
loop_
  _space_group_symop_operation_xyz
 'x, y, z'
 '-x, -y+1/2, z+1/2'
 '-x, y+1/2, -z+1/2'
 'x, -y, -z'
 'x+1/2, y+1/2, z'
 '-x+1/2, -y+1, z+1/2'
 '-x+1/2, y+1, -z+1/2'
 'x+1/2, -y+1/2, -z'
 '-x, -y, -z'
 'x, y-1/2, -z-1/2'
 'x, -y-1/2, z-1/2'
 '-x, y, z'
 '-x+1/2, -y+1/2, -z'
 'x+1/2, y, -z-1/2'
 'x+1/2, -y, z-1/2'
 '-x+1/2, y+1/2, z'

_cell_length_a                     18.7305(7)
_cell_length_b                     14.4274(7)
_cell_length_c                     17.8945(7)
_cell_angle_alpha                  90
_cell_angle_beta                   90
_cell_angle_gamma                  90
_cell_volume                       4835.7(4)
_cell_formula_units_Z              8
_cell_measurement_reflns_used      11615
_cell_measurement_temperature      150.00(10)
_cell_measurement_theta_max        73.6230
_cell_measurement_theta_min        4.9300
_shelx_estimated_absorpt_T_max     0.732
_shelx_estimated_absorpt_T_min     0.361
_exptl_absorpt_coefficient_mu      5.557
_exptl_absorpt_correction_T_max    1.00000
_exptl_absorpt_correction_T_min    0.60450
_exptl_absorpt_correction_type     multi-scan
_exptl_absorpt_process_details
;
CrysAlisPro 1.171.41.93a (Rigaku Oxford Diffraction, 2020)
Empirical absorption correction using spherical harmonics,
implemented in SCALE3 ABSPACK scaling algorithm.
;
_exptl_crystal_colour              red
_exptl_crystal_colour_primary      red
_exptl_crystal_density_diffrn      1.232
_exptl_crystal_density_meas        ?
_exptl_crystal_density_method      ?
_exptl_crystal_description         block
_exptl_crystal_F_000               1920
_exptl_crystal_size_max            0.231
_exptl_crystal_size_mid            0.174
_exptl_crystal_size_min            0.063
_exptl_special_details
;
 ?
;
_exptl_transmission_factor_max     ?
_exptl_transmission_factor_min     ?
_diffrn_reflns_av_R_equivalents    0.0368
_diffrn_reflns_av_unetI/netI       0.0170
_diffrn_reflns_Laue_measured_fraction_full  0.998
_diffrn_reflns_Laue_measured_fraction_max  0.880
_diffrn_reflns_limit_h_max         22
_diffrn_reflns_limit_h_min         -20
_diffrn_reflns_limit_k_max         17
_diffrn_reflns_limit_k_min         -17
_diffrn_reflns_limit_l_max         22
_diffrn_reflns_limit_l_min         -23
_diffrn_reflns_number              24539
_diffrn_reflns_point_group_measured_fraction_full  0.998
_diffrn_reflns_point_group_measured_fraction_max  0.880
_diffrn_reflns_theta_full          67.684
_diffrn_reflns_theta_max           89.528
_diffrn_reflns_theta_min           4.590
_diffrn_ambient_environment        N~2~
_diffrn_ambient_temperature        150.00(10)
_diffrn_detector                   'CCD plate'
_diffrn_detector_area_resol_mean   8.1150
_diffrn_detector_type              EosS2
_diffrn_measured_fraction_theta_full  0.998
_diffrn_measured_fraction_theta_max  0.880
_diffrn_measurement_device         'four-circle diffractometer'
_diffrn_measurement_device_type    'SuperNova, Dual, Cu at home/near, EosS2'
_diffrn_measurement_method         '\w scans'
_diffrn_radiation_monochromator    mirror
_diffrn_radiation_probe            x-ray
_diffrn_radiation_type             'Cu K\a'
_diffrn_radiation_wavelength       1.54184
_diffrn_source                     'micro-focus sealed X-ray tube'
_diffrn_source_type                'SuperNova (Cu) X-ray Source'
_reflns_Friedel_coverage           0.000
_reflns_Friedel_fraction_full      .
_reflns_Friedel_fraction_max       .
_reflns_number_gt                  2421
_reflns_number_total               2517
_reflns_special_details
;
 Reflections were merged by SHELXL according to the crystal
 class for the calculation of statistics and refinement.
 
 _reflns_Friedel_fraction is defined as the number of unique
 Friedel pairs measured divided by the number that would be
 possible theoretically, ignoring centric projections and
 systematic absences.
;
_reflns_threshold_expression       'I > 2\s(I)'
_computing_cell_refinement         'CrysAlisPro 1.171.41.93a (Rigaku OD, 2020)'
_computing_data_collection         'CrysAlisPro 1.171.41.93a (Rigaku OD, 2020)'
_computing_data_reduction          'CrysAlisPro 1.171.41.93a (Rigaku OD, 2020)'
_computing_molecular_graphics      'Olex2 1.5 (Dolomanov et al., 2009)'
_computing_publication_material    'Olex2 1.5 (Dolomanov et al., 2009)'
_computing_structure_refinement    'SHELXL 2014/3 (Sheldrick, 2015)'
_computing_structure_solution      'SHELXS  (Sheldrick, 2008)'
_refine_diff_density_max           0.600
_refine_diff_density_min           -1.001
_refine_diff_density_rms           0.061
_refine_ls_extinction_coef         .
_refine_ls_extinction_method       none
_refine_ls_goodness_of_fit_ref     1.107
_refine_ls_hydrogen_treatment      mixed
_refine_ls_matrix_type             full
_refine_ls_number_parameters       163
_refine_ls_number_reflns           2517
_refine_ls_number_restraints       5
_refine_ls_R_factor_all            0.0433
_refine_ls_R_factor_gt             0.0419
_refine_ls_restrained_S_all        1.106
_refine_ls_shift/su_max            0.000
_refine_ls_shift/su_mean           0.000
_refine_ls_structure_factor_coef   Fsqd
_refine_ls_weighting_details      
 'w=1/[\s^2^(Fo^2^)+(0.0629P)^2^+6.4628P] where P=(Fo^2^+2Fc^2^)/3'
_refine_ls_weighting_scheme        calc
_refine_ls_wR_factor_gt            0.1149
_refine_ls_wR_factor_ref           0.1161
_refine_special_details
;
The asymmetric unit comprises one quarter of a molecule, in which 
atoms Fe1, Si1, C10 and C13 are coincident with crystallographic 
mirror plane. The proximity of the iron centre to a space-group 
inversion centre serves to complete the dimer. C12 was seen to 
be disordered either side of the aforementioned mirror plane. 
The hydrogen atoms attached to this carbon were located and 
refined with the inclusion of some distance restraints, to 
assist convergence.
;
_olex2_refinement_description
;
1. Fixed Uiso
 At 1.5 times of:
  All C(H,H,H) groups, H13 of C13
 At 1.2 times of:
  H5 of C5, H4 of C4, H3 of C3
2. Restrained distances
 C12-H12A = C12-H12B
 0.98 with sigma of 0.005
 H12A-H12B
 1.6 with sigma of 0.005
 C13-H13A = C13-H13
 0.98 with sigma of 0.005
3. Others
 Fixed Sof: C12(0.5) H12A(0.5) H12B(0.5)
4.a Aromatic/amide H refined with riding coordinates:
 C3(H3), C4(H4), C5(H5)
4.b Idealised Me refined as rotating group:
 C7(H7A,H7B,H7C), C8(H8A,H8B,H8C), C11(H11A,H11B,H11C), C14(H14A,H14B,H14C)
;
_atom_sites_solution_hydrogens     mixed
_atom_sites_solution_primary       heavy
_atom_sites_solution_secondary     ?
loop_
  _atom_site_label
  _atom_site_type_symbol
  _atom_site_fract_x
  _atom_site_fract_y
  _atom_site_fract_z
  _atom_site_U_iso_or_equiv
  _atom_site_adp_type
  _atom_site_occupancy
  _atom_site_site_symmetry_order
  _atom_site_calc_flag
  _atom_site_refinement_flags_posn
  _atom_site_refinement_flags_adp
  _atom_site_refinement_flags_occupancy
  _atom_site_disorder_assembly
  _atom_site_disorder_group
 Fe1 Fe 0.5000 0.47283(3) 0.57027(2) 0.02546(16) Uani 1 2 d S T P . .
 Si1 Si 0.5000 0.25788(6) 0.50472(4) 0.0330(2) Uani 1 2 d S T P . .
 N1 N 0.58056(10) 0.46774(12) 0.64684(9) 0.0275(4) Uani 1 1 d . . . . .
 C1 C 0.65173(12) 0.51172(16) 0.63585(11) 0.0305(5) Uani 1 1 d . . . . .
 C2 C 0.66354(13) 0.60019(17) 0.66547(11) 0.0351(5) Uani 1 1 d . . . . .
 C3 C 0.73219(14) 0.64298(19) 0.65467(12) 0.0421(6) Uani 1 1 d . . . . .
 H3 H 0.7396 0.7035 0.6741 0.050 Uiso 1 1 calc R U . . .
 C4 C 0.78844(14) 0.5998(2) 0.61699(13) 0.0446(6) Uani 1 1 d . . . . .
 H4 H 0.8332 0.6298 0.6109 0.053 Uiso 1 1 calc R U . . .
 C5 C 0.77668(14) 0.5126(2) 0.58917(13) 0.0409(6) Uani 1 1 d . . . . .
 H5 H 0.8143 0.4812 0.5641 0.049 Uiso 1 1 calc R U . . .
 C6 C 0.70807(13) 0.46732(17) 0.59716(12) 0.0338(5) Uani 1 1 d . . . . .
 C7 C 0.60426(15) 0.64688(19) 0.70927(13) 0.0419(6) Uani 1 1 d . . . . .
 H7A H 0.5643 0.6609 0.6757 0.063 Uiso 1 1 calc R U . . .
 H7B H 0.6222 0.7045 0.7313 0.063 Uiso 1 1 calc R U . . .
 H7C H 0.5879 0.6054 0.7491 0.063 Uiso 1 1 calc R U . . .
 C8 C 0.69663(15) 0.3723(2) 0.56596(14) 0.0448(6) Uani 1 1 d . . . . .
 H8A H 0.6665 0.3364 0.6002 0.067 Uiso 1 1 calc R U . . .
 H8B H 0.7428 0.3412 0.5600 0.067 Uiso 1 1 calc R U . . .
 H8C H 0.6731 0.3770 0.5172 0.067 Uiso 1 1 calc R U . . .
 C9 C 0.57030(12) 0.42693(15) 0.71015(10) 0.0288(4) Uani 1 1 d . . . . .
 C10 C 0.5000 0.4005(2) 0.73611(15) 0.0311(7) Uani 1 2 d S T P . .
 H10 H 0.5000 0.371(3) 0.779(2) 0.039(10) Uiso 1 2 d S . P . .
 C11 C 0.63703(13) 0.40887(18) 0.75774(12) 0.0375(5) Uani 1 1 d . . . . .
 H11A H 0.6712 0.3718 0.7290 0.056 Uiso 1 1 calc R U . . .
 H11B H 0.6235 0.3752 0.8031 0.056 Uiso 1 1 calc R U . . .
 H11C H 0.6590 0.4681 0.7715 0.056 Uiso 1 1 calc R U . . .
 C12 C 0.5163(2) 0.3847(3) 0.4815(2) 0.0304(16) Uani 0.5 1 d D . P A -1
 C13 C 0.5000 0.2319(2) 0.60261(17) 0.0372(7) Uani 1 2 d DS T P A .
 H13 H 0.4567(9) 0.254(2) 0.6275(16) 0.056 Uiso 1 1 d D U . B -1
 C14 C 0.41646(16) 0.1993(2) 0.46469(14) 0.0522(7) Uani 1 1 d . . . . .
 H14A H 0.4172 0.1331 0.4770 0.078 Uiso 1 1 calc R U . . .
 H14B H 0.4157 0.2069 0.4103 0.078 Uiso 1 1 calc R U . . .
 H14C H 0.3737 0.2279 0.4863 0.078 Uiso 1 1 calc R U . . .
 H12A H 0.4863(16) 0.387(4) 0.4367(13) 0.048(16) Uiso 0.5 1 d D . P C -1
 H12B H 0.5662(7) 0.395(3) 0.468(2) 0.032(13) Uiso 0.5 1 d D . P D -1
 H13A H 0.5000 0.1646(6) 0.610(2) 0.048(11) Uiso 1 2 d DS . P . .

loop_
  _atom_site_aniso_label
  _atom_site_aniso_U_11
  _atom_site_aniso_U_22
  _atom_site_aniso_U_33
  _atom_site_aniso_U_23
  _atom_site_aniso_U_13
  _atom_site_aniso_U_12
 Fe1 0.0313(3) 0.0363(3) 0.0087(2) 0.00111(15) 0.000 0.000
 Si1 0.0492(5) 0.0346(5) 0.0151(3) -0.0005(3) 0.000 0.000
 N1 0.0311(9) 0.0367(10) 0.0146(7) 0.0019(6) -0.0019(7) -0.0015(7)
 C1 0.0335(11) 0.0429(12) 0.0152(8) 0.0065(8) -0.0047(8) -0.0019(9)
 C2 0.0412(13) 0.0447(13) 0.0195(9) 0.0043(8) -0.0079(8) -0.0057(10)
 C3 0.0494(15) 0.0498(14) 0.0271(10) 0.0049(10) -0.0072(10) -0.0123(11)
 C4 0.0407(13) 0.0663(17) 0.0266(10) 0.0103(11) -0.0052(10) -0.0155(12)
 C5 0.0356(13) 0.0654(16) 0.0218(10) 0.0075(10) -0.0012(9) -0.0024(11)
 C6 0.0351(12) 0.0482(13) 0.0179(9) 0.0049(8) -0.0015(9) -0.0010(9)
 C7 0.0527(15) 0.0432(13) 0.0298(11) -0.0025(10) -0.0042(10) -0.0030(11)
 C8 0.0445(15) 0.0541(16) 0.0358(12) -0.0035(10) 0.0086(10) -0.0009(12)
 C9 0.0389(12) 0.0338(11) 0.0136(8) 0.0005(7) -0.0043(8) 0.0004(9)
 C10 0.0437(18) 0.0368(16) 0.0128(11) 0.0036(11) 0.000 0.000
 C11 0.0457(13) 0.0477(13) 0.0192(9) 0.0074(9) -0.0077(9) -0.0040(11)
 C12 0.043(5) 0.0308(18) 0.0179(15) -0.0004(13) 0.0012(15) 0.0017(16)
 C13 0.053(2) 0.0399(18) 0.0191(13) 0.0040(12) 0.000 0.000
 C14 0.0595(17) 0.0654(19) 0.0315(12) -0.0073(12) -0.0077(11) -0.0019(14)

_geom_special_details
;
 All esds (except the esd in the dihedral angle between two l.s. planes)
 are estimated using the full covariance matrix.  The cell esds are taken
 into account individually in the estimation of esds in distances, angles
 and torsion angles; correlations between esds in cell parameters are only
 used when they are defined by crystal symmetry.  An approximate (isotropic)
 treatment of cell esds is used for estimating esds involving l.s. planes.
;
loop_
  _geom_bond_atom_site_label_1
  _geom_bond_atom_site_label_2
  _geom_bond_distance
  _geom_bond_site_symmetry_2
  _geom_bond_publ_flag
 Fe1 Fe1 2.6340(8) 9_666 ?
 Fe1 N1 2.0396(18) . ?
 Fe1 N1 2.0397(18) 12_655 ?
 Fe1 C12 2.058(4) . ?
 Si1 C12 1.901(4) . ?
 Si1 C13 1.792(3) . ?
 Si1 C14 1.917(3) 12_655 ?
 Si1 C14 1.917(3) . ?
 N1 C1 1.489(3) . ?
 N1 C9 1.291(2) . ?
 C1 C2 1.400(3) . ?
 C1 C6 1.415(3) . ?
 C2 C3 1.439(3) . ?
 C2 C7 1.517(4) . ?
 C3 H3 0.9500 . ?
 C3 C4 1.397(4) . ?
 C4 H4 0.9500 . ?
 C4 C5 1.371(4) . ?
 C5 H5 0.9500 . ?
 C5 C6 1.449(3) . ?
 C6 C8 1.495(4) . ?
 C7 H7A 0.9800 . ?
 C7 H7B 0.9800 . ?
 C7 H7C 0.9800 . ?
 C8 H8A 0.9800 . ?
 C8 H8B 0.9800 . ?
 C8 H8C 0.9800 . ?
 C9 C10 1.447(3) . ?
 C9 C11 1.535(3) . ?
 C10 C9 1.447(3) 12_655 ?
 C10 H10 0.89(4) . ?
 C11 H11A 0.9800 . ?
 C11 H11B 0.9800 . ?
 C11 H11C 0.9800 . ?
 C12 H12A 0.980(5) . ?
 C12 H12B 0.980(5) . ?
 C13 H13 0.979(5) . ?
 C13 H13A 0.980(5) . ?
 C14 H14A 0.9800 . ?
 C14 H14B 0.9800 . ?
 C14 H14C 0.9800 . ?

loop_
  _geom_angle_atom_site_label_1
  _geom_angle_atom_site_label_2
  _geom_angle_atom_site_label_3
  _geom_angle
  _geom_angle_site_symmetry_1
  _geom_angle_site_symmetry_3
  _geom_angle_publ_flag
 N1 Fe1 Fe1 130.70(5) 12_655 9_666 ?
 N1 Fe1 Fe1 130.70(5) . 9_666 ?
 N1 Fe1 N1 95.43(10) . 12_655 ?
 N1 Fe1 C12 112.74(13) . . ?
 N1 Fe1 C12 127.32(13) 12_655 . ?
 C12 Fe1 Fe1 56.42(11) . 9_666 ?
 C12 Si1 C14 118.27(16) . . ?
 C12 Si1 C14 102.20(16) . 12_655 ?
 C13 Si1 C12 114.55(17) . . ?
 C13 Si1 C14 105.85(11) . . ?
 C13 Si1 C14 105.85(11) . 12_655 ?
 C14 Si1 C14 109.41(19) . 12_655 ?
 C1 N1 Fe1 123.92(12) . . ?
 C9 N1 Fe1 119.72(15) . . ?
 C9 N1 C1 116.32(17) . . ?
 C2 C1 N1 118.7(2) . . ?
 C2 C1 C6 118.7(2) . . ?
 C6 C1 N1 122.6(2) . . ?
 C1 C2 C3 118.8(2) . . ?
 C1 C2 C7 119.0(2) . . ?
 C3 C2 C7 122.2(2) . . ?
 C2 C3 H3 118.4 . . ?
 C4 C3 C2 123.2(2) . . ?
 C4 C3 H3 118.4 . . ?
 C3 C4 H4 121.2 . . ?
 C5 C4 C3 117.6(2) . . ?
 C5 C4 H4 121.2 . . ?
 C4 C5 H5 119.3 . . ?
 C4 C5 C6 121.4(2) . . ?
 C6 C5 H5 119.3 . . ?
 C1 C6 C5 120.4(2) . . ?
 C1 C6 C8 119.4(2) . . ?
 C5 C6 C8 120.2(2) . . ?
 C2 C7 H7A 109.5 . . ?
 C2 C7 H7B 109.5 . . ?
 C2 C7 H7C 109.5 . . ?
 H7A C7 H7B 109.5 . . ?
 H7A C7 H7C 109.5 . . ?
 H7B C7 H7C 109.5 . . ?
 C6 C8 H8A 109.5 . . ?
 C6 C8 H8B 109.5 . . ?
 C6 C8 H8C 109.5 . . ?
 H8A C8 H8B 109.5 . . ?
 H8A C8 H8C 109.5 . . ?
 H8B C8 H8C 109.5 . . ?
 N1 C9 C10 122.5(2) . . ?
 N1 C9 C11 116.3(2) . . ?
 C10 C9 C11 121.21(18) . . ?
 C9 C10 C9 130.9(3) 12_655 . ?
 C9 C10 H10 114.1(3) 12_655 . ?
 C9 C10 H10 114.1(3) . . ?
 C9 C11 H11A 109.5 . . ?
 C9 C11 H11B 109.5 . . ?
 C9 C11 H11C 109.5 . . ?
 H11A C11 H11B 109.5 . . ?
 H11A C11 H11C 109.5 . . ?
 H11B C11 H11C 109.5 . . ?
 Fe1 C12 H12A 121(3) . . ?
 Fe1 C12 H12B 104(3) . . ?
 Si1 C12 Fe1 113.71(19) . . ?
 Si1 C12 H12A 97(3) . . ?
 Si1 C12 H12B 111(3) . . ?
 H12A C12 H12B 109.4(8) . . ?
 Si1 C13 H13 112.1(19) . . ?
 Si1 C13 H13A 110(2) . . ?
 H13 C13 H13A 105(2) . . ?
 Si1 C14 H14A 109.5 . . ?
 Si1 C14 H14B 109.5 . . ?
 Si1 C14 H14C 109.5 . . ?
 H14A C14 H14B 109.5 . . ?
 H14A C14 H14C 109.5 . . ?
 H14B C14 H14C 109.5 . . ?

loop_
  _geom_torsion_atom_site_label_1
  _geom_torsion_atom_site_label_2
  _geom_torsion_atom_site_label_3
  _geom_torsion_atom_site_label_4
  _geom_torsion
  _geom_torsion_site_symmetry_1
  _geom_torsion_site_symmetry_2
  _geom_torsion_site_symmetry_3
  _geom_torsion_site_symmetry_4
  _geom_torsion_publ_flag
 Fe1 N1 C1 C2 95.6(2) . . . . ?
 Fe1 N1 C1 C6 -84.9(2) . . . . ?
 Fe1 N1 C9 C10 -12.8(3) . . . . ?
 Fe1 N1 C9 C11 168.08(15) . . . . ?
 N1 C1 C2 C3 -179.76(18) . . . . ?
 N1 C1 C2 C7 1.6(3) . . . . ?
 N1 C1 C6 C5 -178.94(18) . . . . ?
 N1 C1 C6 C8 -0.2(3) . . . . ?
 N1 C9 C10 C9 -14.0(5) . . . 12_655 ?
 C1 N1 C9 C10 165.1(2) . . . . ?
 C1 N1 C9 C11 -14.0(3) . . . . ?
 C1 C2 C3 C4 -1.2(3) . . . . ?
 C2 C1 C6 C5 0.5(3) . . . . ?
 C2 C1 C6 C8 179.3(2) . . . . ?
 C2 C3 C4 C5 0.2(3) . . . . ?
 C3 C4 C5 C6 1.1(3) . . . . ?
 C4 C5 C6 C1 -1.6(3) . . . . ?
 C4 C5 C6 C8 179.7(2) . . . . ?
 C6 C1 C2 C3 0.7(3) . . . . ?
 C6 C1 C2 C7 -177.95(19) . . . . ?
 C7 C2 C3 C4 177.5(2) . . . . ?
 C9 N1 C1 C2 -82.3(2) . . . . ?
 C9 N1 C1 C6 97.2(2) . . . . ?
 C11 C9 C10 C9 165.0(2) . . . 12_655 ?

_shelx_res_file
;
TITL s21rlw25
CELL 1.54184 18.730465 14.427388 17.89447 90 90 90
ZERR 8 0.000726 0.000723 0.000746 0 0 0
LATT 7
SYMM -X,0.5-Y,0.5+Z
SYMM -X,0.5+Y,0.5-Z
SYMM +X,-Y,-Z
SFAC C H Fe N Si
UNIT 200 288 8 16 8
EQIV $1 1-X,1-Y,1-Z
EQIV $2 +X,1-Y,1-Z
DFIX 0.98 0.005 C12 H12a C12 H12b
DFIX 1.6 0.005 H12a H12b
DFIX 0.98 0.005 C13 H13a C13 H13

L.S. 10
PLAN  4
SIZE 0.06 0.17 0.23
TEMP -123
CONF
FREE Fe1 H12a_$1
FREE Fe1 H12a_$2
BOND
list 4
MORE -1
BOND $H
fmap 2
acta
REM <olex2.extras>
REM <HklSrc "%.\\s21rlw25.hkl">
REM </olex2.extras>

WGHT    0.062900    6.462800
FVAR       0.26493
FE1   3    0.500000    0.472832    0.570266    10.50000    0.03132    0.03633 =
         0.00872    0.00111    0.00000    0.00000
SI1   5    0.500000    0.257876    0.504719    10.50000    0.04917    0.03460 =
         0.01511   -0.00049    0.00000    0.00000
N1    4    0.580564    0.467741    0.646841    11.00000    0.03109    0.03675 =
         0.01460    0.00193   -0.00195   -0.00146
C1    1    0.651732    0.511720    0.635850    11.00000    0.03349    0.04287 =
         0.01523    0.00650   -0.00474   -0.00192
C2    1    0.663541    0.600189    0.665471    11.00000    0.04115    0.04475 =
         0.01947    0.00430   -0.00787   -0.00568
C3    1    0.732189    0.642981    0.654672    11.00000    0.04935    0.04975 =
         0.02710    0.00490   -0.00720   -0.01234
AFIX  43
H3    2    0.739614    0.703500    0.674095    11.00000   -1.20000
AFIX   0
C4    1    0.788443    0.599798    0.616995    11.00000    0.04075    0.06630 =
         0.02663    0.01025   -0.00520   -0.01546
AFIX  43
H4    2    0.833219    0.629785    0.610888    11.00000   -1.20000
AFIX   0
C5    1    0.776676    0.512609    0.589169    11.00000    0.03560    0.06544 =
         0.02179    0.00748   -0.00117   -0.00243
AFIX  43
H5    2    0.814295    0.481224    0.564117    11.00000   -1.20000
AFIX   0
C6    1    0.708074    0.467324    0.597164    11.00000    0.03509    0.04824 =
         0.01794    0.00493   -0.00149   -0.00104
C7    1    0.604259    0.646877    0.709266    11.00000    0.05274    0.04321 =
         0.02979   -0.00247   -0.00415   -0.00303
AFIX 137
H7A   2    0.564340    0.660862    0.675706    11.00000   -1.50000
H7B   2    0.622218    0.704543    0.731273    11.00000   -1.50000
H7C   2    0.587917    0.605390    0.749114    11.00000   -1.50000
AFIX   0
C8    1    0.696632    0.372321    0.565956    11.00000    0.04448    0.05406 =
         0.03577   -0.00354    0.00861   -0.00088
AFIX 137
H8A   2    0.666537    0.336440    0.600163    11.00000   -1.50000
H8B   2    0.742807    0.341233    0.560040    11.00000   -1.50000
H8C   2    0.673053    0.377035    0.517215    11.00000   -1.50000
AFIX   0
C9    1    0.570296    0.426934    0.710150    11.00000    0.03888    0.03377 =
         0.01364    0.00053   -0.00425    0.00037
C10   1    0.500000    0.400511    0.736105    10.50000    0.04374    0.03684 =
         0.01284    0.00362    0.00000    0.00000
H10   2    0.500000    0.370746    0.779452    10.50000    0.03924
C11   1    0.637031    0.408874    0.757742    11.00000    0.04570    0.04769 =
         0.01920    0.00744   -0.00770   -0.00402
AFIX 137
H11A  2    0.671196    0.371777    0.729003    11.00000   -1.50000
H11B  2    0.623487    0.375203    0.803143    11.00000   -1.50000
H11C  2    0.659023    0.468112    0.771467    11.00000   -1.50000
AFIX   0
PART -1
C12   1    0.516306    0.384671    0.481483    10.50000    0.04251    0.03078 =
         0.01791   -0.00038    0.00123    0.00167
PART 0
C13   1    0.500000    0.231872    0.602615    10.50000    0.05269    0.03992 =
         0.01914    0.00403    0.00000    0.00000
PART -1
H13   2    0.456691    0.254074    0.627497    11.00000   -1.50000
PART 0
C14   1    0.416458    0.199315    0.464687    11.00000    0.05951    0.06545 =
         0.03155   -0.00728   -0.00774   -0.00186
AFIX 137
H14A  2    0.417215    0.133142    0.477025    11.00000   -1.50000
H14B  2    0.415719    0.206936    0.410273    11.00000   -1.50000
H14C  2    0.373735    0.227932    0.486301    11.00000   -1.50000
AFIX   0
PART -1
H12A  2    0.486275    0.387494    0.436667    10.50000    0.04773
H12B  2    0.566234    0.395158    0.467509    10.50000    0.03243
PART 0
H13A  2    0.500000    0.164630    0.610224    10.50000    0.04800
HKLF 4

REM  s21rlw25
REM R1 =  0.0419 for    2421 Fo > 4sig(Fo)  and  0.0433 for all    2517 data
REM    163 parameters refined using      5 restraints

END

WGHT      0.0629      6.4610

REM Highest difference peak  0.600,  deepest hole -1.001,  1-sigma level  0.061
Q1    1   0.4496  0.4719  0.5708  11.00000  0.05    0.60
Q2    1   0.5000  0.5281  0.5866  10.50000  0.05    0.45
Q3    1   0.5000  0.3190  0.4928  10.50000  0.05    0.35
Q4    1   0.4482  0.2555  0.4995  11.00000  0.05    0.34
;
_shelx_res_checksum                66323
_shelx_hkl_file
;
  -2   0   0 1021.06   10.14
   2   0   0 1135.84   10.98
   2   0   0 1146.18   11.30
   2   0   0 1112.15   10.60
   2   0   0 1129.85   10.25
   2   0   0 1112.79   11.68
   4   0   0 3623.96   28.34
   4   0   0 3691.62   26.26
   4   0   0 3686.05   29.41
   6   0   0 1991.45   27.25
   6   0   0 1963.57   25.45
   8   0   0 1826.10   31.35
  10   0   0 4092.58   51.49
  10   0   0 4248.80   56.31
  12   0   0 2841.15   54.64
  12   0   0 2934.05   54.28
  12   0   0 2807.66   47.72
  12   0   0 2897.42   60.28
  14   0   0 4377.70   75.81
  16   0   0  206.91   11.24
  16   0   0  212.61   11.71
  16   0   0  199.48   11.68
  18   0   0  445.60   15.88
  18   0   0  440.78   16.91
  18   0   0  411.36   15.61
  20   0   0  263.28   10.75
  20   0   0  272.63   11.57
 -13  -1   0    2.46    2.20
 -11  -1   0    0.37    1.59
  -7  -1   0   -0.28    1.01
  -5  -1   0    0.69    0.85
  -3  -1   0    0.38    0.47
  -3  -1   0    1.56    0.55
  -1  -1   0    2.15    0.55
   1  -1   0    0.42    0.27
   1   1   0    0.77    0.28
   1   1   0    0.78    0.33
   3  -1   0    0.28    0.29
   3   1   0    0.40    0.47
   3   1   0    0.66    0.42
   3  -1   0    1.48    0.69
   3   1   0    0.31    0.38
   3  -1   0    0.21    0.58
   3   1   0    0.46    0.63
   3  -1   0    0.78    0.61
   3   1   0    0.31    0.55
   5  -1   0    0.16    0.77
   5  -1   0    0.97    1.03
   5   1   0    0.60    0.86
   5   1   0    2.22    1.08
   5   1   0    0.13    1.05
   5   1   0    0.49    0.57
   5  -1   0   -0.24    0.65
   5  -1   0    1.01    0.94
   5   1   0    0.31    0.71
   7   1   0    0.57    1.03
   7   1   0    2.22    1.08
   7   1   0   -0.25    1.04
   7   1   0    0.52    0.93
   7  -1   0   -0.16    1.01
   7  -1   0    0.23    0.66
   9  -1   0    1.88    1.83
   9   1   0   -0.33    0.95
   9   1   0    1.26    1.49
   9   1   0    0.91    1.35
  11  -1   0   -0.86    1.92
  11   1   0   -2.33    2.24
  11  -1   0    1.01    1.87
  11  -1   0   -0.66    2.57
  11   1   0    1.40    1.36
  11  -1   0    0.31    1.58
  13   1   0   -3.34    3.63
  13  -1   0    3.30    3.29
  13   1   0    2.43    3.32
  13  -1   0   -1.01    2.29
  13  -1   0   -1.77    1.76
  13  -1   0    3.30    2.97
  13   1   0    0.24    2.19
  15  -1   0   -1.24    1.88
  15  -1   0    1.28    1.97
  15   1   0    1.35    2.70
  17   1   0    0.33    2.33
  17  -1   0   -0.60    2.32
  17   1   0    2.90    2.56
  17  -1   0   -0.95    2.46
  17  -1   0   -0.44    2.71
  19  -1   0    2.63    2.13
  19   1   0    0.34    1.81
  19   1   0    0.30    1.90
  19  -1   0   -3.56    2.61
  19  -1   0    0.67    2.10
  21  -1   0    1.30    1.31
  21   1   0   -1.30    1.56
  21   1   0   -0.01    1.05
 -12  -2   0   87.97   10.26
 -10  -2   0   77.79    8.22
  -8  -2   0   63.62    6.55
  -8  -2   0   65.21    6.13
  -6  -2   0  559.78   15.59
  -6  -2   0  540.83   12.25
  -6  -2   0  523.44   15.24
  -4  -2   0  125.62    6.27
  -4  -2   0  126.90    5.54
  -4  -2   0  132.11    6.79
  -2   2   0  871.98    7.18
  -2   2   0  827.49   12.65
  -2  -2   0  846.42   13.26
   0   2   0 8619.30   36.99
   2  -2   0  900.29   12.47
   2   2   0  828.24   14.34
   2  -2   0  885.22   12.62
   2  -2   0  888.98   13.87
   2   2   0  848.76   12.40
   4  -2   0  127.05    5.91
   4  -2   0  125.78    4.24
   4   2   0  128.67    5.35
   4  -2   0  127.69    6.87
   4   2   0  128.40    5.48
   4   2   0  130.44    6.04
   4   2   0  128.67    4.90
   4  -2   0  125.13    5.72
   4   2   0  126.69    3.92
   4   2   0  132.34    6.85
   6  -2   0  530.20   14.81
   6  -2   0  528.23   15.31
   6   2   0  538.13   12.35
   6  -2   0  530.48   15.66
   6  -2   0  525.68   15.78
   6  -2   0  518.70   13.20
   6   2   0  557.03   15.40
   6   2   0  545.19   15.58
   8  -2   0   64.31    6.02
   8  -2   0   66.28    6.32
   8  -2   0   68.20    6.46
   8   2   0   59.47    5.69
   8  -2   0   65.87    5.32
   8   2   0   59.08    5.78
   8   2   0   61.55    5.01
   8   2   0   69.50    6.48
  10  -2   0   72.66    7.59
  10   2   0   77.56    7.66
  10   2   0   70.15    6.38
  10  -2   0   75.98    8.22
  10   2   0   72.11    7.17
  10   2   0   80.76    8.13
  10  -2   0   72.82    8.38
  12  -2   0   86.03    9.33
  12   2   0   90.26    9.45
  12  -2   0   96.33   10.24
  12  -2   0   89.98   10.63
  14   2   0  982.38   24.90
  14   2   0  980.25   26.66
  16  -2   0   27.26    4.12
  16   2   0   31.66    5.17
  16  -2   0   27.72    4.72
  16  -2   0   26.21    5.25
  18  -2   0   42.98    5.25
  18   2   0   44.71    5.51
  18  -2   0   46.92    5.37
  18   2   0   40.99    5.19
  18  -2   0   45.92    5.95
  20   2   0   19.65    3.16
  20  -2   0   22.03    3.15
  20  -2   0   21.22    3.39
  20   2   0   21.75    3.14
  20  -2   0   16.71    3.07
 -13  -3   0    0.72    1.94
 -11  -3   0    1.38    1.63
  -9  -3   0    1.44    1.82
  -9  -3   0    0.30    1.49
  -7  -3   0    0.38    1.09
  -7  -3   0    0.72    1.05
  -7  -3   0   -1.18    2.03
  -5  -3   0    1.01    1.34
  -5  -3   0    0.40    1.21
  -5  -3   0    1.13    1.37
  -3  -3   0    0.01    0.65
  -3   3   0    9.22    1.90
  -1   3   0   -0.18    0.73
   1   3   0    1.81    0.92
   1  -3   0    0.08    0.39
   1   3   0    1.04    0.96
   1   3   0    0.90    0.48
   1  -3   0   -0.07    0.85
   3  -3   0    0.57    0.64
   3   3   0    3.05    0.98
   3  -3   0    0.26    0.84
   3  -3   0    1.62    0.86
   3   3   0    0.10    0.81
   5   3   0    0.44    1.01
   5   3   0    0.68    0.67
   5  -3   0    0.01    0.42
   5  -3   0   -0.49    0.85
   5  -3   0    1.06    1.22
   5   3   0   -0.03    0.42
   5   3   0    0.45    0.69
   5   3   0    0.71    0.65
   5  -3   0   -0.66    0.95
   5  -3   0    0.08    1.28
   7  -3   0   -0.64    1.37
   7  -3   0   -0.35    1.42
   7  -3   0    2.35    1.76
   7  -3   0    0.94    1.03
   7   3   0    1.10    1.48
   7  -3   0   -0.13    1.62
   7   3   0    2.80    1.80
   7  -3   0    2.60    1.56
   9  -3   0    0.76    1.23
   9  -3   0    0.16    1.67
   9   3   0    0.53    1.47
   9  -3   0    0.53    1.50
   9   3   0   -1.42    1.71
   9  -3   0    1.77    2.13
   9   3   0    2.39    1.84
  11  -3   0    4.47    2.65
  11   3   0    2.00    1.72
  11  -3   0    2.73    2.92
  11   3   0   -1.40    1.79
  11  -3   0   -0.14    2.22
  11   3   0   -1.16    2.30
  13  -3   0   -0.73    2.32
  13  -3   0    6.45    3.95
  13  -3   0   -0.77    3.02
  13   3   0    2.12    2.68
  15  -3   0    0.00    2.14
  15  -3   0   -0.18    1.86
  15  -3   0   -0.91    2.04
  15   3   0   -0.46    1.84
  15   3   0   -1.62    2.86
  15   3   0    0.55    1.99
  17  -3   0    0.05    2.10
  17  -3   0   -0.32    2.12
  17   3   0    0.91    2.27
  17  -3   0   -1.32    2.36
  17  -3   0    0.78    2.99
  19  -3   0    1.39    1.57
  19   3   0   -3.32    2.69
  19   3   0   -1.17    1.68
  19  -3   0   -0.29    1.65
  19  -3   0    3.66    3.13
  21   3   0    0.83    1.31
  21  -3   0   -0.78    1.28
  21   3   0    0.92    1.08
 -12  -4   0  962.73   34.44
 -12   4   0 1065.52   33.89
 -10  -4   0  620.68   24.66
 -10  -4   0  640.40   24.70
 -10   4   0  692.51   23.92
  -8  -4   0  857.10   27.13
  -8  -4   0  928.50   25.76
  -8  -4   0  849.29   21.01
  -8   4   0  921.97   24.08
  -6   4   0  852.65   20.81
  -6  -4   0  906.64   24.74
  -6  -4   0  831.14   20.47
  -6  -4   0  855.83   22.13
  -4   4   0 2145.34   29.87
  -4  -4   0 2116.90   35.03
  -2   4   0 4200.07   39.63
   0   4   0   62.04    4.65
   2   4   0 4008.23   29.48
   2   4   0 3988.28   32.13
   2  -4   0 3937.55   42.66
   2  -4   0 3944.32   33.08
   4   4   0 2086.14   25.39
   4  -4   0 2167.49   28.65
   4   4   0 2220.97   33.16
   4  -4   0 2172.48   28.82
   4   4   0 2069.80   28.31
   4  -4   0 2160.69   31.85
   4  -4   0 2116.95   33.33
   4  -4   0 2038.78   33.61
   4   4   0 2044.35   21.65
   6  -4   0  876.10   20.53
   6   4   0  843.42   18.37
   6   4   0  869.84   23.95
   6  -4   0  873.27   21.63
   6   4   0  843.13   20.51
   6  -4   0  851.24   24.20
   6  -4   0  880.81   23.64
   6  -4   0  870.93   20.80
   8  -4   0  915.79   24.29
   8  -4   0  919.77   22.36
   8  -4   0  918.42   27.34
   8  -4   0  875.40   27.03
   8  -4   0  920.67   25.92
   8   4   0  894.59   25.83
   8  -4   0  922.88   26.07
   8   4   0  864.31   24.62
  10  -4   0  635.51   23.35
  10   4   0  648.99   23.68
  10   4   0  681.96   25.09
  10   4   0  609.92   21.89
  10  -4   0  673.78   25.88
  10  -4   0  671.28   26.60
  10  -4   0  660.50   24.80
  12  -4   0  966.92   32.53
  12  -4   0 1008.06   36.45
  12  -4   0 1045.95   36.58
  12   4   0  981.68   34.08
  14  -4   0 1065.50   25.01
  14  -4   0 1052.24   27.61
  14  -4   0 1018.15   27.25
  14   4   0 1005.42   24.95
  14   4   0 1107.73   29.33
  14   4   0 1073.72   25.59
  16  -4   0  141.82    9.43
  16  -4   0  138.14   10.88
  16  -4   0  135.46    9.09
  16  -4   0  148.14   10.67
  16   4   0  147.36   11.08
  16   4   0  131.34    9.09
  16  -4   0  136.81   10.73
  16   4   0  133.88    9.61
  18  -4   0  176.71    9.94
  18  -4   0  188.11   10.78
  18  -4   0  205.79   12.31
  18   4   0  174.65   11.08
  20   4   0  103.36    6.89
  20  -4   0  107.51    7.35
 -11  -5   0    4.33    3.02
 -11  -5   0    0.74    2.51
 -11   5   0   -2.67    2.67
  -9  -5   0    0.69    1.97
  -9  -5   0   -0.50    3.00
  -9   5   0    1.31    2.30
  -7   5   0   -0.30    1.68
  -7  -5   0    1.82    2.01
  -7  -5   0    2.98    1.98
  -5   5   0   -0.15    1.58
  -5  -5   0   -1.23    1.41
  -3   5   0    0.87    1.39
  -3  -5   0    0.65    1.91
  -1  -5   0    8.47    2.18
  -1   5   0   -0.77    1.22
   1   5   0    0.83    1.25
   1   5   0    1.24    1.04
   3  -5   0    2.23    1.78
   3   5   0    0.19    0.68
   3   5   0    0.12    0.82
   3   5   0    1.64    1.39
   3  -5   0    0.49    0.95
   3  -5   0    0.33    1.61
   5  -5   0    0.54    1.62
   5  -5   0    0.03    1.49
   5  -5   0    0.30    1.07
   5  -5   0   -0.12    1.73
   5   5   0    2.04    1.95
   5  -5   0    0.84    1.44
   5   5   0   -0.23    1.00
   7  -5   0    2.71    2.17
   7  -5   0    1.71    1.37
   7  -5   0    3.25    2.22
   7   5   0    0.09    1.24
   7  -5   0    0.83    1.37
   7  -5   0    1.47    1.33
   7   5   0    2.06    2.48
   9   5   0   -0.54    1.79
   9  -5   0    0.33    2.06
   9  -5   0    2.32    2.15
   9  -5   0   -1.38    1.83
   9   5   0    0.11    1.41
   9  -5   0    1.33    2.32
   9  -5   0    1.61    1.74
  11  -5   0   -1.80    2.65
  11  -5   0   -3.72    3.43
  11  -5   0    0.86    2.63
  11   5   0   -0.45    1.86
  11   5   0    0.77    1.99
  11  -5   0   -1.97    2.38
  13  -5   0    1.65    2.14
  13  -5   0   -1.27    2.14
  13   5   0   -1.97    2.52
  13  -5   0    2.85    2.67
  13   5   0    1.06    2.87
  15  -5   0    2.19    2.72
  15  -5   0    0.29    2.33
  15  -5   0    2.65    2.97
  15  -5   0    1.91    2.81
  15   5   0   -1.60    2.32
  15   5   0    0.07    2.08
  15   5   0   -1.99    2.88
  15  -5   0    2.21    2.11
  17  -5   0   -1.26    2.00
  17  -5   0   -0.77    1.97
  17   5   0   -0.22    1.86
  17   5   0   -1.85    2.55
  17  -5   0   -0.28    2.71
  17  -5   0   -0.92    2.14
  19   5   0   -3.28    2.05
  19   5   0    0.98    1.85
  19  -5   0    1.20    2.32
  21   5   0    0.95    0.95
  21  -5   0    0.20    1.07
 -12  -6   0    3.76    3.62
 -12   6   0    3.40    2.95
 -10  -6   0    6.40    4.88
 -10   6   0   10.40    3.99
  -8  -6   0    9.33    3.44
  -8  -6   0   13.24    4.54
  -8   6   0   12.02    3.45
  -6  -6   0  476.04   20.21
  -6   6   0  500.84   19.03
  -4   6   0    8.52    2.89
  -4  -6   0    3.82    2.01
  -2   6   0  740.75   21.98
  -2   6   0  777.25   19.03
   0   6   0   22.73    3.56
   2   6   0  745.13   17.49
   4  -6   0    7.01    2.91
   4  -6   0   12.93    3.33
   4   6   0    6.51    2.50
   4  -6   0    6.07    1.86
   6  -6   0  467.26   20.56
   6  -6   0  478.61   17.69
   6   6   0  441.03   16.58
   6  -6   0  479.04   21.03
   6  -6   0  462.84   19.80
   6   6   0  502.46   20.77
   8  -6   0   10.30    2.92
   8  -6   0   11.68    4.08
   8  -6   0   11.96    3.57
   8  -6   0    8.34    3.45
   8  -6   0    7.91    4.21
   8  -6   0   10.67    3.47
  10  -6   0    3.12    2.76
  10  -6   0    7.25    3.22
  10  -6   0    8.95    4.07
  10   6   0   14.62    4.75
  10  -6   0    5.65    2.66
  12  -6   0    3.29    3.36
  12   6   0    4.70    3.24
  12  -6   0    1.78    2.03
  12   6   0    5.55    3.09
  14  -6   0   38.52    5.49
  14  -6   0   40.45    5.97
  14  -6   0   34.50    5.69
  14   6   0   32.78    5.70
  14  -6   0   34.65    5.99
  16  -6   0   95.92    8.00
  16  -6   0  105.11    9.00
  16  -6   0   88.25    8.73
  16   6   0  101.55    9.27
  16  -6   0  121.44   10.05
  16   6   0  107.34    8.60
  18  -6   0    4.26    2.07
  18  -6   0    2.87    2.10
  18   6   0    5.75    2.64
  20   6   0    2.68    1.24
  20   6   0    1.03    1.28
  20  -6   0    5.01    1.78
 -11  -7   0    0.88    2.87
 -11   7   0   -3.56    3.24
  -9  -7   0   -0.87    3.69
  -9   7   0    2.63    3.30
  -7   7   0    3.46    2.70
  -7  -7   0   -0.34    2.74
  -7  -7   0    0.55    3.16
  -5  -7   0    2.74    2.65
  -5   7   0    2.52    2.10
  -5  -7   0    0.16    2.00
  -3   7   0    0.92    1.63
  -3   7   0   -1.72    2.15
  -3  -7   0    3.63    2.79
  -1   7   0    1.12    1.43
  -1  -7   0    2.50    2.82
   1   7   0    1.64    1.72
   1   7   0    1.36    1.80
   3   7   0   -0.39    1.25
   3   7   0   -0.42    1.90
   3  -7   0    1.72    2.43
   5  -7   0   -0.95    1.39
   5  -7   0    0.66    1.19
   5  -7   0    4.20    3.03
   5   7   0    0.83    2.15
   7  -7   0   -4.32    2.91
   7  -7   0    5.84    3.32
   7  -7   0    1.52    1.74
   7  -7   0   -1.92    2.64
   7   7   0    2.15    2.65
   9   7   0   -0.57    2.64
   9  -7   0    0.37    2.31
   9  -7   0    1.79    2.22
   9  -7   0   -0.45    2.89
   9  -7   0    1.53    2.45
  11  -7   0   -3.45    3.64
  11   7   0    0.55    2.47
  11   7   0   -1.46    2.64
  11  -7   0   -0.95    2.39
  13  -7   0    3.26    2.17
  13   7   0    1.68    2.57
  13  -7   0   -2.83    3.08
  13  -7   0   -1.55    2.12
  13  -7   0   -0.37    2.53
  13   7   0   -3.10    3.55
  13   7   0   -1.86    4.06
  15  -7   0   -2.05    3.35
  15  -7   0    0.58    2.02
  15  -7   0   -4.15    2.48
  15   7   0    1.27    2.12
  15  -7   0    4.19    3.32
  15  -7   0   -0.55    2.00
  15   7   0    0.42    1.88
  17  -7   0    2.73    2.45
  17   7   0    2.31    2.58
  17  -7   0   -0.32    2.12
  17   7   0   -1.31    1.72
  19  -7   0    1.08    1.46
  19  -7   0    0.60    1.71
  19   7   0    0.56    1.65
 -10   8   0  311.62   20.03
 -10  -8   0  173.17   19.19
  -8   8   0  799.94   29.76
  -8  -8   0  729.11   33.97
  -6   8   0 1522.07   39.37
  -6  -8   0 1301.12   39.38
  -4  -8   0 1060.00   35.45
  -4   8   0 1082.24   27.00
  -2   8   0    8.57    2.66
  -2  -8   0    7.53    3.62
   0  -8   0 3414.25   55.37
   0   8   0 3313.01   46.74
   0   8   0 3259.32   44.54
   2  -8   0    9.39    3.98
   2   8   0    7.23    2.31
   4  -8   0 1051.37   31.44
   4  -8   0  987.22   32.37
   4   8   0 1001.41   30.57
   6  -8   0 1398.40   39.45
   6  -8   0 1320.83   39.72
   6   8   0 1430.25   39.24
   8  -8   0  715.29   30.62
   8   8   0  634.84   29.04
  10   8   0  301.43   18.06
  10   8   0  267.14   15.61
  12  -8   0   71.04    8.23
  12  -8   0   58.21    7.98
  12  -8   0   70.11    7.06
  12   8   0   62.48    8.85
  12   8   0   57.07    8.57
  14  -8   0   68.76    7.85
  14   8   0   61.66    6.44
  14  -8   0   61.89    8.05
  14  -8   0   78.50    7.67
  14   8   0   57.77    8.65
  16  -8   0    7.21    3.18
  16  -8   0    5.55    2.51
  16   8   0    6.61    3.26
  16  -8   0    7.93    3.12
  16   8   0    3.84    2.30
  18   8   0   71.96    6.24
  18   8   0   76.06    5.38
  -7  -9   0    0.75    3.62
  -7  -9   0   -0.48    3.34
  -7   9   0    1.36    2.94
  -5  -9   0    0.38    3.57
  -3  -9   0    3.02    3.73
  -1   9   0   -1.11    2.30
  -1  -9   0    4.12    2.52
  -1   9   0    1.80    1.88
   1  -9   0   -2.15    2.67
   3  -9   0   -2.09    3.04
   3  -9   0    1.50    1.36
   3  -9   0    2.32    2.61
   3   9   0    0.32    2.21
   5  -9   0   -1.32    2.65
   5  -9   0    1.04    2.83
   5   9   0   -0.72    2.40
   7  -9   0    0.53    1.99
   7  -9   0    0.56    3.26
   7   9   0    0.72    2.32
   9  -9   0   -2.93    2.57
   9  -9   0    3.77    2.86
   9   9   0    2.75    3.42
   9   9   0   -2.44    3.40
  11  -9   0    1.97    2.57
  11  -9   0    1.74    2.74
  11  -9   0    1.69    2.29
  11   9   0    2.22    3.74
  11   9   0    3.07    3.05
  13  -9   0   -1.92    2.95
  13  -9   0    4.15    2.43
  13   9   0    1.63    3.68
  13   9   0    5.26    4.41
  15  -9   0   -2.43    2.34
  15   9   0   -3.13    2.37
  15  -9   0   -4.29    2.88
  15  -9   0   -0.20    1.84
  15   9   0    5.45    4.12
  17  -9   0   -1.18    1.93
  17  -9   0   -2.05    1.87
  17   9   0   -1.39    1.78
  17   9   0   -1.12    1.87
  19   9   0   -1.63    1.14
  19  -9   0    2.41    1.09
 -10 -10   0  158.01   11.04
  -8 -10   0   71.56    7.26
  -6 -10   0   14.04    7.28
  -6 -10   0   32.47    7.77
  -4 -10   0  213.13   19.12
  -2  10   0  290.06   16.32
  -2 -10   0  326.29   20.66
   0 -10   0   -0.06    3.15
   2 -10   0  290.59   18.47
   2 -10   0  283.83   19.89
   4 -10   0  316.29   21.61
   4 -10   0  364.08   19.96
   6 -10   0   24.46    5.98
   6 -10   0   28.09    7.06
   6  10   0   27.20    7.36
   8 -10   0   71.58    7.43
   8 -10   0   70.16    7.97
   8  10   0   77.55   10.27
   8  10   0   74.26    8.26
  10 -10   0  264.68   14.47
  10 -10   0  316.32   16.36
  12 -10   0   36.04    5.53
  12 -10   0   32.52    5.59
  12  10   0   13.47    4.25
  12  10   0   19.19    6.18
  14 -10   0    4.86    2.44
  14 -10   0    4.28    2.58
  14 -10   0    4.61    2.02
  16 -10   0   89.62    6.65
  16 -10   0   77.13    5.55
  16  10   0   52.99    5.36
  18 -10   0    9.09    1.90
  18  10   0    6.47    1.68
  -9 -11   0    3.85    3.07
  -7 -11   0   -1.41    2.75
  -5 -11   0   -1.08    3.10
  -3 -11   0   -1.14    4.27
  -1 -11   0    0.66    3.65
   1 -11   0    0.85    2.79
   1 -11   0    2.20    3.82
   5 -11   0   -0.73    2.08
   5 -11   0    1.04    2.10
   5  11   0    2.25    2.28
   5  11   0    0.37    3.04
   7 -11   0    4.05    3.09
   7 -11   0    1.73    2.69
   7  11   0    3.06    2.80
   7  11   0    0.94    3.12
   9 -11   0    0.53    2.52
   9 -11   0    0.33    2.71
   9  11   0   -1.03    3.27
   9  11   0    0.61    4.37
  11 -11   0   -4.31    2.91
  11 -11   0   -3.19    2.82
  11  11   0   -3.52    4.44
  11  11   0    0.45    3.49
  13 -11   0   -0.40    1.95
  13 -11   0    1.46    2.73
  13  11   0    3.33    3.60
  15 -11   0    1.67    1.97
  15  11   0    2.88    2.04
  15  11   0    0.48    2.52
  17 -11   0    0.53    1.14
  17  11   0    0.87    1.02
 -10 -12   0   52.04    6.22
  -8 -12   0   15.69    5.02
  -6 -12   0   25.62    5.93
  -4 -12   0   11.60    4.49
  -2 -12   0    4.02    3.31
   0  12   0   12.13    3.59
   2 -12   0    3.94    2.33
   2  12   0    5.83    3.30
   4 -12   0   12.02    3.48
   4  12   0   26.33    6.03
   6 -12   0   44.26    5.64
   6  12   0   46.38    6.02
   6  12   0   43.06    7.61
   8 -12   0   22.39    4.54
   8  12   0   37.11    7.14
   8  12   0   29.86    5.04
  10  12   0   50.96    6.51
  10  12   0   56.74    8.80
  12 -12   0    3.18    2.77
  12 -12   0    2.97    2.27
  12  12   0   -0.07    2.95
  14 -12   0    5.85    2.06
  14 -12   0    5.63    2.15
  14  12   0    5.05    2.87
  16 -12   0    0.94    1.13
  16  12   0    0.75    1.03
  16  12   0   -0.68    0.94
 -11 -13   0   -0.25    1.87
  -9 -13   0    1.00    2.24
  -7 -13   0    1.21    2.47
  -5 -13   0    1.91    2.82
  -3 -13   0   -1.08    2.44
  -1 -13   0    2.52    3.12
   1 -13   0    4.03    2.48
   1 -13   0    3.26    3.36
   1  13   0   -1.05    2.81
   3 -13   0    0.34    2.09
   3  13   0    3.57    3.18
   5 -13   0   -3.09    2.90
   5  13   0   -8.35    4.98
   7 -13   0    2.03    3.10
   7  13   0   -1.12    3.14
   7  13   0   -1.76    3.59
   9 -13   0    1.57    2.53
   9 -13   0   -2.36    2.11
   9  13   0    0.03    3.16
   9  13   0   -0.35    2.67
  11 -13   0   -0.20    2.10
  11 -13   0   -0.36    2.19
  11  13   0    5.74    3.51
  13 -13   0   -0.40    1.62
  13 -13   0    0.77    1.54
  13  13   0   -1.87    2.52
  15 -13   0    0.12    0.98
  15  13   0   -0.67    1.02
 -10 -14   0  101.95    7.53
  -8 -14   0   61.07    6.88
  -6 -14   0  467.26   17.06
  -4 -14   0  326.12   14.73
  -2 -14   0  315.50   15.01
   0 -14   0  294.20   14.28
   0  14   0  282.63   14.93
   2 -14   0  233.20   12.24
   2 -14   0  281.09   14.76
   2  14   0  265.90   15.27
   4 -14   0  300.90   13.93
   4 -14   0  344.18   14.74
   4  14   0  299.54   16.60
   6 -14   0  397.03   16.20
   6 -14   0  426.01   15.39
   8 -14   0  101.53    8.11
   8  14   0  106.37    9.65
  10 -14   0  189.21   10.00
  10  14   0  217.74   12.81
  12 -14   0   85.71    4.93
  12  14   0   74.00    6.50
  14 -14   0  117.10    5.22
  -9 -15   0    2.68    1.98
  -7 -15   0   -0.70    2.20
  -5 -15   0   -0.31    2.51
  -3 -15   0    0.04    2.41
  -1 -15   0   -2.19    2.99
   1 -15   0   -0.03    2.28
   1  15   0   -2.04    2.56
   3 -15   0    1.76    2.11
   3 -15   0   -2.71    2.49
   3  15   0    0.73    3.30
   5 -15   0    2.75    2.02
   5 -15   0    1.57    2.02
   5  15   0    1.23    3.23
   5 -15   0   -2.77    2.31
   7 -15   0    0.93    2.10
   7 -15   0    4.00    2.08
   7  15   0    4.71    3.12
   9 -15   0    0.25    1.72
   9  15   0   -0.93    2.57
  11 -15   0    0.62    1.39
  11 -15   0    0.56    1.23
  -8 -16   0   21.95    2.89
  -6 -16   0   14.50    2.91
  -4 -16   0   12.10    2.95
  -2 -16   0   17.03    3.82
   0 -16   0  176.93    9.64
   2 -16   0   18.79    3.54
   2  16   0   19.10    3.95
   4 -16   0    6.96    2.26
   4 -16   0    5.40    2.08
   6 -16   0   11.79    2.57
   6 -16   0   13.35    2.27
   6  16   0   15.47    3.40
   8 -16   0   25.18    3.07
   8  16   0   37.17    4.28
  10 -16   0   30.17    2.86
  -5 -17   0   -0.32    1.13
  -3 -17   0    0.33    1.36
  -1 -17   0   -1.13    1.52
   1 -17   0    1.35    1.65
   3 -17   0   -0.32    1.19
   5 -17   0    2.51    1.33
   5  17   0    4.85    2.22
  -4   0   1   -0.06    0.54
  -2   0   1    0.59    0.24
   2   0  -1    0.51    0.36
   2   0  -1    0.62    0.37
   2   0   1    0.70    0.38
   2   0   1    0.50    0.33
   2   0   1    0.77    0.30
   2   0  -1    0.54    0.37
   4   0   1    1.03    0.74
   4   0  -1    1.02    0.75
   4   0   1   -0.02    0.43
   4   0  -1    0.13    0.62
   4   0  -1    0.37    0.53
   4   0   1    0.41    0.63
   6   0   1    0.65    0.79
   6   0  -1    0.23    0.83
   6   0  -1    2.65    1.21
   6   0  -1    0.22    0.76
   6   0   1    0.39    1.06
   8   0  -1   -0.98    0.98
   8   0   1    1.02    1.32
   8   0  -1   -0.10    1.27
  10   0  -1    1.16    1.96
  10   0  -1    1.83    1.80
  10   0  -1    1.43    1.74
  10   0  -1    1.83    2.35
  10   0   1    2.15    1.77
  12   0  -1    2.07    2.32
  12   0  -1    0.08    2.74
  12   0  -1   -0.93    1.85
  12   0   1    1.44    1.78
  12   0  -1    0.51    2.27
  12   0   1    0.91    1.24
  14   0   1    5.81    3.99
  14   0   1    3.25    3.08
  16   0  -1   -2.18    2.14
  16   0   1   -1.42    1.84
  16   0  -1    0.05    2.46
  16   0   1    0.91    2.20
  16   0   1    0.84    2.72
  16   0  -1    0.38    2.21
  18   0  -1    3.07    2.12
  18   0   1   -0.83    1.99
  18   0   1   -1.49    2.60
  18   0  -1    1.78    2.47
  18   0   1    1.04    2.01
  18   0  -1   -1.99    2.06
  20   0   1    0.86    1.36
  20   0  -1    0.18    1.61
  20   0   1    2.88    2.11
 -13  -1   1  669.76   28.43
 -13  -1  -1  677.84   28.67
 -11  -1   1 1286.97   34.79
 -11  -1  -1 1300.18   34.82
  -7  -1   1 1305.69   22.51
  -5  -1   1 1908.68   23.45
  -5  -1  -1 1919.06   25.76
  -3  -1  -1  535.08    9.81
  -3  -1  -1  531.78   11.07
  -3  -1   1  541.08    7.50
  -1  -1   1 6875.84   25.90
  -1  -1  -1 6912.65   26.93
  -1   1   1 6835.32   22.50
   1   1   1 7005.98   25.75
   1  -1  -1 7059.18   24.41
   1  -1   1 7101.29   28.47
   1  -1  -1 7112.38   27.34
   1   1  -1 6952.12   31.14
   1  -1  -1 6985.20   27.82
   1   1  -1 6986.82   21.24
   1  -1   1 6982.90   26.20
   3   1   1  538.97   10.38
   3  -1  -1  529.36    9.08
   3  -1   1  548.69    7.76
   3   1  -1  532.21   11.07
   3   1  -1  553.65    9.76
   3  -1   1  531.66   11.12
   3  -1  -1  558.10   10.24
   3   1   1  522.16    8.85
   3   1  -1  522.21    8.55
   3   1  -1  523.96   11.91
   3  -1  -1  538.16   10.46
   3   1  -1  520.42   10.62
   3   1  -1  543.52    9.91
   3  -1  -1  528.93   10.91
   3  -1  -1  522.15   10.75
   3  -1   1  540.30   10.99
   5  -1  -1 1929.36   25.59
   5   1   1 1957.62   22.08
   5  -1   1 1987.05   19.39
   5   1  -1 2016.33   25.97
   5   1  -1 2010.44   25.09
   5  -1   1 2004.76   26.49
   5  -1  -1 1975.73   24.96
   5  -1  -1 1975.66   24.25
   5   1  -1 1935.10   22.86
   5  -1   1 1986.89   26.27
   5   1   1 1984.68   22.90
   5   1  -1 2003.29   23.60
   5   1  -1 1963.69   26.78
   5   1  -1 1955.32   26.50
   7  -1  -1 1403.59   26.35
   7  -1   1 1343.51   25.14
   7   1   1 1350.66   26.41
   7   1   1 1362.76   25.10
   7   1  -1 1367.43   23.94
   7  -1   1 1386.89   25.98
   7   1  -1 1356.20   23.58
   7  -1   1 1370.58   19.43
   7   1  -1 1384.46   25.31
   7  -1  -1 1385.68   23.37
   7  -1  -1 1341.81   25.79
   7   1  -1 1296.74   25.16
   7   1   1 1328.93   22.44
   9  -1  -1  272.72   13.60
   9   1  -1  273.86   12.92
   9  -1   1  273.33   13.65
   9  -1  -1  286.31   13.86
   9   1   1  266.33   11.35
   9  -1  -1  268.50   14.79
   9   1   1  286.01   14.02
   9   1  -1  270.13   12.96
   9   1   1  281.93   13.56
   9   1  -1  267.57   12.19
   9  -1  -1  268.90   11.67
  11  -1  -1 1231.24   33.70
  11  -1   1 1245.18   33.09
  11  -1  -1 1224.72   36.76
  11  -1  -1 1177.14   32.95
  11   1   1 1251.46   33.01
  11  -1  -1 1163.78   31.11
  11  -1   1 1228.13   33.39
  11   1  -1 1185.60   29.13
  11   1  -1 1236.82   36.81
  11   1  -1 1231.38   32.01
  11   1   1 1121.12   26.86
  13  -1   1  576.19   25.59
  13  -1  -1  592.36   26.80
  13   1  -1  602.36   27.57
  13  -1   1  620.99   29.43
  13   1   1  629.36   26.98
  13  -1  -1  588.10   24.59
  13  -1   1  560.51   23.20
  13  -1  -1  624.01   30.13
  13  -1  -1  609.93   27.30
  13  -1   1  613.56   26.74
  13   1  -1  613.15   29.70
  15  -1  -1  437.95   16.43
  15  -1   1  445.10   17.04
  15  -1   1  434.73   15.73
  15   1  -1  446.09   15.87
  15   1  -1  475.48   17.31
  15  -1  -1  445.23   16.75
  15  -1  -1  414.36   17.94
  15   1  -1  464.21   18.74
  15   1   1  471.82   17.36
  15  -1   1  439.39   17.57
  15   1   1  471.42   17.86
  17   1   1   85.73    7.48
  17  -1   1   74.43    6.61
  17   1  -1   77.79    7.37
  17  -1  -1   79.95    7.05
  17  -1  -1   83.76    7.36
  17   1   1   79.34    7.55
  17  -1   1   77.32    7.56
  17   1  -1   86.49    7.60
  17  -1  -1   76.45    7.72
  17  -1   1   71.59    7.65
  19   1  -1  155.12    9.33
  19  -1   1  138.87    8.24
  19  -1  -1  147.24    8.76
  19   1   1  150.22    8.78
  19   1  -1  157.67    9.38
  19  -1  -1  136.98    8.85
  19  -1   1  142.78    9.19
  19   1   1  150.02    9.70
  19  -1   1  153.70    9.65
  21  -1  -1   96.05    5.82
  21   1  -1  107.89    6.30
  21   1   1   98.97    5.62
  21   1   1  103.73    6.42
  21  -1   1   91.75    6.04
 -12  -2   1   13.23    4.12
 -12  -2  -1   12.76    4.35
 -10  -2  -1   31.73    5.50
 -10  -2   1   27.55    4.66
  -8  -2   1   25.70    3.91
  -8  -2  -1   27.75    4.27
  -8  -2   1   29.90    4.34
  -8  -2  -1   27.78    4.25
  -6  -2  -1  177.95    7.68
  -6  -2   1  175.56    8.71
  -6  -2  -1  177.07    9.10
  -6  -2   1  185.09    6.48
  -6  -2  -1  191.42    9.14
  -6  -2   1  186.04    8.96
  -4  -2  -1   18.55    2.46
  -4  -2   1   20.21    2.13
  -4  -2   1   21.16    2.64
  -4  -2  -1   20.55    2.66
  -4  -2   1   22.22    2.68
  -2  -2   1 1917.69   20.26
  -2  -2  -1 2044.91   20.78
  -2   2   1 1959.70   18.45
  -2  -2  -1 2019.74   21.52
  -2  -2   1 1938.36   24.23
   0   2  -1    9.84    1.47
   0  -2   1    8.35    1.14
   0   2   1   11.48    1.18
   0  -2  -1   11.23    1.54
   2   2   1 1955.86   20.50
   2  -2  -1 2061.75   21.30
   2  -2   1 2077.06   16.62
   2   2  -1 1978.30   21.25
   2  -2   1 1986.10   20.29
   2  -2   1 1988.25   21.31
   2  -2  -1 2066.97   21.91
   2  -2  -1 2071.32   21.92
   2  -2  -1 2000.98   20.64
   4  -2   1   22.57    2.40
   4  -2  -1   22.49    2.21
   4   2   1   21.20    2.48
   4  -2   1   21.88    1.25
   4  -2  -1   21.83    2.72
   4   2   1   23.46    1.82
   4  -2  -1   21.79    2.79
   4   2  -1   20.91    2.46
   4   2   1   20.06    1.98
   4   2   1   20.78    2.38
   4   2  -1   20.16    2.60
   4  -2  -1   21.25    2.63
   4   2  -1   21.71    2.89
   4  -2  -1   20.48    2.40
   6   2  -1  186.68    9.62
   6  -2  -1  188.41    9.05
   6  -2   1  192.05    8.59
   6  -2  -1  176.62    8.71
   6   2  -1  175.57   10.15
   6   2  -1  173.40    8.63
   6   2  -1  188.83    7.90
   6   2  -1  176.15    8.81
   6  -2  -1  187.09    9.55
   6  -2  -1  183.76    8.51
   6   2   1  184.97    6.76
   6  -2   1  177.73    9.21
   6   2   1  178.94    7.03
   6   2  -1  175.63    7.69
   6  -2   1  183.01    9.56
   6  -2   1  181.90    9.29
   6  -2   1  181.29    7.09
   6   2   1  179.07    9.21
   6  -2  -1  181.48    9.33
   6   2  -1  181.00    9.10
   6  -2  -1  187.20    9.58
   8  -2   1   28.27    4.15
   8  -2  -1   29.01    4.27
   8   2   1   26.07    3.21
   8   2  -1   25.30    3.65
   8  -2  -1   28.90    4.11
   8  -2  -1   30.03    3.78
   8  -2   1   30.16    4.43
   8  -2   1   26.96    3.04
   8  -2  -1   27.42    4.36
   8   2   1   25.02    3.84
   8   2  -1   26.03    4.02
   8  -2   1   28.49    4.38
   8   2   1   27.69    4.34
   8   2   1   27.92    4.12
   8  -2   1   29.75    4.31
   8   2  -1   29.02    3.68
   8  -2  -1   26.31    4.41
   8   2  -1   28.01    4.09
  10  -2  -1   30.54    5.11
  10  -2   1   33.05    4.98
  10  -2  -1   29.55    5.58
  10   2  -1   29.45    4.34
  10   2   1   31.47    5.30
  10   2  -1   24.65    4.38
  10  -2   1   31.46    5.15
  10  -2  -1   29.39    5.23
  10   2  -1   27.94    4.81
  10   2   1   32.69    4.63
  10   2   1   30.54    5.20
  12  -2   1   12.53    3.47
  12  -2  -1   11.31    3.64
  12  -2   1   15.94    4.43
  12  -2  -1   10.31    4.11
  12  -2  -1   13.94    4.48
  12   2   1   14.66    4.01
  12  -2  -1   12.97    5.24
  12  -2   1   15.92    4.52
  12   2  -1   13.84    4.44
  14  -2  -1  296.89   12.96
  14   2   1  302.70   13.33
  14   2   1  296.21   14.02
  14   2   1  312.87   15.10
  14   2  -1  302.49   14.70
  14  -2  -1  262.46   14.30
  14  -2   1  299.31   14.10
  14  -2   1  256.70   17.50
  16  -2   1  278.44   13.94
  16  -2  -1  258.98   12.76
  16  -2   1  255.95   12.24
  16   2   1  269.11   13.17
  16   2  -1  254.73   13.08
  16  -2  -1  248.17   13.02
  16   2   1  262.84   13.75
  16   2  -1  255.01   12.19
  16  -2  -1  253.31   14.56
  16  -2   1  277.13   13.70
  18  -2  -1   89.04    7.54
  18   2  -1  102.80    8.23
  18   2   1  100.36    7.71
  18  -2   1   92.05    6.99
  18  -2  -1   95.64    8.41
  18  -2   1  107.17    8.41
  18   2  -1   99.74    8.02
  18  -2   1   94.93    8.50
  18   2   1  109.25    8.75
  20   2  -1    0.44    1.37
  20  -2  -1    0.40    1.51
  20   2   1   -1.30    1.75
  20  -2   1    2.50    2.12
  20  -2   1    0.96    1.52
  20   2   1   -0.78    1.51
  20  -2  -1    2.81    1.78
  20   2  -1   -2.74    1.98
  22  -2  -1   10.44    1.87
 -13  -3   1  550.65   26.42
 -13  -3  -1  546.13   26.21
 -11  -3   1  776.44   27.42
 -11  -3  -1  796.64   27.92
  -9  -3  -1  100.44    8.99
  -9  -3  -1  103.77    8.72
  -9  -3   1  102.86    8.71
  -9  -3   1   97.46    8.29
  -7  -3   1  563.39   17.72
  -7  -3   1  544.37   18.07
  -7  -3   1  538.95   13.61
  -7  -3  -1  533.91   15.42
  -7  -3  -1  570.46   17.83
  -7  -3  -1  563.28   18.55
  -5  -3  -1   72.22    5.42
  -5  -3  -1   71.61    5.59
  -5  -3   1   70.12    5.04
  -5   3   1   71.10    5.13
  -5  -3   1   72.88    5.50
  -5  -3  -1   64.84    6.08
  -3   3  -1 1230.57   13.42
  -3  -3  -1 1263.53   20.36
  -3  -3   1 1229.65   22.75
  -3  -3  -1 1227.65   20.93
  -3   3   1 1234.33   18.42
  -3  -3   1 1213.92   19.93
  -1   3  -1 2638.50   22.65
  -1   3   1 2569.39   27.08
   1  -3   1 2686.13   18.34
   1  -3   1 2687.63   26.72
   1   3  -1 2619.78   28.39
   1   3  -1 2630.15   23.29
   1   3   1 2691.30   25.57
   3   3  -1 1223.53   14.02
   3   3   1 1251.63   20.41
   3  -3  -1 1211.57   19.89
   3  -3   1 1250.32   16.88
   3  -3   1 1248.09   20.05
   3  -3   1 1228.19   20.54
   3  -3  -1 1243.31   20.04
   3  -3  -1 1262.48   21.67
   3  -3  -1 1234.66   19.95
   3   3  -1 1225.59   19.84
   5  -3   1   73.10    3.03
   5   3  -1   76.66    6.39
   5   3   1   66.56    5.06
   5   3   1   70.40    6.05
   5  -3  -1   70.71    4.42
   5  -3  -1   79.40    5.73
   5  -3   1   76.95    5.07
   5  -3   1   70.91    6.23
   5  -3  -1   79.26    5.74
   5  -3  -1   73.90    6.07
   5   3   1   66.87    3.92
   5  -3  -1   75.03    5.71
   5   3  -1   67.21    5.60
   5  -3  -1   78.12    6.34
   5  -3  -1   85.13    6.24
   5   3  -1   70.11    4.96
   5   3   1   71.77    4.94
   5  -3   1   77.93    5.98
   5   3  -1   68.51    5.91
   7  -3  -1  572.98   17.75
   7   3  -1  571.93   19.60
   7  -3   1  580.51   16.92
   7  -3  -1  572.42   18.97
   7   3  -1  548.24   17.78
   7  -3   1  580.38   18.68
   7  -3   1  556.13   14.51
   7  -3  -1  562.96   19.02
   7   3   1  540.28   18.09
   7  -3   1  556.12   19.19
   7  -3   1  564.00   18.33
   7  -3  -1  583.33   16.83
   7   3  -1  530.96   15.01
   7  -3  -1  566.52   17.55
   7   3  -1  549.87   17.25
   7  -3  -1  576.98   18.94
   9  -3  -1   98.92    8.47
   9  -3   1  104.26    8.35
   9  -3  -1  103.04    8.60
   9  -3  -1   97.48    9.16
   9  -3   1   96.85    8.84
   9   3  -1   98.31    8.45
   9  -3   1  105.15    9.08
   9  -3  -1  101.81    9.30
   9   3   1   95.26    7.95
   9   3   1   99.16    9.07
   9   3  -1   98.10    8.48
   9  -3   1  102.93    9.12
   9   3   1  100.06    8.60
   9  -3  -1   96.96    7.64
   9   3  -1   90.42    7.69
  11  -3   1  765.54   26.00
  11  -3  -1  778.56   27.12
  11   3  -1  779.76   28.72
  11  -3   1  783.88   28.63
  11  -3  -1  785.38   29.26
  11  -3  -1  765.44   29.59
  11  -3   1  790.62   28.98
  11   3   1  780.12   27.95
  11   3  -1  718.62   25.57
  11   3   1  731.90   26.01
  13  -3   1  537.45   24.68
  13  -3  -1  550.16   25.75
  13  -3  -1  564.39   28.11
  13  -3   1  552.82   27.15
  13  -3  -1  541.15   28.33
  13  -3   1  560.13   27.61
  13  -3  -1  513.37   25.46
  13   3  -1  533.29   27.14
  15  -3  -1  398.51   17.03
  15  -3   1  401.47   16.82
  15  -3  -1  392.34   15.69
  15  -3   1  381.80   14.82
  15   3   1  394.38   17.17
  15   3   1  412.90   16.31
  15   3  -1  407.25   18.25
  15   3  -1  387.01   16.59
  15   3  -1  380.13   15.19
  15  -3   1  402.01   16.93
  15  -3  -1  379.88   16.04
  15  -3  -1  373.67   17.90
  17  -3   1   12.21    3.23
  17  -3  -1   12.22    2.79
  17  -3   1   12.42    3.77
  17  -3   1    9.94    3.88
  17  -3  -1   13.65    4.48
  17  -3   1   10.98    3.23
  17   3  -1   12.27    3.28
  17   3  -1   13.92    3.94
  17   3   1   17.25    4.20
  19   3   1  108.70    7.68
  19   3  -1  105.59    7.75
  19  -3  -1  109.86    7.47
  19  -3   1  116.24    8.75
  19  -3  -1  113.09    8.41
  19   3  -1  105.17    7.99
  19  -3   1  106.88    8.09
  19   3   1  118.62    8.71
  21   3  -1   24.79    2.95
  21  -3  -1   27.50    3.00
  21   3   1   25.45    2.95
  21  -3   1   26.70    3.23
  21  -3  -1   26.23    3.19
  21   3   1   20.92    3.03
 -12   4  -1   90.61   10.46
 -12  -4   1   85.70   10.29
 -12   4   1   96.78   10.27
 -12  -4  -1   81.70   10.33
 -10   4   1  170.42   11.84
 -10  -4   1  150.78   11.97
 -10  -4  -1  155.89   12.38
 -10  -4   1  157.63   11.89
 -10  -4  -1  169.82   12.74
 -10   4  -1  165.07   11.92
  -8  -4  -1  136.64   10.03
  -8  -4   1  141.26   10.55
  -8  -4   1  130.19   10.04
  -8   4   1  146.68    9.46
  -8  -4  -1  140.01   10.81
  -8   4  -1  144.64    9.75
  -8  -4  -1  129.19    8.80
  -6  -4   1  195.14    9.97
  -6  -4  -1  203.63   10.48
  -6  -4   1  212.99   11.10
  -6   4   1  216.09   10.26
  -6   4  -1  207.41   10.56
  -6  -4  -1  209.71   12.26
  -6  -4  -1  208.44   11.08
  -4   4  -1    7.90    1.28
  -4  -4   1    5.76    2.30
  -4   4  -1    7.15    2.50
  -4   4   1    6.39    1.77
  -4  -4  -1    9.22    2.43
  -2   4   1 1106.22   20.09
   0   4  -1 3831.88   36.63
   0   4   1 3774.66   32.63
   2   4   1 1101.70   20.18
   2  -4   1 1091.46   20.86
   2   4  -1 1081.48   17.55
   2   4   1 1076.92   18.41
   2   4  -1 1060.45   14.72
   2   4  -1 1078.67   21.25
   2  -4  -1 1048.49   18.80
   2  -4   1 1097.31   15.59
   2  -4   1 1115.88   21.97
   4  -4  -1    7.98    2.14
   4  -4   1    6.44    1.70
   4   4   1    7.28    1.98
   4   4  -1    5.80    1.28
   4   4   1    7.27    2.29
   4  -4   1    7.03    1.76
   4   4  -1    5.08    0.72
   4  -4  -1    6.74    1.77
   4   4  -1    8.26    2.06
   4  -4   1    8.52    2.20
   4  -4  -1    5.31    1.94
   4   4   1    8.18    1.61
   4   4  -1    8.87    2.59
   4  -4  -1    7.02    1.97
   4   4   1    7.99    1.74
   4  -4   1    7.15    2.39
   4  -4  -1    8.43    2.18
   6   4   1  200.97    9.81
   6   4  -1  214.56   12.21
   6   4   1  211.85   11.80
   6  -4   1  211.14    9.76
   6  -4  -1  207.39   10.54
   6  -4  -1  207.09    8.36
   6  -4  -1  215.85   12.19
   6  -4   1  208.13   11.35
   6   4  -1  199.35    9.13
   6   4  -1  189.39   11.20
   6  -4   1  216.60   10.57
   6  -4   1  200.09   11.96
   6   4   1  209.42    9.62
   6  -4  -1  202.97   11.60
   6  -4  -1  213.54   11.15
   6  -4  -1  211.53   10.85
   6   4  -1  209.78   10.80
   8  -4  -1  138.82    9.77
   8  -4   1  136.73    9.17
   8  -4  -1  141.74   10.03
   8  -4  -1  132.49   10.58
   8   4  -1  119.45    8.20
   8   4  -1  129.35    9.80
   8  -4   1  144.53   10.74
   8  -4  -1  141.43   11.15
   8  -4   1  147.41   10.33
   8  -4   1  136.38   10.38
   8  -4   1  133.52   10.68
   8  -4  -1  144.30   10.57
   8  -4  -1  134.83    9.22
   8   4   1  135.10   10.51
   8   4  -1  129.40    9.76
  10  -4  -1  169.18   12.28
  10  -4   1  160.21   11.45
  10   4  -1  170.60   12.32
  10  -4   1  158.58   12.47
  10  -4  -1  170.73   13.27
  10  -4  -1  164.15   12.14
  10  -4   1  158.75   13.11
  10   4  -1  145.90   11.80
  10  -4   1  178.24   13.17
  10   4   1  142.69   11.02
  10   4   1  164.91   12.74
  10   4   1  149.86   11.43
  10  -4   1  159.15   12.67
  10   4  -1  156.89   11.99
  10  -4  -1  165.07   13.38
  12  -4   1   79.60    9.40
  12  -4  -1   74.22    9.33
  12  -4  -1   84.44   10.96
  12  -4   1   86.00   11.04
  12  -4  -1   90.38   11.08
  12   4   1   72.44    9.64
  12  -4   1   82.22   10.63
  12   4  -1   75.48    9.23
  14  -4   1  193.39   10.60
  14  -4  -1  203.80   12.24
  14  -4  -1  202.30   11.15
  14  -4  -1  200.95   11.92
  14  -4   1  195.96   12.08
  14   4  -1  196.37   12.95
  14  -4   1  195.14   12.09
  14  -4  -1  186.10   12.58
  14   4   1  215.98   13.05
  14   4   1  191.18   11.35
  14   4  -1  181.73   10.69
  16  -4   1  124.08   10.14
  16  -4  -1  133.97    9.19
  16  -4  -1  123.46    8.62
  16  -4   1  121.49    8.46
  16  -4   1  125.13   10.04
  16   4  -1  111.84   10.24
  16  -4   1  113.30    9.78
  16   4  -1  114.36    9.43
  16  -4  -1  125.58   10.78
  16   4  -1  116.52    8.83
  16   4   1  121.87    9.32
  16   4   1  128.68    9.88
  18  -4  -1    2.60    1.98
  18  -4   1    1.58    2.34
  18  -4   1    1.04    2.10
  18   4  -1    4.29    2.15
  18   4  -1   -1.12    2.26
  18   4   1    5.72    2.56
  18  -4  -1   -0.32    2.38
  20   4  -1    0.19    1.40
  20   4   1    0.31    1.50
  20  -4  -1    1.21    1.35
  20  -4   1   -1.31    1.70
  20  -4   1    0.03    1.58
  20  -4  -1    1.05    1.87
  20   4   1   -2.30    1.87
  20   4  -1    0.46    1.65
 -11   5  -1   69.39    8.93
 -11  -5  -1   53.69    8.80
 -11   5   1   71.93    8.84
 -11  -5  -1   57.76    9.11
 -11  -5   1   64.99    9.14
 -11  -5   1   61.05    8.49
  -9  -5  -1  253.32   17.05
  -9  -5   1  262.54   15.93
  -9  -5   1  251.96   16.71
  -9  -5  -1  277.95   16.42
  -9   5   1  278.94   14.95
  -9   5  -1  279.07   15.64
  -7  -5   1  659.75   24.36
  -7   5   1  635.30   20.13
  -7   5  -1  647.58   21.04
  -7  -5  -1  560.54   20.36
  -7  -5  -1  656.01   24.59
  -7  -5   1  573.85   19.25
  -5  -5  -1  331.07   15.55
  -5  -5   1  378.84   17.20
  -5   5  -1  376.52   14.69
  -5   5   1  368.57   13.99
  -3   5  -1  298.79   12.45
  -3   5   1  286.29   12.20
  -3  -5   1  321.45   14.69
  -3  -5  -1  314.56   14.19
  -1   5   1   38.01    3.65
  -1   5  -1   42.67    4.32
  -1  -5  -1   44.69    5.08
  -1   5  -1   34.96    5.00
   1   5  -1   41.54    3.42
   1   5   1   45.02    4.47
   1   5  -1   42.98    3.72
   1   5   1   39.24    4.07
   1   5  -1   43.13    4.54
   3  -5   1  292.87   13.05
   3  -5   1  290.62    9.82
   3   5   1  286.39   10.64
   3  -5  -1  288.66   12.85
   3  -5  -1  274.27   11.07
   3   5  -1  291.76   10.30
   3  -5   1  265.10   12.82
   3  -5  -1  279.52   12.50
   3   5   1  269.93   12.08
   5   5  -1  338.15   11.05
   5  -5  -1  349.63   15.60
   5   5   1  351.09   12.32
   5  -5   1  374.12   13.31
   5  -5   1  359.48   15.74
   5   5  -1  323.88   13.35
   5  -5   1  363.59   15.34
   5  -5  -1  358.34   14.18
   5  -5  -1  365.75   16.64
   5  -5  -1  341.45   14.83
   5  -5   1  365.20   12.92
   5   5  -1  386.99   16.30
   5   5  -1  344.70   10.65
   5   5   1  347.96   15.27
   5  -5  -1  363.72   14.36
   5   5   1  345.37   13.11
   7  -5   1  601.86   18.80
   7  -5  -1  567.51   20.81
   7   5  -1  595.01   20.25
   7  -5   1  589.35   23.08
   7  -5  -1  586.86   22.21
   7  -5  -1  617.97   21.12
   7  -5   1  643.33   22.83
   7  -5  -1  606.23   23.17
   7   5   1  592.91   18.53
   7  -5   1  625.92   20.33
   7  -5  -1  608.38   20.11
   7   5  -1  642.91   23.71
   7   5   1  612.53   18.85
   7  -5   1  593.25   18.67
   9   5   1  255.80   16.26
   9  -5  -1  252.66   14.07
   9  -5  -1  244.08   16.67
   9  -5   1  255.68   15.00
   9  -5   1  248.94   15.65
   9  -5  -1  270.48   15.97
   9   5  -1  270.46   15.83
   9   5  -1  265.01   15.64
   9  -5   1  248.35   16.77
   9  -5  -1  237.61   15.31
   9  -5   1  244.91   16.10
   9  -5  -1  257.75   14.98
   9  -5   1  240.20   13.57
  11  -5  -1   58.14    9.52
  11   5  -1   58.90    8.53
  11  -5  -1   54.04    8.33
  11   5  -1   65.59    8.87
  11  -5   1   59.29    8.18
  11  -5   1   52.94    9.20
  11  -5   1   63.76    9.02
  11  -5  -1   52.64    8.32
  11   5   1   58.35    9.04
  11  -5   1   51.39    7.09
  11  -5  -1   51.89    7.90
  13  -5  -1  107.05    9.14
  13  -5   1   94.34    8.72
  13  -5  -1   98.29    8.01
  13  -5   1  102.58    9.27
  13   5   1  109.21    8.52
  13   5  -1  114.94    9.58
  13   5   1  116.69    9.22
  13   5  -1  119.95   10.80
  15  -5   1  181.56   12.61
  15  -5  -1  184.96   11.10
  15  -5  -1  192.55   12.50
  15   5   1  228.21   13.41
  15   5  -1  216.69   13.06
  15   5   1  196.15   11.81
  15  -5   1  200.07   12.54
  15   5  -1  193.09   11.69
  15  -5  -1  192.35   12.92
  15   5   1  205.69   13.05
  15   5  -1  212.64   13.75
  17  -5  -1   15.13    3.79
  17  -5   1   14.71    3.70
  17  -5  -1   20.83    4.26
  17  -5  -1   23.71    5.31
  17   5   1   20.12    3.72
  17   5   1   22.65    4.34
  17   5  -1   27.94    4.93
  17  -5   1   19.31    3.95
  17  -5   1   18.15    4.48
  17   5  -1   18.11    3.70
  19   5  -1  148.58    9.35
  19  -5  -1  115.98    7.44
  19  -5   1  126.06    8.14
  19  -5   1  166.58    9.82
  19   5  -1  132.00    8.37
  19  -5  -1  145.99    9.30
  19   5   1  148.85    9.43
  21   5   1   22.12    2.45
  21   5  -1   26.21    2.89
  21  -5   1   26.29    2.92
  21  -5  -1   27.86    3.07
 -12   6  -1  194.27   16.04
 -10   6  -1  173.10   13.68
 -10  -6  -1  158.05   14.96
 -10  -6   1  160.70   14.60
 -10   6   1  166.69   13.02
  -8   6   1   25.03    4.87
  -8   6  -1   27.18    5.08
  -8  -6  -1   14.90    5.47
  -8  -6  -1   22.13    5.00
  -8  -6   1   21.55    5.79
  -6   6  -1  294.69   15.02
  -6  -6  -1  289.11   16.12
  -6  -6  -1  311.54   18.23
  -6   6   1  308.99   14.91
  -4  -6  -1   19.10    4.62
  -4   6  -1   27.93    4.49
  -4  -6  -1   22.25    5.28
  -4  -6   1   27.29    5.19
  -4   6   1   25.84    4.21
  -2   6  -1  101.57    7.97
  -2  -6   1   97.07    9.21
  -2  -6  -1  109.24    9.15
  -2   6   1   99.44    6.60
   0   6  -1 2144.31   33.42
   0   6   1 2197.02   33.49
   0   6  -1 2103.76   24.34
   0  -6  -1 2079.52   36.98
   0   6   1 2097.51   30.58
   2   6  -1   92.99    7.53
   2   6   1   98.28    6.89
   2  -6  -1   97.18    7.51
   2   6  -1   97.19    5.70
   2   6  -1   90.23    5.78
   4   6  -1   21.88    3.36
   4  -6  -1   20.29    3.68
   4  -6   1   22.95    3.48
   4   6  -1   23.52    4.62
   4  -6   1   27.31    4.74
   4  -6   1   25.22    4.79
   4  -6  -1   27.40    4.69
   4  -6  -1   25.25    4.37
   4   6   1   25.28    4.51
   6  -6  -1  290.19   15.50
   6  -6  -1  293.84   16.16
   6  -6   1  288.10   16.53
   6  -6   1  284.63   15.69
   6  -6  -1  301.22   16.95
   6  -6   1  300.52   13.59
   6   6  -1  254.97   14.05
   6  -6   1  287.75   16.39
   6  -6  -1  291.67   14.33
   6   6   1  268.21   12.89
   6   6   1  256.57   15.74
   6   6  -1  304.71   16.54
   8  -6  -1   20.48    4.79
   8   6  -1   23.30    4.85
   8  -6   1   16.46    5.09
   8  -6  -1   19.13    5.34
   8  -6  -1   17.50    5.21
   8   6  -1   24.07    4.84
   8  -6   1   18.97    4.62
   8  -6   1   16.47    4.98
   8  -6   1   20.37    4.26
   8  -6  -1   26.74    5.50
   8  -6  -1   20.33    4.36
   8   6  -1   22.16    5.83
   8  -6  -1   19.63    4.20
  10  -6   1  159.21   13.10
  10  -6  -1  157.43   13.67
  10   6   1  152.02   13.88
  10  -6   1  135.36   13.72
  10   6  -1  136.65   13.02
  10  -6  -1  142.44   15.30
  10  -6  -1  168.62   13.80
  10   6  -1  134.64   13.47
  10  -6   1  157.99   14.62
  10  -6   1  135.49   14.83
  10  -6  -1  143.67   12.61
  12  -6   1  176.17   15.41
  12  -6  -1  164.41   15.30
  12   6  -1  141.56   14.63
  12   6  -1  144.79   14.17
  12  -6  -1  168.05   15.35
  12  -6   1  157.28   11.09
  12   6  -1  168.16   12.95
  12   6   1  164.93   12.62
  14  -6   1   37.71    6.00
  14  -6  -1   37.20    5.81
  14  -6  -1   52.51    6.51
  14   6   1   40.80    6.20
  14  -6  -1   46.01    6.35
  14   6  -1   39.02    5.82
  14  -6   1   37.75    6.19
  14   6  -1   39.83    6.43
  14  -6  -1   43.75    6.19
  14   6   1   34.43    5.48
  14  -6   1   46.82    6.57
  14   6  -1   36.29    6.69
  16  -6   1    4.98    2.89
  16  -6  -1    1.43    1.95
  16  -6  -1    2.63    2.68
  16   6  -1    4.74    3.15
  16   6   1    3.04    2.40
  16  -6   1    3.43    2.19
  16   6  -1    3.88    2.74
  16  -6   1    4.04    3.45
  16   6   1    0.85    2.41
  16  -6  -1    2.50    2.77
  16   6  -1    5.66    2.67
  18  -6   1   13.73    3.09
  18  -6  -1   13.41    3.10
  18  -6  -1   12.59    3.05
  18  -6  -1   15.49    3.51
  18   6  -1   13.58    3.13
  18   6  -1   12.58    2.84
  18  -6   1   16.81    3.36
  18   6   1    9.86    3.15
  18  -6   1   19.63    3.97
  20   6   1    1.53    1.52
  20   6  -1    2.43    1.42
  20   6   1    3.28    1.65
  20   6  -1    1.32    1.18
  20  -6   1    2.00    1.45
  20  -6  -1    1.53    1.82
  20  -6  -1    1.41    1.00
 -11  -7   1   74.69   11.27
 -11   7  -1   88.88   11.01
 -11  -7  -1   60.49   10.73
  -9  -7  -1   64.16    9.88
  -9   7   1   60.59    8.26
  -9   7  -1   69.31    8.97
  -7  -7   1   14.21    5.62
  -7  -7  -1   15.38    4.79
  -7   7   1   17.41    3.95
  -7  -7   1   13.22    4.41
  -7   7  -1   14.48    3.93
  -7  -7  -1   20.81    5.92
  -5  -7   1   62.58    8.69
  -5   7  -1   66.32    7.77
  -5   7   1   61.42    7.43
  -5  -7  -1   46.10    8.12
  -3   7  -1   19.02    4.38
  -3   7   1   20.96    3.48
  -3  -7   1   18.04    4.73
  -3  -7  -1   19.00    5.10
  -1  -7   1  537.08   22.23
  -1   7  -1  560.94   18.31
  -1   7   1  572.19   16.91
  -1  -7  -1  586.55   21.56
   1   7   1  566.61   17.72
   1  -7  -1  566.20   20.41
   1   7  -1  577.61   19.24
   1   7  -1  550.51   15.52
   3  -7   1   26.83    5.04
   3   7   1   19.55    4.45
   3  -7  -1   19.42    4.56
   3   7   1   22.80    3.98
   3  -7  -1   23.77    4.45
   5  -7  -1   60.97    7.51
   5  -7  -1   63.30    7.63
   5  -7   1   56.94    7.97
   5  -7   1   52.94    7.38
   5   7   1   63.86    7.40
   5   7   1   57.52    6.28
   5   7  -1   48.31    7.73
   7  -7   1   15.05    4.55
   7  -7   1   13.03    4.29
   7  -7  -1   16.67    4.64
   7  -7  -1   13.40    4.19
   7  -7   1   11.61    4.50
   7  -7  -1   11.61    3.03
   7   7   1   14.55    4.38
   7   7  -1   17.34    5.19
   9  -7   1   50.59    9.68
   9  -7  -1   56.11    9.13
   9  -7   1   53.37    8.70
   9  -7  -1   55.47    8.15
   9   7  -1   58.22    8.46
   9   7   1   57.73    8.99
   9  -7   1   62.16    9.16
   9  -7   1   52.65    7.14
   9  -7  -1   51.11    9.47
  11  -7  -1   59.01   10.54
  11   7   1   61.61    9.64
  11  -7  -1   65.44    9.38
  11   7  -1   58.51    9.38
  11   7   1   55.67    7.39
  13  -7  -1   15.12    4.17
  13   7   1   11.71    3.32
  13  -7   1   15.64    4.49
  13  -7  -1   17.09    4.14
  13  -7  -1   11.30    3.12
  13   7   1   11.27    3.47
  13  -7   1   15.98    4.88
  13   7  -1   14.88    3.86
  13   7   1   14.37    4.57
  13   7   1   11.76    3.99
  13   7  -1   10.10    4.44
  13   7  -1    4.08    3.32
  15  -7  -1   25.89    4.73
  15  -7  -1   22.92    5.01
  15  -7  -1   29.12    4.91
  15   7  -1   16.93    4.48
  15  -7   1   30.22    4.92
  15  -7  -1   28.33    4.45
  15  -7   1   29.16    5.01
  15   7  -1   27.63    5.09
  15   7   1   17.54    3.78
  15  -7   1   24.50    5.10
  15   7   1   22.12    4.05
  15   7   1   16.61    5.37
  17  -7  -1    6.93    2.85
  17  -7   1    5.68    2.63
  17   7   1    6.99    2.77
  17  -7  -1    8.66    2.94
  17   7  -1    7.26    2.77
  17   7  -1    6.84    2.88
  17  -7   1    5.62    2.74
  17  -7   1    7.78    2.82
  19  -7   1    8.96    2.43
  19  -7  -1    8.55    2.34
  19  -7   1    6.18    2.20
  19   7  -1    3.35    1.55
  19   7   1    0.89    1.30
 -10  -8   1  157.87   16.41
 -10   8  -1  195.56   16.54
  -8   8  -1   91.12   10.83
  -8  -8  -1   67.88    9.81
  -8   8   1   93.38   10.41
  -8  -8  -1   83.02   12.48
  -8  -8   1   56.92   11.61
  -6   8   1  199.70   14.28
  -6  -8  -1  206.32   16.94
  -6  -8  -1  127.41   14.12
  -6  -8   1  132.66   14.00
  -6   8  -1  203.91   14.75
  -4  -8   1  279.54   18.52
  -4   8  -1  291.32   17.06
  -4   8  -1  282.50   14.79
  -2   8  -1   22.59    4.18
  -2  -8   1   25.29    5.77
  -2  -8  -1   22.76    5.35
   0  -8   1   49.05    7.23
   0   8  -1   49.23    6.14
   0   8  -1   41.85    5.07
   0   8   1   49.16    5.56
   0  -8  -1   52.18    7.01
   0   8   1   51.71    6.08
   2  -8   1   19.89    5.06
   2  -8  -1   19.77    4.12
   2   8   1   22.97    4.13
   2   8   1   16.11    4.24
   2  -8  -1   22.50    4.23
   4  -8  -1  262.27   16.69
   4  -8   1  294.18   16.90
   4  -8  -1  302.14   15.70
   4  -8   1  248.59   16.92
   4  -8  -1  296.78   16.39
   4   8  -1  301.79   16.70
   4   8   1  262.39   15.81
   6  -8   1  184.85   15.10
   6  -8   1  193.93   15.31
   6  -8  -1  169.44   14.55
   6  -8  -1  190.06   14.48
   6   8   1  180.17   14.10
   6   8  -1  161.90   14.65
   8  -8  -1   67.31    9.44
   8  -8   1   89.47   10.99
   8  -8  -1   80.24   10.35
   8   8  -1   82.52   10.90
  10  -8   1  169.56   11.80
  10   8  -1  176.94   14.30
  10   8   1  175.25   14.96
  10   8   1  142.82   12.11
  10   8  -1  153.07   12.28
  12  -8  -1   91.98    8.01
  12   8   1   70.18    7.39
  12  -8  -1   93.12    9.02
  12  -8   1  101.54    9.83
  12   8  -1   77.50    7.44
  12  -8   1   65.24    8.86
  12   8  -1   80.25    9.79
  12   8  -1   74.52    9.22
  12   8   1   63.44    9.24
  12   8   1   65.79    9.47
  14  -8  -1   30.51    5.55
  14  -8  -1   30.76    5.16
  14  -8   1   31.87    4.94
  14  -8  -1   39.52    5.48
  14   8  -1   19.39    4.27
  14  -8   1   24.77    5.36
  14  -8   1   35.94    5.47
  14   8  -1   24.81    6.33
  14   8  -1   26.49    6.58
  14   8   1   22.32    5.83
  16  -8  -1    2.46    2.39
  16  -8   1    2.90    2.31
  16   8   1    2.65    1.70
  16  -8  -1    4.28    2.28
  16  -8   1    5.63    2.55
  16   8  -1    4.17    2.92
  16   8   1    3.06    2.71
  16  -8   1    1.65    2.36
  16   8  -1    0.32    2.01
  18  -8   1    5.75    2.23
  18  -8  -1    8.43    2.41
  18  -8   1    5.30    1.92
  18   8  -1    5.26    1.93
  18   8  -1    6.95    2.33
  18   8   1    5.58    2.23
  18  -8  -1    6.21    2.09
  -9  -9  -1   18.57    4.84
  -7  -9   1  277.70   24.33
  -7   9  -1  404.89   23.30
  -7  -9  -1  304.54   23.48
  -7  -9  -1  365.90   22.72
  -7  -9   1  354.33   21.64
  -5  -9  -1   77.73   10.71
  -5  -9   1   64.63   10.65
  -5  -9  -1   65.06    9.78
  -5  -9   1   67.68    9.51
  -3  -9  -1   26.65    6.45
  -3   9  -1   26.46    4.80
  -3  -9  -1   29.85    6.81
  -3  -9   1   23.65    6.21
  -1  -9  -1   46.26    7.57
  -1   9  -1   44.42    6.10
  -1  -9   1   43.23    7.33
  -1   9   1   44.45    6.33
   1   9   1   42.06    5.62
   1  -9  -1   34.10    6.56
   1  -9   1   38.04    6.82
   3  -9  -1   26.19    5.23
   3  -9   1   24.23    6.34
   3   9  -1   30.04    5.74
   3  -9  -1   25.98    5.80
   3  -9  -1   28.51    5.29
   3   9   1   22.71    5.02
   5  -9  -1   73.71    9.02
   5  -9   1   76.24    9.38
   5  -9  -1   67.37    9.28
   5  -9   1   65.96    9.98
   5   9  -1   69.95    8.96
   5   9   1   76.71    9.10
   7  -9  -1  314.91   21.93
   7  -9  -1  375.52   21.95
   7  -9   1  398.53   22.92
   7  -9   1  308.45   21.80
   7   9   1  364.53   21.50
   7   9  -1  331.33   21.66
   9  -9   1   35.37    5.58
   9  -9  -1   42.03    6.04
   9  -9   1   35.78    5.60
   9   9   1   19.11    3.35
   9  -9  -1   41.22    6.45
   9   9  -1   13.33    5.34
   9   9  -1   14.84    4.35
   9   9   1    9.10    3.41
   9   9   1   16.25    5.60
  11  -9   1   33.43    5.20
  11  -9  -1   24.86    5.19
  11  -9   1   33.13    6.15
  11  -9   1   49.55    5.75
  11  -9  -1   36.84    6.32
  11  -9  -1   50.71    5.72
  11   9   1   64.64    9.72
  11   9  -1   50.33    7.73
  11   9  -1   60.50    9.29
  11   9   1   59.82    8.17
  13  -9  -1    7.33    3.42
  13  -9  -1    0.52    1.99
  13  -9   1   -0.10    1.87
  13  -9   1    0.30    2.84
  13  -9  -1    4.18    2.95
  13   9  -1    8.91    4.22
  13   9  -1    1.56    3.29
  13   9   1    5.05    4.25
  15  -9   1    0.86    2.42
  15  -9  -1    2.88    3.04
  15  -9   1    1.26    2.42
  15  -9  -1    3.35    2.47
  15   9   1    6.57    2.86
  15   9  -1    5.57    3.13
  15  -9   1    3.28    2.75
  15   9  -1    9.99    4.02
  15   9   1   11.94    4.68
  17  -9   1   -1.51    2.15
  17  -9  -1    1.93    2.43
  17   9  -1    6.18    2.47
  17   9   1    9.04    2.66
  17   9   1    0.71    1.23
  17   9  -1    1.70    1.68
  17  -9   1    4.89    2.17
  17  -9  -1    4.75    2.14
  19   9   1    2.41    1.12
  19   9  -1    2.54    1.25
  19  -9  -1    0.52    0.91
 -10 -10  -1  203.31   12.14
  -8 -10  -1    4.63    2.59
  -8 -10   1    1.54    2.08
  -6 -10   1   44.40    9.43
  -6 -10  -1   58.83   10.60
  -6 -10  -1   77.54   11.93
  -4 -10  -1  107.10   13.49
  -4 -10   1   97.06   12.81
  -2 -10   1   51.85    9.89
  -2 -10  -1   67.93    9.69
  -2 -10  -1   57.15    9.58
  -2  10   1   51.67    7.45
   0  10  -1    3.21    2.14
   0 -10  -1    4.64    3.57
   0 -10   1    8.46    4.41
   2 -10  -1   49.98    8.76
   2 -10   1   44.28    8.77
   2 -10   1   53.42    8.47
   2 -10  -1   54.94    8.06
   2  10  -1   42.87    8.01
   4 -10   1  117.09   11.66
   4 -10   1  107.68   11.75
   4 -10   1   97.17   12.20
   4 -10  -1   98.98   11.88
   4  10  -1  104.61   11.19
   6 -10   1   61.61   10.34
   6 -10  -1   85.20   10.35
   6 -10  -1   65.88   10.49
   6 -10   1   89.92   10.94
   6  10  -1   65.25    9.70
   8 -10  -1    1.33    2.83
   8 -10   1    2.71    2.20
   8 -10   1    5.54    2.81
   8 -10  -1    4.55    2.39
   8  10   1    0.78    1.74
   8  10  -1    3.60    3.07
   8  10  -1    1.00    2.83
   8  10   1    4.06    2.66
   8  10   1    2.45    3.19
  10 -10  -1  180.33   12.21
  10 -10   1  210.49   12.62
  10 -10   1  234.26   14.21
  10 -10  -1  208.18   13.47
  10  10  -1  234.80   16.61
  10  10   1  193.55   13.21
  10  10   1  231.77   17.44
  10  10  -1  179.66   13.44
  12 -10  -1    7.21    2.95
  12 -10   1   10.01    2.96
  12 -10  -1   11.54    4.08
  12 -10   1   11.34    3.78
  12  10  -1    9.35    4.44
  12  10  -1   18.59    5.51
  12  10   1   11.07    5.42
  12  10   1   11.39    4.29
  14 -10  -1    5.06    2.91
  14 -10   1    4.07    2.70
  14 -10  -1    6.99    2.28
  14 -10   1    5.08    2.64
  14 -10   1    4.19    1.93
  14  10  -1   -0.26    3.02
  14  10   1    3.93    4.00
  16 -10  -1    5.57    2.04
  16 -10   1    2.65    2.05
  16  10  -1    6.85    2.71
  16 -10  -1    9.64    2.30
  16  10  -1    8.50    2.49
  16  10   1    7.24    2.70
  16  10   1    6.75    2.29
  16 -10   1    6.48    2.14
  18 -10  -1    1.58    1.31
  18 -10   1    0.36    1.08
  18  10   1    2.18    1.22
 -11 -11  -1    9.29    3.26
  -9 -11  -1  247.06   13.12
  -9 -11   1  219.73   12.58
  -7 -11   1   38.66    5.98
  -7 -11  -1   37.92    6.37
  -5 -11   1  117.33   10.86
  -5 -11  -1  153.71   11.77
  -1 -11   1  194.53   16.46
  -1 -11  -1  144.34   16.09
  -1 -11  -1  168.89   15.68
   1 -11   1  174.92   16.76
   1 -11   1  191.26   16.43
   1 -11  -1  154.79   16.71
   1 -11  -1  165.76   14.68
   3 -11   1   25.24    6.12
   5 -11  -1  195.41   11.98
   5 -11   1  199.04   11.91
   5  11   1  195.68   10.25
   5 -11   1  185.97   11.92
   5  11   1  215.25   14.38
   5  11  -1  178.23   13.51
   5  11   1  148.06   10.74
   5  11  -1  162.17   10.87
   7 -11  -1   62.21    6.90
   7 -11   1   54.22    6.65
   7 -11  -1   61.98    7.27
   7  11   1   52.17    5.63
   7 -11   1   52.92    6.65
   7  11  -1   36.92    6.24
   7  11   1   43.00    6.54
   7  11  -1   44.66    8.13
   7  11   1   39.37    7.10
   9 -11   1  273.09   14.48
   9 -11  -1  297.09   14.72
   9 -11   1  286.63   15.97
   9 -11  -1  289.64   15.57
   9  11  -1  177.10   13.18
   9  11   1  249.09   17.20
   9  11  -1  237.93   16.60
  11 -11  -1   24.22    4.48
  11 -11   1   24.13    4.75
  11 -11  -1   24.69    4.32
  11 -11   1   33.10    5.77
  11  11  -1    7.90    4.18
  11  11   1   19.34    6.30
  11  11   1   10.64    4.54
  11  11  -1   25.88    6.30
  13 -11  -1   15.38    3.53
  13 -11   1   11.70    3.14
  13 -11  -1   17.85    3.76
  13 -11   1   14.82    3.90
  13  11  -1    4.44    2.66
  13  11   1    2.39    3.51
  13  11  -1   13.05    4.52
  15 -11   1   37.25    4.39
  15  11  -1   45.04    4.89
  15  11   1   38.13    4.38
  15 -11  -1   41.67    4.56
  15  11  -1   34.32    5.34
  15  11   1   34.51    5.50
  17 -11   1    1.33    1.08
  17 -11  -1    1.51    1.18
  17  11  -1    0.33    0.96
  17  11   1    0.75    1.17
  17  11  -1    2.11    1.18
 -10 -12  -1  106.67    8.58
 -10 -12   1   91.76    8.01
  -8 -12  -1  145.95   10.92
  -8 -12   1  156.49   10.51
  -6 -12  -1   -0.86    2.65
  -6 -12   1    3.86    3.20
  -4 -12  -1   53.05    6.57
  -4 -12   1   31.13    6.49
  -2 -12  -1  119.68    9.98
  -2 -12   1   81.22    9.17
   0 -12  -1   93.02    9.19
   0  12  -1  127.25   10.26
   2 -12   1  117.05    9.05
   2 -12  -1   99.61    8.27
   2  12  -1  148.25   11.30
   2  12   1  128.43   11.27
   4 -12  -1   44.80    5.73
   4 -12   1   49.18    5.88
   4  12   1   57.97    8.25
   6 -12  -1    0.87    2.45
   6 -12   1    0.46    3.13
   6 -12   1    3.90    3.01
   6  12   1    4.49    2.43
   6  12   1    4.03    2.60
   6  12  -1   -0.89    3.31
   6  12   1    1.19    3.47
   6  12  -1   -1.54    2.88
   8 -12   1  147.92   10.78
   8 -12  -1  149.78   10.89
   8 -12   1  152.35   11.39
   8  12  -1  164.42   13.93
   8  12   1  181.22   14.21
   8  12  -1  136.38   10.94
   8  12   1  135.50   10.92
  10 -12  -1  130.82    9.76
  10 -12   1  139.53    9.85
  10 -12  -1  126.68    8.75
  10 -12   1  160.87   11.32
  10  12   1  138.10   12.57
  10  12   1  106.98    9.34
  10  12  -1  135.50   12.46
  10  12  -1  119.00    9.70
  12 -12  -1   17.50    3.51
  12 -12   1   15.88    3.36
  12 -12   1   15.47    3.80
  12 -12  -1   15.88    3.89
  12  12  -1   14.12    3.81
  12  12   1   14.85    4.63
  12  12  -1   19.23    5.11
  14 -12   1    0.59    1.63
  14 -12  -1    3.38    1.90
  14 -12  -1    4.48    1.97
  14 -12   1    0.59    1.59
  14  12  -1    2.58    1.53
  14  12   1    6.14    2.60
  14  12  -1    5.21    2.73
  16 -12   1   21.29    2.65
  16 -12  -1   17.07    2.34
  16  12  -1   18.29    2.51
  16  12   1   23.04    2.87
  16  12  -1   20.90    2.34
 -11 -13  -1   10.70    2.84
  -9 -13  -1   14.57    3.96
  -9 -13   1   14.53    4.03
  -7 -13  -1    3.80    2.77
  -7 -13   1    8.81    3.37
  -5 -13  -1   99.37    9.17
  -5 -13   1   78.01    8.08
  -3 -13  -1   18.85    5.04
  -3 -13   1   12.18    4.05
  -1 -13  -1   38.84    5.95
  -1 -13   1   34.06    6.19
  -1  13  -1   41.70    5.80
   1 -13  -1   36.16    5.35
   1 -13   1   29.35    4.60
   1 -13  -1   37.35    5.90
   1  13  -1   39.27    6.17
   1  13   1   34.92    5.92
   3 -13   1   29.31    5.01
   3 -13  -1   29.51    5.09
   3 -13  -1   30.84    5.18
   3  13   1   17.71    5.43
   5 -13  -1  111.62    9.10
   5 -13   1  120.83    9.33
   5  13   1  106.09    7.63
   5 -13  -1  115.55    8.52
   5  13   1   90.46    9.83
   5  13  -1   69.87    7.46
   5  13  -1   93.96   10.16
   7 -13  -1    7.62    2.95
   7 -13   1    6.53    3.30
   7  13   1    5.37    3.33
   7  13   1   -0.20    2.61
   7  13  -1    5.79    4.26
   7  13  -1    6.59    2.90
   9 -13   1   39.68    5.66
   9 -13  -1   30.73    4.07
   9 -13  -1   37.35    5.12
   9  13  -1   20.14    5.48
   9  13  -1   20.89    4.31
   9  13   1   24.38    5.76
  11 -13   1   20.57    4.12
  11 -13   1   24.76    3.85
  11 -13  -1   19.16    3.14
  11 -13  -1   21.53    3.83
  11  13   1   23.85    5.36
  11  13  -1   18.38    4.53
  13 -13  -1    3.81    1.35
  13 -13   1    3.08    1.46
  13 -13  -1    4.34    2.40
  13 -13   1    5.38    2.10
  13  13  -1    1.60    2.29
  13  13   1    6.83    3.04
  15  13   1    9.59    1.77
  15  13  -1   10.57    1.91
  15  13  -1   14.20    1.96
  15 -13   1   26.79    2.70
  15 -13  -1   24.10    2.44
 -10 -14   1   -1.94    1.75
 -10 -14  -1    2.28    1.70
  -8 -14   1   17.27    3.74
  -8 -14  -1   26.16    4.41
  -6 -14   1    1.78    2.49
  -6 -14  -1   -1.12    2.47
  -4 -14  -1   10.17    3.42
  -4 -14   1   11.51    3.72
  -2 -14  -1   49.80    6.80
  -2 -14   1   58.36    7.05
   0 -14   1    1.53    2.54
   0 -14  -1   -1.59    2.50
   0  14  -1    1.37    2.85
   2 -14  -1   49.85    5.64
   2 -14   1   45.25    5.50
   2 -14  -1   58.29    6.37
   2 -14   1   59.24    6.88
   2  14   1   51.30    6.34
   2  14  -1   50.89    6.70
   4 -14  -1    9.60    3.20
   4 -14   1    6.43    2.68
   4 -14   1   12.92    3.31
   4  14   1   10.62    2.68
   4 -14  -1    8.73    2.99
   4  14   1    9.32    3.72
   4  14  -1   11.84    3.85
   6 -14  -1    1.48    2.20
   6 -14   1   -0.18    2.29
   6 -14  -1    0.80    1.87
   6  14  -1    3.53    3.32
   6  14  -1    0.06    1.93
   6  14   1    2.82    3.15
   8 -14  -1   27.68    4.63
   8 -14   1   27.21    4.10
   8 -14   1   21.11    3.20
   8  14   1   26.28    5.51
   8  14  -1   29.40    5.81
   8  14  -1   19.61    3.32
  10 -14  -1    2.44    2.07
  10 -14   1    0.66    1.36
  10 -14  -1    1.23    1.39
  10 -14   1    4.71    2.62
  10  14   1    0.26    2.71
  10  14  -1    1.46    3.18
  12 -14   1    3.41    1.49
  12 -14  -1    0.54    1.25
  12 -14  -1    0.49    1.53
  12 -14   1    0.93    1.32
  12  14  -1    6.83    2.80
  12  14   1    2.46    2.05
  14 -14  -1    6.91    1.46
  -9 -15  -1   45.67    4.49
  -9 -15   1   46.62    4.44
  -7 -15  -1   50.83    5.51
  -7 -15   1   48.99    5.47
  -5 -15   1   76.86    6.90
  -5 -15  -1   61.14    6.52
  -3 -15   1  144.43   10.09
  -3 -15  -1  147.58    9.89
  -1 -15   1  256.38   13.51
  -1 -15  -1  207.34   12.11
   1 -15   1  238.01   12.70
   1 -15  -1  267.41   12.72
   1  15  -1  234.74   13.46
   3 -15   1  118.26    8.29
   3 -15  -1  107.58    7.97
   3 -15  -1  152.07    9.32
   3 -15   1  144.36   10.28
   3  15   1  165.53    8.27
   3  15   1  168.36   11.52
   3  15  -1  187.44   12.34
   5 -15  -1   48.47    5.47
   5 -15   1   50.32    5.53
   5 -15   1   66.82    6.21
   5 -15  -1   63.67    5.41
   5  15   1   76.97    8.11
   5  15  -1   87.57    8.88
   5 -15  -1   39.89    4.95
   7 -15  -1   58.10    5.66
   7 -15   1   62.32    5.70
   7 -15   1   53.53    4.93
   7  15  -1   68.61    7.24
   7 -15  -1   46.06    5.10
   7  15   1   59.95    6.88
   9 -15   1   68.18    5.55
   9 -15  -1   69.27    5.77
   9  15   1   74.35    7.67
   9  15  -1   77.15    6.93
   9 -15  -1   54.76    4.85
  11 -15   1   88.41    5.41
  11 -15  -1   90.26    5.42
  11  15   1  106.41    7.10
  11  15  -1  111.03    7.21
  11 -15  -1   83.18    5.20
  -8 -16  -1    9.21    2.17
  -8 -16   1    7.42    1.79
  -6 -16   1    1.39    1.53
  -6 -16  -1    3.41    2.17
  -4 -16   1   -0.13    1.95
  -4 -16  -1    0.58    1.99
  -2 -16   1   15.76    3.68
  -2 -16  -1   17.10    3.43
   0 -16   1    0.54    2.12
   0 -16  -1   -0.35    1.81
   0  16   1    1.53    1.47
   2 -16  -1   19.32    2.90
   2 -16  -1   26.16    4.13
   2 -16   1   18.91    3.65
   2 -16  -1   16.78    3.30
   2  16  -1   18.51    3.87
   4 -16   1   -0.10    1.58
   4 -16  -1    1.67    1.63
   4 -16   1   -0.05    1.77
   4 -16  -1    3.93    1.86
   4  16   1   -2.23    2.15
   6 -16   1    2.37    1.83
   6 -16  -1    2.67    1.90
   6 -16   1   -1.10    1.46
   6  16   1    6.28    2.48
   6 -16  -1    1.97    1.54
   6  16  -1    7.13    2.85
   8 -16   1    5.89    1.84
   8 -16  -1    7.14    2.05
   8  16  -1   15.91    3.23
   8 -16   1    1.68    1.17
   8  16   1   13.09    3.05
   8 -16  -1    2.07    1.18
  10 -16  -1   -0.28    1.01
  10 -16   1    1.40    1.27
  -5 -17   1    9.85    2.08
  -5 -17  -1   12.64    2.39
  -3 -17   1    8.40    2.22
  -3 -17  -1    6.23    1.96
  -3  17   1    9.85    1.72
  -1 -17  -1   18.69    2.80
  -1 -17   1   21.07    2.99
   1 -17   1   21.12    2.90
   1 -17  -1   21.08    2.99
   3 -17   1    5.44    1.75
   3 -17  -1    9.63    1.99
   3 -17  -1    5.69    1.78
   3  17  -1    7.48    2.00
   5 -17  -1   10.55    1.75
   5 -17   1    9.44    1.81
   5 -17   1   10.68    1.87
   5  17  -1   11.09    2.42
   5 -17  -1    7.63    1.81
  -4   0   2 9766.11   36.23
  -2   0   2 1211.24    9.19
   0   0  -2  591.52    8.25
   0   0   2  609.71    8.33
   0   0  -2  615.67    7.62
   0   0   2  599.86    7.23
   2   0  -2 1172.24   14.14
   2   0  -2 1221.98   14.02
   2   0  -2 1180.34   12.90
   2   0  -2 1225.93   13.15
   2   0  -2 1220.11   14.86
   2   0   2 1226.38   13.72
   2   0  -2 1222.48   14.15
   2   0  -2 1178.45   16.03
   4   0   2 9681.09   50.71
   4   0  -2 9344.45   55.26
   4   0   2 9693.07   35.42
   4   0   2 9965.82   48.26
   4   0  -2 9600.02   47.23
   4   0  -2 9999.00   53.02
   6   0   2 2181.04   29.15
   6   0  -2 2228.99   34.84
   6   0  -2 2162.20   29.41
   6   0  -2 2164.68   28.16
   6   0   2 2150.12   29.81
   6   0  -2 2101.85   29.90
   6   0  -2 2175.09   28.90
   6   0  -2 2157.78   32.49
   6   0   2 2188.13   30.58
   6   0  -2 2107.01   32.40
   6   0   2 2148.61   26.61
   8   0  -2  393.95   15.46
   8   0  -2  385.05   13.85
   8   0  -2  363.63   13.99
   8   0  -2  376.96   16.31
   8   0  -2  382.86   14.39
   8   0   2  392.63   15.00
  10   0  -2 2571.40   46.29
  10   0   2 2600.76   45.26
  10   0  -2 2610.24   50.65
  10   0  -2 2559.52   42.66
  10   0  -2 2605.31   44.02
  12   0  -2  356.41   19.75
  12   0  -2  357.41   18.05
  12   0   2  358.17   19.30
  12   0  -2  368.02   22.08
  12   0  -2  377.93   19.37
  14   0   2  411.11   16.60
  14   0  -2  396.17   20.74
  16   0  -2  198.02   11.26
  16   0   2  204.34   10.86
  16   0   2  225.27   12.56
  16   0  -2  195.96   11.83
  16   0  -2  198.58   10.76
  18   0   2  134.18    8.45
  18   0  -2  131.77    9.07
  18   0   2  132.85    9.39
  18   0   2  119.79    8.69
  18   0  -2  118.80    8.43
  20   0  -2  151.40    8.42
  20   0   2  163.43    9.59
  22   0  -2   78.17    4.83
 -13  -1   2    5.04    3.07
 -13  -1  -2    2.43    2.24
 -11  -1   2   92.83    9.29
 -11  -1  -2   94.92    9.16
  -7  -1   2    2.09    1.23
  -5  -1   2 1535.86   20.31
  -5  -1  -2 1596.08   24.27
  -3  -1  -2  259.95    7.74
  -3  -1  -2  265.18    7.54
  -3  -1   2  248.97    7.10
  -3  -1   2  245.75    6.97
  -1   1   2   81.53    2.22
  -1  -1   2   78.90    2.41
  -1  -1  -2   78.36    2.99
  -1  -1   2   75.83    2.77
  -1  -1  -2   83.10    3.62
   1   1  -2   80.76    2.70
   1  -1   2   76.76    3.41
   1  -1  -2   85.86    2.15
   1  -1   2   83.45    3.26
   1  -1   2   81.86    3.05
   1   1  -2   81.04    3.74
   1  -1  -2   86.85    3.12
   1  -1  -2   86.46    3.10
   1  -1  -2   82.64    3.23
   3  -1  -2  257.02    7.40
   3   1  -2  252.48    8.15
   3  -1   2  261.27    7.96
   3   1  -2  252.10    7.65
   3   1   2  254.86    7.21
   3  -1  -2  261.66    4.21
   3  -1  -2  260.92    8.10
   3   1  -2  259.24    6.51
   3   1  -2  249.64    5.52
   3  -1  -2  257.70    8.19
   3   1   2  268.64    5.28
   3  -1  -2  264.38    6.69
   3  -1   2  262.80    3.98
   3   1  -2  265.45    7.60
   5   1  -2 1582.63   24.66
   5   1   2 1613.35   24.00
   5   1   2 1569.00   21.39
   5   1  -2 1588.04   24.61
   5   1  -2 1571.50   24.61
   5  -1   2 1608.69   24.53
   5  -1   2 1589.84   24.63
   5  -1  -2 1601.77   23.81
   5  -1  -2 1582.97   23.79
   5   1  -2 1565.15   19.95
   5  -1   2 1609.89   14.09
   5   1  -2 1580.81   21.87
   5  -1   2 1600.51   24.30
   5   1  -2 1556.50   24.26
   5  -1  -2 1576.03   21.71
   5   1  -2 1564.99   22.43
   7  -1  -2    3.18    1.89
   7   1  -2    1.79    1.13
   7   1   2    1.62    1.07
   7   1   2    1.20    0.86
   7  -1  -2    2.77    1.56
   7  -1  -2    3.17    1.64
   7   1  -2    1.97    1.64
   7   1  -2    3.78    1.61
   7   1  -2    1.57    1.24
   7   1   2    2.86    1.83
   7   1  -2    1.69    1.48
   7   1  -2    2.44    1.05
   7  -1   2    2.58    1.20
   7   1   2    1.32    1.15
   7  -1  -2    1.93    1.14
   7  -1   2    1.90    1.29
   9  -1  -2   87.01    7.94
   9   1  -2   76.77    7.20
   9   1   2   87.38    8.04
   9   1   2   82.96    6.13
   9   1  -2   77.00    6.94
   9  -1  -2   90.30    8.99
   9   1   2   86.53    7.50
   9  -1  -2   80.79    7.46
   9  -1  -2   86.21    7.00
   9  -1   2   86.07    7.66
   9   1  -2   79.10    6.94
   9  -1  -2   84.83    7.66
   9   1  -2   80.66    8.16
  11   1  -2   87.60    9.49
  11  -1  -2   80.56    8.86
  11  -1  -2   83.85    8.51
  11   1  -2   85.80    8.33
  11  -1  -2   92.28    9.08
  11   1   2   79.45    8.55
  11   1  -2   90.50   10.25
  11  -1   2   95.64    9.10
  11  -1  -2   89.08   10.10
  11   1  -2   84.22    8.20
  13  -1  -2    1.73    2.42
  13  -1   2    1.57    2.73
  13   1  -2    1.98    2.63
  13  -1   2    0.06    2.51
  13   1  -2    1.86    1.94
  13  -1  -2    0.54    2.46
  13   1  -2    3.26    3.23
  13  -1  -2    0.04    3.15
  13   1   2    2.18    2.55
  13  -1  -2   -1.02    2.85
  15  -1   2  277.81   12.28
  15  -1   2  276.81   13.45
  15  -1  -2  278.22   13.17
  15   1   2  278.91   13.34
  15   1  -2  272.11   14.40
  15  -1   2  285.99   13.95
  15  -1  -2  249.79   13.74
  15  -1  -2  273.71   12.28
  15   1  -2  293.66   15.83
  15   1  -2  270.81   12.78
  15   1   2  290.21   14.05
  15   1  -2  254.45   12.37
  17   1   2    5.10    2.43
  17  -1  -2    5.11    2.87
  17  -1   2    4.86    2.54
  17  -1   2    5.61    2.29
  17   1  -2    0.50    2.39
  17  -1   2    3.49    2.66
  17  -1   2    2.27    2.65
  17  -1  -2    1.27    2.75
  17   1  -2    2.41    1.98
  17   1   2    3.88    2.50
  17   1  -2    4.02    2.42
  19   1  -2   28.99    4.42
  19   1   2   27.69    4.01
  19  -1  -2   24.24    3.82
  19  -1  -2   25.04    3.85
  19  -1   2   27.60    4.29
  19  -1   2   26.56    4.45
  19   1   2   31.62    4.78
  21   1  -2    2.22    1.71
  21  -1  -2    0.35    1.34
  21   1   2   -0.76    1.67
  21  -1   2    2.39    1.72
 -12  -2   2  142.62   12.34
 -12  -2  -2  147.63   12.97
 -10  -2  -2   95.51    8.71
 -10  -2   2   87.14    8.65
  -8  -2   2  101.64    7.79
  -8  -2  -2  100.24    8.04
  -8  -2   2   95.68    6.97
  -6  -2  -2   80.20    5.89
  -6  -2   2   74.33    3.65
  -6  -2   2   69.68    5.44
  -6  -2  -2   73.59    6.02
  -6  -2   2   71.19    5.67
  -4  -2  -2  930.10   17.15
  -4  -2   2  898.20   16.36
  -4  -2  -2  900.93   17.02
  -4  -2   2  913.10   17.27
  -2  -2   2  970.06   14.25
  -2  -2  -2  953.79   14.77
  -2   2   2  950.53   12.27
   0   2  -2  916.88   13.53
   0   2   2  889.32    8.10
   0  -2   2  880.32   11.68
   0  -2  -2  924.24    9.12
   0   2  -2  862.51   14.21
   0  -2  -2  883.42   13.93
   2  -2   2 1031.22   10.22
   2  -2   2  993.91   14.25
   2  -2  -2  998.57   13.14
   2  -2  -2 1022.33   17.47
   2  -2  -2 1014.79   10.54
   2  -2   2 1009.30   15.57
   2   2  -2  987.50   16.75
   2  -2  -2 1001.14   14.96
   2   2   2  998.20    8.60
   2  -2  -2 1037.81   14.23
   2   2  -2  990.23   11.64
   4  -2  -2  901.71   15.70
   4   2   2  931.17   17.37
   4  -2  -2  896.61   18.89
   4  -2  -2  934.92   15.74
   4   2  -2  920.24   19.29
   4   2   2  903.61   14.99
   4   2   2  940.04    9.79
   4   2  -2  879.64   15.33
   4   2  -2  908.63   15.22
   4  -2   2  911.33   17.99
   4   2  -2  884.02   12.18
   4  -2  -2  918.65   17.79
   6   2   2   78.02    5.90
   6   2  -2   79.93    6.51
   6  -2  -2   72.29    5.90
   6   2   2   72.87    6.05
   6   2  -2   72.42    5.31
   6  -2   2   69.39    5.80
   6  -2  -2   67.56    5.97
   6  -2  -2   67.28    6.18
   6   2  -2   70.58    5.80
   6  -2  -2   70.43    5.45
   6  -2   2   70.09    6.10
   6   2  -2   73.50    6.72
   6   2   2   67.52    3.82
   6   2  -2   70.05    4.69
   6   2  -2   71.09    6.06
   6  -2   2   73.31    6.07
   6   2   2   71.30    4.86
   6   2  -2   65.05    5.76
   6  -2  -2   70.29    5.61
   6  -2   2   68.30    3.81
   6   2  -2   72.81    5.39
   8  -2  -2   92.67    7.69
   8   2   2  101.00    7.85
   8   2  -2   96.03    7.90
   8   2   2   98.48    6.82
   8   2   2   91.48    5.54
   8   2  -2   89.15    6.84
   8  -2  -2  102.51    7.37
   8  -2  -2   98.49    8.63
   8   2  -2   99.70    8.38
   8   2  -2   95.14    6.72
   8  -2   2  106.64    8.16
   8  -2  -2   95.41    8.00
   8  -2   2   90.29    7.58
   8   2  -2  106.18    7.55
   8   2  -2   98.63    8.15
   8   2   2  105.91    8.43
   8   2   2   91.83    6.52
   8  -2   2   91.98    7.97
   8  -2  -2   94.16    7.19
  10  -2   2   85.09    7.88
  10  -2  -2   79.84    8.46
  10   2  -2   83.18    7.74
  10   2   2   85.69    8.38
  10   2  -2   79.19    7.39
  10   2   2   86.65    8.70
  10   2  -2   84.03    8.29
  10   2  -2   86.55    9.16
  10  -2  -2   86.48    8.98
  10  -2   2   81.48    8.39
  10  -2  -2   84.42    7.40
  10  -2  -2   87.13    9.50
  12   2  -2  130.01   12.43
  12  -2  -2  138.46   12.55
  12  -2   2  143.61   11.77
  12   2  -2  136.31   12.81
  12  -2  -2  134.05   12.58
  12  -2  -2  124.45   11.48
  12   2   2  134.94   12.05
  12  -2  -2  143.02   13.74
  12  -2   2  135.75   12.49
  14  -2   2   38.34    5.09
  14  -2  -2   39.11    4.86
  14   2   2   37.86    5.07
  14   2  -2   31.40    5.01
  14  -2   2   35.83    5.07
  14   2   2   40.93    5.23
  14   2  -2   34.24    4.78
  14  -2  -2   30.25    4.93
  14   2  -2   34.36    4.62
  16  -2   2   15.56    3.82
  16  -2  -2   11.20    3.13
  16   2   2   11.46    3.56
  16  -2  -2   13.83    4.18
  16   2  -2    8.14    3.64
  16   2   2   10.26    3.23
  16  -2   2    9.20    3.50
  16   2  -2   10.63    3.04
  16   2  -2    5.16    2.14
  18   2   2   60.61    6.07
  18  -2  -2   59.22    5.97
  18  -2   2   62.88    6.68
  18   2  -2   64.44    6.47
  18   2   2   66.62    7.06
  18  -2  -2   60.05    6.83
  18  -2   2   67.27    7.24
  18  -2   2   67.64    7.01
  18   2  -2   62.14    6.29
  18   2  -2   63.33    5.90
  20   2  -2   12.73    2.61
  20   2   2   14.00    2.68
  20  -2  -2   13.11    2.83
  20  -2   2   11.15    2.55
  20   2   2   15.07    3.10
  20  -2  -2   14.44    2.99
  20  -2   2   16.26    3.14
  22  -2  -2    3.23    1.28
 -13  -3  -2   26.77    6.05
 -13  -3   2   36.21    6.94
 -11  -3  -2   89.93    9.97
 -11  -3   2  105.39   10.26
  -9  -3  -2  462.66   18.72
  -9  -3  -2  449.02   18.67
  -9  -3   2  433.56   16.92
  -9  -3   2  452.62   18.22
  -7  -3   2 1722.70   30.67
  -7  -3  -2 1760.99   31.53
  -7  -3  -2 1648.44   28.38
  -7  -3  -2 1707.56   33.02
  -7  -3   2 1668.80   31.43
  -5   3   2  206.13    8.25
  -5  -3   2  205.46   10.18
  -5  -3  -2  210.44   10.44
  -5  -3  -2  211.35    9.54
  -5  -3  -2  206.85    9.38
  -5  -3   2  207.22    9.38
  -3  -3  -2    5.96    1.75
  -3  -3   2    9.47    2.66
  -3  -3  -2    6.48    1.69
  -3   3   2    6.28    1.37
  -1  -3  -2  514.29   12.44
  -1   3   2  503.23    8.30
  -1  -3  -2  516.02    7.04
  -1   3  -2  487.50   10.85
   1   3  -2  496.77   11.65
   1  -3  -2  508.67   10.92
   1  -3   2  491.37   10.76
   1  -3  -2  513.99   10.69
   1   3   2  516.66   12.15
   1   3   2  479.57    9.97
   3  -3  -2    5.94    1.50
   3  -3   2    6.29    1.74
   3   3  -2    9.54    1.29
   3   3   2    5.62    1.05
   3  -3  -2    6.82    1.71
   3  -3   2    8.06    1.79
   3  -3  -2    5.87    1.66
   3   3  -2    6.25    1.69
   3  -3  -2    7.17    1.81
   3  -3   2    6.52    1.25
   3   3   2    6.07    1.43
   3   3  -2    7.09    0.81
   5   3  -2  204.84    9.17
   5   3  -2  208.66    8.29
   5  -3  -2  205.58   10.76
   5  -3  -2  211.25    9.98
   5   3   2  201.25    7.81
   5   3  -2  199.89    6.90
   5  -3  -2  206.28   10.14
   5   3  -2  198.26    9.98
   5  -3   2  210.95    9.80
   5  -3  -2  205.59    9.05
   5   3  -2  209.54   10.56
   5  -3  -2  210.90   10.18
   5  -3   2  219.47    8.26
   5   3  -2  211.61   10.69
   5  -3  -2  212.42    9.86
   5  -3  -2  210.82    8.43
   5   3   2  206.25    9.43
   7   3  -2 1677.13   29.23
   7   3  -2 1706.07   35.56
   7  -3  -2 1708.95   33.83
   7   3  -2 1662.66   32.18
   7   3   2 1641.14   24.89
   7  -3   2 1753.04   32.51
   7  -3   2 1670.38   33.95
   7   3  -2 1640.87   24.87
   7   3  -2 1656.15   30.54
   7   3   2 1737.25   32.91
   7  -3   2 1732.28   32.46
   7  -3  -2 1728.20   34.14
   7  -3  -2 1714.98   30.53
   7   3  -2 1723.97   29.81
   7  -3  -2 1724.85   29.86
   7  -3  -2 1713.78   31.73
   7   3  -2 1780.86   34.53
   7   3   2 1687.79   30.41
   7  -3   2 1732.98   28.31
   9  -3   2  461.50   19.30
   9   3  -2  457.86   18.63
   9   3  -2  413.43   18.22
   9  -3  -2  463.99   17.69
   9  -3   2  453.44   18.96
   9   3   2  425.40   18.29
   9  -3  -2  482.86   20.72
   9   3  -2  438.49   19.26
   9  -3   2  444.45   18.94
   9   3  -2  444.98   17.43
   9  -3  -2  451.15   19.80
   9   3   2  449.80   19.16
   9  -3  -2  456.02   17.45
   9   3   2  405.21   15.96
   9  -3   2  442.15   17.08
   9  -3  -2  452.20   18.74
  11  -3   2  109.28   10.78
  11   3   2   88.15    9.45
  11   3  -2   97.57    9.67
  11   3   2  110.07   10.96
  11   3  -2  101.61   10.44
  11  -3  -2  104.19   11.13
  11  -3  -2  102.67   11.18
  11  -3   2   97.81    9.28
  11  -3  -2  108.20   10.59
  13  -3   2   31.60    6.53
  13  -3  -2   32.56    7.47
  13  -3  -2   37.43    7.71
  13  -3   2   33.85    6.90
  13   3   2   28.18    6.54
  13  -3  -2   35.34    7.18
  13  -3   2   29.73    5.86
  13   3  -2   29.49    6.81
  13  -3  -2   31.20    6.48
  15  -3   2  336.18   15.75
  15  -3  -2  339.80   14.46
  15  -3  -2  314.90   16.48
  15   3  -2  361.12   16.81
  15   3   2  335.39   15.98
  15   3   2  318.34   14.91
  15  -3   2  339.80   15.96
  15   3  -2  329.87   15.00
  15   3  -2  331.56   14.51
  15  -3  -2  326.96   13.89
  17  -3  -2   24.73    4.28
  17  -3   2   32.43    5.47
  17  -3  -2   33.03    5.73
  17  -3   2   27.45    5.50
  17   3  -2   31.56    4.49
  17   3   2   30.09    5.11
  17   3  -2   27.61    4.73
  17  -3   2   34.78    5.26
  17   3   2   30.09    4.93
  19   3   2    8.51    2.59
  19   3  -2    8.96    3.07
  19  -3  -2   10.52    2.45
  19   3  -2    6.90    2.24
  19   3   2    7.88    3.10
  19  -3   2   13.00    3.35
  19  -3  -2   13.00    3.44
  19  -3   2   12.98    3.65
  21  -3  -2    3.98    1.63
  21   3   2    2.30    1.19
  21   3  -2    4.03    1.70
  21  -3  -2    6.05    1.94
  21   3   2    1.77    1.09
  21  -3  -2    6.38    1.72
  21  -3   2    3.21    1.42
  21  -3   2    2.59    1.43
 -12   4  -2  580.87   25.78
 -12  -4  -2  577.40   26.57
 -12  -4   2  548.09   25.90
 -10  -4   2  630.70   24.34
 -10  -4  -2  650.31   24.76
 -10   4   2  678.25   22.94
 -10  -4   2  629.92   23.10
 -10  -4  -2  642.31   25.29
 -10   4  -2  649.12   24.02
  -8   4  -2 2019.52   37.37
  -8   4   2 2022.41   34.68
  -8  -4   2 2026.84   39.28
  -8  -4   2 1953.91   37.96
  -8  -4  -2 2001.34   40.89
  -8  -4  -2 1867.59   34.43
  -8  -4  -2 1943.08   38.31
  -6   4  -2  653.22   18.99
  -6  -4  -2  663.37   19.62
  -6  -4   2  647.49   19.21
  -6  -4  -2  656.13   19.38
  -6  -4   2  634.31   17.40
  -6   4   2  648.79   17.36
  -6  -4  -2  661.45   21.50
  -4   4  -2  507.94   10.99
  -4  -4  -2  500.45   16.25
  -4   4   2  505.33   13.77
  -4  -4   2  504.33   17.33
  -4   4  -2  498.74   15.27
  -4  -4  -2  507.43   17.37
  -2   4  -2 1512.92   20.32
  -2   4   2 1546.34   23.70
  -2  -4  -2 1559.45   26.54
  -2  -4  -2 1519.74   27.09
   0  -4  -2 6227.15   48.34
   0   4   2 6170.96   37.84
   0   4  -2 6127.93   49.09
   2   4   2 1541.47   22.41
   2  -4   2 1551.47   26.02
   2   4   2 1521.38   23.55
   2  -4   2 1531.41   23.72
   2   4  -2 1478.34   14.83
   2  -4   2 1531.39   17.26
   2  -4  -2 1527.33   23.74
   2   4  -2 1534.84   23.19
   2   4  -2 1509.22   26.22
   4   4   2  503.68   15.23
   4  -4   2  506.37   11.99
   4   4  -2  479.27    8.70
   4  -4  -2  510.47   15.67
   4   4  -2  490.11   17.11
   4  -4   2  492.71   15.72
   4  -4  -2  503.93   15.68
   4   4  -2  492.22   15.28
   4   4   2  460.98   12.32
   4  -4  -2  493.01   14.75
   4  -4   2  503.41   15.07
   4  -4  -2  491.25   15.52
   4   4   2  465.08   11.21
   4   4  -2  489.68    9.75
   4  -4  -2  490.05   17.65
   6  -4  -2  642.42   16.16
   6  -4   2  659.70   16.51
   6  -4  -2  635.77   19.24
   6   4   2  677.05   18.94
   6   4  -2  647.95   21.38
   6   4  -2  636.92   15.60
   6   4  -2  595.19   19.50
   6  -4  -2  630.51   20.36
   6   4  -2  622.14   20.20
   6   4   2  622.65   14.70
   6  -4   2  608.03   21.35
   6   4  -2  629.80   17.43
   6  -4   2  658.07   19.89
   6  -4  -2  651.59   20.27
   6   4   2  631.05   15.98
   6   4  -2  595.70   13.94
   6  -4  -2  674.68   21.87
   6  -4  -2  634.23   19.79
   8  -4   2 1957.64   33.73
   8  -4  -2 1956.32   37.67
   8   4   2 1993.36   36.72
   8   4  -2 2039.66   42.33
   8  -4  -2 2019.40   42.36
   8  -4   2 2047.85   39.69
   8   4  -2 2022.33   34.42
   8   4  -2 1908.60   35.41
   8   4  -2 1956.88   38.70
   8   4  -2 1998.40   36.07
   8  -4  -2 1978.57   36.75
   8  -4   2 1906.35   41.15
   8  -4   2 1992.13   39.57
   8   4   2 2053.66   40.47
   8  -4  -2 2017.05   37.19
   8  -4  -2 1971.85   40.24
  10  -4  -2  622.19   24.22
  10  -4   2  615.56   21.94
  10  -4   2  638.30   25.21
  10   4   2  640.34   25.83
  10  -4  -2  658.06   27.10
  10   4   2  593.85   23.59
  10  -4   2  612.78   25.25
  10  -4   2  634.95   25.57
  10  -4   2  661.21   25.01
  10  -4  -2  679.17   27.02
  10   4  -2  631.04   25.25
  10   4  -2  637.96   23.26
  10   4  -2  611.33   24.56
  10  -4  -2  641.08   23.54
  10  -4  -2  651.32   22.68
  12  -4  -2  539.03   25.32
  12  -4  -2  537.63   27.75
  12   4   2  479.86   24.17
  12  -4  -2  545.15   27.52
  12  -4   2  520.60   26.67
  12  -4  -2  532.34   26.09
  12  -4   2  564.36   26.07
  12   4   2  585.91   27.05
  12   4  -2  521.03   24.50
  14  -4  -2  438.36   17.40
  14  -4  -2  434.92   16.43
  14  -4   2  418.83   17.53
  14  -4  -2  409.15   18.71
  14   4   2  449.56   17.45
  14   4   2  450.44   18.47
  14  -4   2  431.83   18.35
  14   4  -2  419.10   16.76
  14   4  -2  452.14   19.12
  16  -4   2  168.19   11.67
  16  -4  -2  174.66   10.52
  16   4   2  163.11   11.63
  16  -4   2  181.74   11.83
  16   4  -2  166.18   10.49
  16   4  -2  170.48   11.21
  16   4  -2  185.03   12.44
  16  -4  -2  159.24   11.79
  16   4   2  166.58   10.95
  16  -4  -2  165.26   10.40
  18  -4  -2  326.68   13.75
  18   4   2  359.43   15.90
  18  -4  -2  341.40   15.84
  18   4  -2  332.73   13.98
  18  -4   2  338.17   15.30
  18   4  -2  303.58   13.20
  18  -4   2  354.12   16.10
  20  -4  -2   81.28    5.56
  20   4  -2   90.79    6.63
  20   4   2   76.52    5.66
  20  -4   2   70.07    6.11
  20   4   2   86.01    6.69
  20  -4  -2   86.01    6.50
  20  -4   2   90.44    6.66
 -11  -5   2  205.70   16.13
 -11   5  -2  222.84   15.80
 -11  -5  -2  196.76   15.72
  -9   5   2 1227.78   30.83
  -9  -5   2 1138.98   33.17
  -9  -5  -2 1193.71   33.93
  -9   5  -2 1255.14   33.23
  -9  -5   2 1178.59   34.46
  -9  -5  -2 1217.62   36.09
  -7   5   2  149.96    9.77
  -7  -5  -2  156.30   12.04
  -7  -5   2  132.60    9.25
  -7   5  -2  154.20   10.72
  -7  -5  -2  133.72   10.15
  -5   5   2  242.63   11.28
  -5   5  -2  258.77   12.38
  -5  -5  -2  230.25   12.98
  -5  -5   2  226.57   14.06
  -5  -5  -2  257.05   14.19
  -3  -5   2 1066.64   27.20
  -3   5   2 1009.62   21.83
  -3  -5  -2  955.22   25.19
  -3   5  -2 1018.59   23.32
  -3   5  -2  972.85   17.29
  -1  -5  -2 2949.25   39.57
  -1   5   2 2962.77   29.51
   1  -5  -2 2978.22   36.91
   1   5  -2 2928.54   38.63
   1   5  -2 2929.24   31.65
   1   5   2 2909.31   35.90
   1  -5  -2 2840.65   33.10
   3  -5   2  966.60   23.73
   3   5   2  982.14   20.89
   3  -5   2  936.61   22.88
   3  -5   2 1000.78   17.27
   3   5  -2  962.87   20.64
   3  -5  -2  966.25   23.47
   3  -5  -2  963.38   22.45
   3   5   2  967.64   21.52
   5   5   2  215.26    9.38
   5  -5   2  246.21   12.88
   5  -5   2  240.96   12.67
   5   5  -2  230.80   11.83
   5  -5  -2  246.32   12.39
   5  -5   2  250.34   10.59
   5   5   2  239.16    9.31
   5  -5  -2  238.29   12.04
   5  -5  -2  242.63   13.83
   5  -5  -2  241.49   12.72
   5   5   2  233.78   12.19
   5   5  -2  243.13   13.40
   5  -5   2  243.09   10.01
   5   5   2  216.36   11.65
   7   5  -2  137.29   10.92
   7  -5   2  138.42   11.59
   7  -5   2  131.10   11.06
   7  -5  -2  150.50   10.89
   7   5  -2  138.03   10.40
   7  -5   2  153.72    9.79
   7  -5  -2  143.27   11.13
   7  -5   2  144.05   10.88
   7  -5  -2  151.62   12.12
   7   5  -2  130.24    9.84
   7  -5  -2  137.73   10.63
   7   5  -2  128.47    8.83
   7   5  -2  130.20   11.60
   7  -5  -2  148.49   10.49
   7   5   2  147.48   10.06
   7  -5   2  146.69    8.88
   9  -5   2 1169.79   33.98
   9  -5  -2 1193.83   32.22
   9   5  -2 1159.07   31.30
   9  -5  -2 1093.65   30.89
   9  -5   2 1119.51   34.64
   9  -5   2 1228.67   32.45
   9  -5  -2 1188.18   36.64
   9   5   2 1206.27   35.12
   9   5  -2 1069.45   32.20
   9  -5  -2 1206.13   34.54
   9  -5   2 1083.55   34.75
   9  -5  -2 1195.18   32.64
  11  -5   2  181.27   16.29
  11   5  -2  189.60   14.38
  11  -5   2  203.15   15.99
  11  -5  -2  189.10   14.67
  11   5  -2  195.98   15.44
  11  -5   2  206.84   15.44
  11   5   2  195.71   15.81
  11  -5  -2  203.04   17.22
  11  -5  -2  205.63   16.44
  11  -5   2  201.29   16.35
  11  -5  -2  191.51   14.75
  13  -5  -2  520.23   19.17
  13  -5   2  502.02   19.49
  13  -5  -2  494.79   17.86
  13  -5   2  521.43   20.65
  13   5   2  547.62   19.77
  13   5   2  472.57   18.13
  13   5  -2  498.18   19.97
  13  -5  -2  488.68   19.71
  13   5   2  522.78   25.13
  13   5  -2  553.21   21.74
  15  -5  -2  108.87    8.76
  15  -5   2   92.91    9.12
  15  -5  -2  100.47    8.23
  15   5   2   88.44    8.25
  15  -5   2  107.63    9.72
  15   5   2   87.04    9.34
  15  -5  -2   94.75    9.13
  15   5  -2  111.58    9.74
  15  -5   2   95.64    9.04
  15   5  -2   85.45    8.46
  15   5  -2   85.32    8.05
  17  -5   2   72.66    6.80
  17  -5  -2   69.65    7.04
  17  -5   2   74.98    8.29
  17   5   2   88.14    8.24
  17   5   2   88.76    7.83
  17   5  -2   83.28    7.97
  17  -5  -2   86.91    8.24
  17   5  -2   80.76    7.29
  17   5  -2   74.66    7.30
  17  -5   2   80.69    8.31
  17  -5  -2   78.97    7.17
  19  -5  -2   22.26    3.28
  19   5   2   17.63    3.24
  19   5  -2   17.13    3.32
  19  -5   2   23.03    3.71
  19  -5   2   27.47    4.36
  19  -5  -2   18.75    3.85
  19   5  -2   18.18    3.06
  19   5  -2   17.47    3.22
  19   5   2   19.62    3.86
  21   5  -2    7.55    1.79
  21  -5   2   11.60    2.08
  21  -5  -2    7.52    1.75
 -10   6  -2  111.25   11.06
 -10  -6  -2  110.32   12.36
 -10  -6   2   96.23   11.33
  -8   6   2   62.40    7.32
  -8  -6  -2   55.62    8.78
  -8   6  -2   69.95    8.28
  -8  -6  -2   61.14    9.80
  -8  -6   2   61.13    8.94
  -6  -6  -2    3.69    2.41
  -6   6   2    8.16    2.34
  -6  -6  -2    5.33    2.84
  -6  -6   2    4.44    2.90
  -6   6  -2    3.27    2.36
  -4   6   2   78.23    7.34
  -4   6  -2   92.89    8.28
  -4  -6   2   82.42    8.98
  -4  -6  -2   76.07    8.67
  -2  -6  -2   48.50    6.28
  -2   6   2   48.17    4.28
  -2   6  -2   40.59    5.77
   0  -6  -2  408.99   15.96
   0   6   2  366.23   12.01
   0   6  -2  372.96   11.50
   0   6  -2  377.77   14.50
   0   6   2  387.44   14.75
   0  -6  -2  363.52   12.05
   2   6  -2   45.51    5.62
   2   6  -2   46.99    4.57
   2  -6  -2   46.49    5.27
   2   6  -2   46.16    3.86
   2  -6   2   31.12    5.79
   2   6   2   50.55    5.37
   2  -6  -2   52.14    5.44
   2   6   2   48.56    5.06
   4  -6  -2   79.35    7.81
   4  -6   2   84.26    8.40
   4   6  -2   80.47    6.67
   4  -6   2   80.81    8.11
   4  -6  -2   92.22    7.97
   4  -6   2   82.28    6.07
   4   6   2   82.51    7.47
   6  -6  -2    5.24    2.59
   6  -6   2    4.39    2.91
   6  -6   2    6.72    3.25
   6   6  -2    3.74    2.35
   6  -6   2    5.89    2.11
   6  -6  -2    5.27    2.43
   6  -6  -2    6.41    2.89
   6  -6   2    5.35    2.20
   6   6   2    2.52    1.78
   6   6   2    3.18    1.72
   6   6  -2    7.43    3.16
   8  -6   2   60.12    8.42
   8  -6  -2   63.06    8.19
   8   6  -2   56.04    7.84
   8   6  -2   62.00    7.67
   8  -6   2   73.42    7.67
   8  -6  -2   62.36    7.86
   8  -6  -2   60.64    9.05
   8  -6   2   56.31    8.51
   8  -6   2   65.81    8.82
   8  -6  -2   56.46    8.09
   8   6  -2   63.64    9.16
  10  -6   2   84.31   11.69
  10  -6   2   99.45   11.60
  10  -6  -2  102.82   11.62
  10  -6   2  103.14   10.57
  10  -6  -2   88.53   12.15
  10   6  -2  101.65   11.10
  10  -6  -2   88.61   10.45
  10   6  -2  100.73   11.59
  10   6  -2   86.84   10.34
  10   6   2  110.78   12.11
  10  -6   2   96.36   11.64
  10  -6  -2   83.86   10.03
  12  -6  -2    2.06    1.85
  12  -6  -2    3.26    2.69
  12  -6   2    4.77    2.54
  12  -6   2    1.33    2.42
  12   6  -2    0.34    2.43
  12   6   2    2.42    2.50
  12  -6   2    1.54    2.44
  12  -6  -2    0.57    2.51
  12   6  -2    0.55    2.49
  12   6  -2   -1.08    2.97
  12   6   2   -0.26    2.82
  12   6   2   -1.46    3.83
  14  -6   2   59.53    7.74
  14  -6  -2   68.57    7.39
  14  -6  -2   65.56    7.66
  14  -6  -2   72.66    8.00
  14  -6   2   65.22    7.82
  14   6  -2   65.45    7.41
  14   6   2   65.18    7.35
  14  -6   2   72.80    8.22
  14   6  -2   69.45    8.07
  14   6   2   76.11    9.70
  14   6  -2   68.09    8.60
  16  -6  -2    4.05    2.83
  16  -6   2    3.52    2.91
  16  -6  -2    4.22    2.57
  16   6   2    5.22    2.39
  16   6  -2    5.64    3.32
  16   6  -2    5.80    2.62
  16  -6   2    5.29    3.47
  16   6  -2    5.91    2.80
  16  -6   2    7.18    3.60
  16  -6  -2    5.80    2.98
  16   6   2    7.56    3.31
  16  -6   2    3.06    3.12
  18  -6  -2    9.27    2.66
  18  -6  -2    5.95    2.25
  18  -6   2    9.49    2.55
  18  -6  -2    3.57    2.44
  18   6   2    3.97    2.10
  18  -6   2   11.54    2.92
  18   6  -2    6.20    2.50
  18   6  -2    6.56    2.46
  18  -6   2    9.30    2.88
  20   6  -2   11.37    2.34
  20   6   2   11.27    2.13
  20  -6  -2    8.91    1.77
  20  -6   2   13.44    2.65
  20  -6  -2   12.89    2.41
  20   6   2    8.98    2.14
 -11  -7   2  239.35   19.19
  -9  -7   2  145.15   14.68
  -9   7  -2  166.00   13.83
  -9  -7  -2  154.42   15.77
  -7  -7  -2   66.61    9.18
  -7   7  -2   89.01    9.56
  -7  -7  -2   92.08   11.28
  -7  -7   2   57.53    8.68
  -7   7   2   89.44    9.13
  -5   7  -2  159.79   12.05
  -5  -7  -2  127.57   12.40
  -5  -7   2  119.94   12.58
  -5   7   2  145.69   11.11
  -5  -7  -2  131.34   13.07
  -3  -7  -2  219.11   15.38
  -3  -7   2  253.78   15.75
  -3   7  -2  256.13   14.53
  -1   7   2  802.90   18.81
  -1  -7  -2  810.10   25.24
  -1   7  -2  812.47   22.82
   1   7  -2  814.99   23.54
   1  -7  -2  791.92   20.86
   1  -7  -2  822.13   23.76
   1   7   2  783.06   21.84
   3  -7   2  218.95   14.38
   3   7   2  247.52   12.51
   3  -7  -2  238.79   12.95
   3  -7  -2  233.74   14.25
   3  -7  -2  251.84   12.72
   3   7   2  239.34   12.56
   5  -7  -2  133.80   11.46
   5  -7   2  124.25   11.59
   5  -7   2  138.30   11.95
   5  -7  -2  144.74   11.32
   5   7   2  110.59   10.14
   5   7   2  129.00   10.66
   5   7  -2  132.92   11.99
   7   7  -2   79.41    8.80
   7  -7  -2   75.69    8.64
   7  -7  -2   81.55    9.34
   7  -7   2   77.02    9.91
   7  -7   2   83.84   10.08
   7  -7  -2   75.53    9.75
   7  -7  -2   84.43    9.72
   7   7  -2   78.20   10.17
   9  -7  -2  142.93   13.18
   9  -7  -2  121.55   13.55
   9  -7   2  158.57   14.98
   9  -7   2  125.80   14.28
   9  -7   2  149.96   14.30
   9  -7  -2  126.03   12.37
   9   7  -2  135.41   13.95
  11  -7  -2  247.51   18.52
  11  -7  -2  221.89   18.16
  11   7  -2  221.11   18.51
  11  -7   2  223.01   13.63
  11   7  -2  247.49   15.21
  11   7   2  194.94   14.53
  11   7   2  206.11   16.51
  13  -7   2  217.44   14.22
  13  -7  -2  240.83   13.58
  13  -7  -2  250.60   14.33
  13  -7   2  255.12   15.09
  13   7   2  205.73   13.14
  13   7  -2  229.30   13.94
  13  -7  -2  261.80   13.98
  13  -7   2  238.57   15.06
  13  -7  -2  269.42   14.89
  13   7  -2  240.80   15.28
  13   7   2  238.05   17.89
  15  -7  -2   28.54    5.41
  15  -7  -2   37.31    6.30
  15  -7   2   42.83    6.53
  15   7  -2   36.52    6.01
  15   7   2   37.62    5.25
  15  -7   2   38.78    6.02
  15  -7  -2   42.12    5.82
  15  -7   2   45.83    6.08
  15   7  -2   36.71    5.78
  15   7  -2   35.93    6.11
  15   7   2   29.37    6.59
  17  -7  -2   43.96    5.32
  17  -7   2   45.95    5.42
  17  -7   2   44.12    5.95
  17   7  -2   29.97    4.77
  17   7   2   43.16    6.26
  17   7   2   40.50    4.89
  17  -7   2   37.90    5.06
  17  -7   2   54.56    6.13
  17   7  -2   40.91    5.40
  17  -7  -2   56.27    6.19
  17  -7  -2   50.92    4.88
  19  -7   2    9.53    2.15
  19   7  -2    7.99    2.47
  19  -7   2   16.31    3.01
  19   7  -2    8.63    2.04
  19   7  -2    6.23    1.73
  19  -7  -2   17.81    3.12
  19   7   2    7.94    2.55
 -10  -8   2  133.91   15.35
  -8   8  -2   53.81    8.24
  -8  -8   2   47.47    9.32
  -8  -8  -2   37.94    8.09
  -8  -8  -2   33.81    8.90
  -6   8  -2  344.45   19.37
  -6  -8   2  320.80   21.15
  -6  -8   2  290.93   17.91
  -6  -8  -2  300.64   21.11
  -4   8  -2  678.16   23.17
  -4   8  -2  700.11   25.84
  -4  -8  -2  673.04   27.60
  -4  -8   2  643.70   28.01
  -2  -8  -2  282.03   17.33
  -2   8  -2  281.30   14.77
  -2  -8  -2  288.63   17.04
  -2  -8   2  281.69   17.53
   0  -8  -2  681.00   24.56
   0   8   2  683.69   22.15
   0   8  -2  644.19   22.17
   2  -8  -2  263.76   13.55
   2   8  -2  266.33   15.21
   2  -8   2  248.51   16.54
   2   8   2  267.30   13.82
   2  -8  -2  270.30   14.81
   4  -8  -2  612.24   25.64
   4  -8   2  591.10   26.20
   4  -8  -2  629.95   23.41
   4   8  -2  674.53   25.50
   4   8   2  616.80   22.41
   6  -8   2  286.95   18.96
   6  -8  -2  281.46   18.64
   6  -8   2  334.91   20.19
   6  -8  -2  314.15   18.36
   6   8   2  314.20   17.85
   6   8  -2  299.87   19.23
   8  -8   2   50.48    9.17
   8  -8   2   52.14    8.80
   8  -8  -2   45.03    8.59
   8   8  -2   35.47    8.49
  10  -8  -2  148.02   10.72
  10  -8   2  132.90   10.76
  10  -8   2  119.96   10.54
  10   8  -2  141.44   11.16
  10   8  -2  136.35   12.56
  10   8   2  112.80   10.89
  10   8   2  137.40   13.04
  12  -8  -2   42.69    6.11
  12  -8   2   35.57    6.45
  12  -8   2   41.23    6.10
  12  -8  -2   38.07    5.38
  12   8  -2   26.89    5.38
  12   8  -2   20.06    4.76
  12   8  -2   32.93    7.02
  12   8   2   25.20    6.04
  12   8   2   25.12    6.99
  14  -8  -2  128.11   10.55
  14  -8   2  153.45   11.19
  14  -8  -2  149.62   10.01
  14  -8   2  144.75    9.88
  14   8  -2   89.87    9.07
  14   8   2  110.92    8.89
  14  -8  -2  132.16   10.74
  14  -8   2  126.37   11.05
  14   8  -2  106.80   10.95
  14   8   2  104.26   11.74
  16  -8   2   94.30    8.13
  16   8   2   70.14    6.50
  16  -8   2   89.71    8.49
  16   8  -2   89.17    7.46
  16   8   2   94.53    8.82
  16   8  -2  100.39    8.39
  16  -8   2  117.31    8.17
  16   8  -2   77.64    7.65
  16  -8   2   98.82    8.41
  16  -8  -2  118.95    8.36
  16  -8  -2   98.04    7.97
  18  -8   2   11.46    2.35
  18  -8  -2   13.13    2.71
  18   8  -2    9.40    2.41
  18   8   2   10.91    2.89
  18   8  -2   10.03    2.36
  18  -8  -2   17.61    2.90
  18  -8   2   17.64    3.18
 -11  -9  -2  342.48   15.45
  -9  -9  -2  123.48   10.77
  -7  -9  -2   69.00   10.91
  -7   9  -2   61.37    9.32
  -5  -9   2  508.46   27.10
  -5  -9  -2  464.17   26.17
  -5   9  -2  515.36   22.02
  -5  -9  -2  535.54   27.91
  -3  -9   2  296.68   20.18
  -3   9  -2  332.20   16.77
  -1   9  -2  904.02   27.86
  -1   9   2  903.13   27.59
  -1  -9   2  935.28   32.73
  -1  -9  -2  894.08   30.86
   1  -9  -2  916.36   29.63
   1  -9   2  834.64   31.72
   1   9   2  876.86   26.28
   1   9  -2  901.60   28.35
   3  -9   2  279.18   18.72
   3  -9  -2  272.67   18.21
   5  -9  -2  441.35   24.28
   5  -9   2  502.65   24.52
   5  -9   2  430.33   24.44
   5  -9  -2  507.64   22.94
   5   9  -2  479.06   24.36
   7  -9   2   67.93    9.64
   7  -9   2   44.96    9.12
   7  -9  -2   50.01    9.23
   7  -9  -2   44.41    8.86
   7   9  -2   49.10    8.88
   9  -9  -2  176.49   11.60
   9  -9   2  154.99   11.02
   9  -9   2  170.48   12.17
   9  -9  -2  191.55   12.53
   9   9   2  170.16   10.08
   9   9   2  170.32   14.64
   9   9  -2  215.55   15.40
   9   9  -2  186.05   12.85
   9   9   2  147.30   11.65
  11  -9   2  342.81   16.52
  11  -9  -2  359.77   16.55
  11  -9   2  356.33   19.41
  11  -9  -2  430.64   15.96
  11  -9  -2  417.98   18.85
  11  -9   2  405.32   19.34
  11   9  -2  392.21   18.95
  11   9   2  372.05   21.84
  11   9   2  313.82   18.05
  11   9  -2  331.26   19.88
  13  -9  -2  121.54    9.76
  13   9  -2  141.59    9.67
  13  -9   2  161.26    9.68
  13   9   2  125.70    9.02
  13  -9   2  124.90   11.08
  13  -9  -2  152.86    9.81
  13   9  -2   97.83   10.89
  13   9   2  141.04   14.07
  13   9  -2  130.76   12.20
  15  -9  -2  115.34    9.28
  15  -9  -2  181.07    9.78
  15   9  -2  137.54   10.36
  15  -9   2  183.65    9.79
  15  -9   2  138.18   10.17
  15   9   2  137.43    9.21
  15   9  -2  106.41    7.87
  15   9   2  121.13    7.90
  15   9   2  146.64   12.44
  17  -9   2   13.14    3.01
  17  -9  -2   11.58    2.66
  17  -9  -2   14.17    2.99
  17   9   2   11.73    3.22
  17   9  -2   15.14    2.99
  17   9  -2   12.52    2.96
  17  -9   2   19.61    3.29
  19   9  -2   12.29    1.95
 -12 -10  -2   18.15    4.63
 -10 -10  -2    7.04    3.63
  -8 -10  -2  171.12   11.42
  -6 -10   2  671.86   31.59
  -6 -10  -2  673.62   32.69
  -6 -10  -2  616.58   33.14
  -4  10   2  149.60   13.55
  -4 -10  -2  136.50   14.41
  -4 -10   2  141.96   15.28
  -4 -10  -2  157.81   15.48
  -2  10  -2  106.41   10.25
  -2 -10  -2   99.12   11.89
  -2 -10   2   92.63   12.55
  -2  10   2   95.70   10.35
   0 -10   2  124.40   12.32
   0  10   2  101.92    9.97
   0 -10  -2   98.87   11.41
   0  10  -2  116.80   10.42
   2 -10   2  101.93   12.18
   2 -10   2  112.99   12.15
   2 -10  -2   99.05   12.28
   4 -10   2  160.11   13.95
   4 -10  -2  137.76   14.26
   4 -10   2  141.89   14.91
   4  10  -2  136.85   13.43
   6 -10   2  699.31   33.38
   6 -10  -2  686.03   31.90
   6  10  -2  666.63   31.12
   8 -10   2  192.21   11.94
   8 -10  -2  185.80   11.68
   8 -10   2  166.53   10.64
   8 -10   2  177.02   12.16
   8  10   2  170.16   10.27
   8 -10  -2  204.56   13.03
   8  10   2  170.60   14.03
   8  10  -2  175.60   14.08
   8  10  -2  122.26   10.76
   8  10   2  135.32   10.99
  10 -10   2    7.66    3.13
  10 -10  -2   15.88    4.32
  10 -10   2   10.80    3.66
  10 -10  -2   11.43    4.21
  10  10   2    3.08    2.48
  10  10  -2    2.25    3.77
  10  10   2   -2.80    3.15
  10  10   2    1.29    3.80
  10  10  -2    1.51    3.10
  12 -10  -2   34.78    5.37
  12 -10   2   31.98    5.28
  12 -10  -2   30.27    5.00
  12 -10   2   45.72    6.58
  12  10   2   14.47    5.66
  12  10  -2   15.87    5.03
  12  10  -2   17.42    5.46
  14 -10  -2   97.69    7.95
  14 -10  -2   96.23    6.83
  14 -10   2  104.12    7.26
  14 -10   2   96.71    8.72
  14  10  -2   57.20    7.11
  14  10  -2   56.28    7.53
  14  10   2   53.75    9.02
  16 -10   2   84.31    6.54
  16 -10  -2   62.21    5.05
  16 -10   2   77.60    5.38
  16  10   2   39.70    3.99
  16  10  -2   46.97    5.20
  16  10   2   36.78    4.75
  16 -10  -2   85.89    6.37
  18 -10   2   11.91    1.89
  18  10   2    6.57    1.65
 -11 -11  -2   34.28    5.51
  -9 -11  -2  468.46   18.46
  -7 -11  -2   31.84    5.51
  -7 -11   2   18.67    4.65
  -5 -11  -2  295.77   14.91
  -5 -11   2  183.55   13.09
  -3  11   2   90.44   10.36
  -3 -11  -2   82.57    7.70
  -1 -11  -2  165.67   16.09
  -1 -11   2  189.90   16.71
   1 -11   2  173.80   16.03
   1 -11  -2  165.52   16.02
   1 -11   2  182.38   15.86
   1 -11  -2  176.21   16.03
   3 -11   2  107.17   11.94
   3  11  -2   84.33   10.83
   3  11  -2   75.06    8.64
   5 -11   2  264.95   13.89
   5 -11  -2  269.86   13.98
   5 -11   2  252.96   14.15
   5  11   2  270.52   12.33
   5  11  -2  257.44   13.78
   5  11  -2  284.16   17.70
   5  11   2  288.79   17.27
   7 -11   2   30.70    5.36
   7 -11  -2   27.63    5.05
   7  11   2   32.53    4.76
   7 -11   2   26.80    5.07
   7  11   2   32.29    5.41
   7  11  -2   26.67    6.67
   7  11  -2   32.45    5.15
   7  11   2   34.00    7.12
   9 -11   2  448.14   18.17
   9 -11  -2  405.93   18.00
   9 -11   2  462.60   20.59
   9  11   2  473.58   16.18
   9  11  -2  468.37   22.89
   9  11  -2  385.08   19.24
   9  11   2  549.73   25.33
   9  11   2  394.09   18.45
  11 -11  -2   34.03    5.02
  11 -11  -2   31.79    5.13
  11 -11   2   39.90    5.53
  11 -11   2   43.63    6.83
  11  11  -2   38.39    7.10
  11  11  -2   42.63    6.98
  11  11   2   44.42    7.26
  13 -11   2   39.66    5.07
  13 -11  -2   35.27    5.01
  13 -11  -2   36.81    4.87
  13 -11   2   33.74    5.07
  13  11  -2   32.91    5.81
  13  11   2   26.92    6.01
  13  11  -2   27.59    5.18
  15 -11   2   37.50    4.35
  15 -11  -2   33.80    4.22
  15  11  -2   43.48    4.76
  15  11   2   34.81    4.04
  15  11   2   53.61    6.34
  15  11  -2   39.36    5.21
  17  11   2    8.96    2.02
  17  11  -2   11.88    1.86
 -12 -12  -2    3.72    2.26
 -10 -12  -2    2.84    3.05
  -8 -12  -2   20.60    4.43
  -8 -12   2   12.73    3.86
  -6 -12   2    4.42    2.92
  -6 -12  -2    2.92    3.22
  -4 -12  -2   32.81    5.55
  -4 -12   2   21.02    5.27
  -2 -12  -2    3.30    2.69
  -2 -12   2    0.72    3.13
   0 -12  -2   90.39    8.45
   0  12  -2  115.53   10.35
   2 -12   2    4.96    2.59
   2 -12  -2    1.27    2.36
   2 -12  -2    3.48    2.65
   2  12  -2    2.24    2.88
   2  12   2    0.20    3.03
   4 -12   2   34.05    5.20
   4 -12  -2   40.16    5.90
   4  12   2   33.92    6.34
   4  12  -2   41.02    7.13
   4  12  -2   24.98    4.49
   6 -12  -2    0.27    2.63
   6 -12   2    6.56    3.22
   6  12   2   -0.59    2.22
   6 -12   2    1.16    2.70
   6  12   2    4.53    3.90
   6  12  -2    7.54    3.39
   6  12   2    5.11    2.71
   6  12  -2   10.12    4.67
   8 -12  -2   13.52    3.95
   8 -12   2   11.15    3.79
   8 -12  -2    5.95    2.56
   8  12   2   18.06    3.76
   8 -12   2   17.57    4.46
   8  12   2   14.21    3.57
   8  12   2   17.49    5.26
   8  12  -2   25.46    5.76
   8  12  -2   16.39    4.58
  10 -12   2   -1.11    2.37
  10 -12  -2    0.99    2.32
  10 -12  -2   -1.33    2.46
  10 -12   2    0.51    2.39
  10  12  -2   -2.70    3.53
  10  12   2   -7.72    4.48
  10  12  -2   -2.21    3.52
  12 -12   2    0.92    2.01
  12 -12  -2    1.80    1.99
  12 -12  -2    1.65    1.82
  12  12   2   -6.10    4.18
  12  12  -2   -0.51    2.34
  12  12  -2    2.63    3.02
  14 -12   2    7.88    2.35
  14 -12  -2    5.28    1.93
  14 -12  -2    3.22    1.30
  14 -12   2    3.77    1.89
  14  12  -2    7.95    2.52
  14  12  -2    4.67    2.69
  14  12   2   10.78    3.89
  16 -12   2    1.34    1.32
  16 -12  -2   -0.30    1.09
  16  12  -2    2.04    1.18
  16  12   2   -0.71    1.15
  16 -12  -2    0.78    1.06
 -11 -13  -2   11.21    3.27
  -9 -13  -2  264.83   13.25
  -9 -13   2  163.45   11.26
  -7 -13  -2   11.27    4.16
  -7 -13   2   16.00    3.99
  -5 -13   2   79.01    8.42
  -5 -13  -2   72.93    8.46
  -3 -13  -2  165.09   11.45
  -3 -13   2  133.12   11.16
  -1 -13   2   84.18    9.12
  -1 -13  -2  107.65    9.74
  -1  13  -2  117.35   10.39
   1 -13  -2   90.42    7.62
   1 -13   2   85.14    7.57
   1 -13  -2  106.60    9.13
   3 -13   2  139.73    9.92
   3 -13  -2  127.08    9.60
   3 -13  -2  170.09   10.81
   3  13   2  170.65   12.60
   3  13  -2  187.69   13.74
   5 -13   2   75.53    7.22
   5 -13  -2   76.01    7.70
   5 -13  -2   86.33    7.63
   5  13   2   73.00    6.88
   5  13   2   88.06    9.44
   5  13  -2   71.36    7.30
   5  13  -2  101.11    9.99
   7 -13   2   18.59    4.48
   7 -13  -2   12.30    3.41
   7  13   2   14.63    3.37
   7  13  -2    8.09    2.98
   7  13  -2   12.29    4.31
   7  13   2   21.22    5.32
   9 -13  -2  288.65   13.99
   9 -13   2  298.75   14.10
   9 -13  -2  230.29   10.27
   9  13   2  241.71   10.32
   9  13  -2  257.81   16.82
   9  13   2  311.96   17.64
   9  13  -2  235.00   13.42
  11 -13   2   14.00    3.36
  11 -13  -2   13.58    3.15
  11 -13  -2   13.85    2.73
  11  13  -2   12.29    3.61
  11  13   2   28.60    5.66
  11  13  -2   26.34    5.46
  13 -13  -2   34.13    3.50
  13 -13   2   33.32    4.15
  13 -13   2   33.53    3.61
  13 -13  -2   36.60    4.09
  13  13  -2   31.16    4.91
  13  13   2   41.56    5.74
  15 -13   2   11.13    1.78
  15  13   2   14.03    2.28
  15 -13  -2   14.04    1.94
  15 -13  -2   10.79    2.02
 -12 -14  -2   10.41    2.29
 -10 -14  -2   49.82    5.19
  -8 -14  -2   59.94    6.38
  -8 -14   2   58.27    5.74
  -6 -14  -2   23.01    4.91
  -6 -14   2   23.75    4.35
  -4 -14   2   96.30    9.43
  -4 -14  -2  101.33    9.49
  -2 -14   2  196.29   12.23
  -2 -14  -2  213.56   11.92
   0 -14   2  260.25   14.36
   0 -14  -2  271.03   13.80
   0  14  -2  264.98   14.75
   2 -14   2  162.74   10.17
   2 -14  -2  157.01   10.17
   2 -14   2  195.43   12.58
   2  14  -2  164.51   12.52
   2  14   2  155.76   11.48
   4 -14   2  122.24    9.11
   4 -14  -2  114.81    8.85
   4 -14  -2  138.87    8.69
   4  14   2  110.56    7.80
   4 -14  -2  102.63    8.78
   4  14  -2  133.22   11.42
   4  14   2  112.26   10.13
   6 -14  -2   29.26    4.72
   6 -14   2   26.71    4.57
   6  14   2   25.30    3.80
   6  14  -2   11.64    3.10
   6  14   2   24.39    5.58
   6  14  -2   27.54    5.73
   8 -14   2   75.15    6.85
   8 -14  -2   64.35    6.65
   8  14   2   63.89    7.84
   8  14  -2   71.39    8.56
   8  14  -2   56.28    6.27
  10 -14   2   57.43    4.78
  10 -14   2   72.84    6.21
  10 -14  -2   78.70    6.46
  10  14   2   71.89    7.55
  10  14  -2   61.13    5.83
  10  14  -2   81.96    7.99
  12 -14  -2   25.78    2.67
  12 -14   2   35.91    3.73
  12 -14   2   32.88    3.32
  12 -14  -2   30.46    3.33
  12  14   2   26.42    4.36
  12  14  -2   23.94    3.66
  -9 -15  -2    5.15    1.92
  -7 -15  -2    2.28    2.20
  -7 -15   2    2.49    2.22
  -5 -15  -2   16.24    3.99
  -5 -15   2   16.81    3.54
  -3 -15  -2   72.73    7.31
  -3 -15   2   63.13    7.07
  -1 -15  -2   10.21    3.03
  -1 -15  -2    5.24    3.11
  -1  15  -2    6.60    2.83
   1 -15   2   10.65    3.39
   1 -15  -2   15.26    3.46
   1  15  -2   12.45    3.95
   3 -15   2   74.95    6.64
   3 -15  -2   63.36    6.04
   3 -15   2   82.19    7.19
   3 -15  -2   93.49    6.91
   3  15   2   67.08    5.81
   3  15  -2   79.58    8.43
   3  15   2   61.59    7.39
   5 -15  -2   14.29    3.42
   5 -15   2   11.08    3.22
   5 -15   2   18.00    3.45
   5  15   2   16.84    2.78
   5 -15  -2   13.38    2.74
   5  15  -2   22.50    4.99
   5  15   2   20.67    4.53
   5 -15  -2   13.01    3.24
   7 -15  -2   -1.68    2.47
   7 -15   2    4.47    2.23
   7 -15   2    4.46    1.83
   7  15  -2    7.16    3.21
   7  15  -2    1.68    1.60
   7 -15  -2    2.87    2.18
   7  15   2    3.52    3.05
   9 -15   2    6.85    2.34
   9 -15  -2    9.41    2.43
   9  15   2   10.28    2.97
   9 -15  -2    1.70    1.57
  11 -15  -2   15.89    2.44
  11 -15   2   16.97    2.58
  11 -15  -2   13.40    2.38
  11  15  -2   23.54    3.47
  11  15   2   19.18    3.23
  -8 -16   2    1.97    1.13
  -8 -16  -2    3.40    1.64
  -6 -16   2    5.02    2.06
  -6 -16  -2    2.61    1.77
  -4 -16  -2   10.09    2.68
  -4 -16   2   14.57    3.35
  -2 -16  -2    3.70    2.78
  -2 -16   2    3.94    2.35
   0 -16   2   44.28    5.48
   0 -16  -2   48.01    5.23
   0  16   2   46.38    4.52
   0 -16  -2   38.95    4.83
   0  16  -2   41.27    4.86
   2 -16  -2    3.63    1.72
   2 -16  -2    2.97    1.81
   2 -16   2    5.57    2.59
   2  16   2    2.78    1.56
   2  16  -2    6.81    3.05
   2 -16  -2    2.36    2.17
   4 -16  -2    2.05    1.47
   4 -16   2    5.78    2.13
   4 -16  -2    7.22    1.61
   4 -16   2   11.12    2.98
   4  16  -2   10.89    3.02
   4  16   2   11.56    2.65
   6 -16   2    7.00    2.15
   6 -16  -2    3.92    2.00
   6 -16   2    5.87    2.04
   6  16  -2    3.72    2.30
   6 -16  -2   -0.76    1.60
   6  16   2    6.04    2.99
   8 -16   2    7.33    1.92
   8 -16  -2    6.57    1.84
   8 -16  -2    2.87    1.38
   8  16   2    2.87    2.02
  10 -16   2    4.89    1.42
  -5 -17  -2    6.46    1.83
  -5 -17   2    4.57    1.48
  -3 -17  -2    2.58    1.47
  -3  17   2    2.03    1.13
  -3 -17   2    2.99    1.82
  -1 -17  -2   -1.39    1.57
  -1  17   2    1.19    0.97
  -1 -17   2   -1.51    1.54
   1 -17   2   -1.15    1.47
   1 -17  -2   -0.14    1.33
   3 -17   2    3.28    1.58
   3 -17  -2    3.63    1.46
   3 -17  -2    0.59    1.26
   3  17  -2    1.16    1.72
   5 -17   2    4.96    1.58
   5 -17   2    3.22    1.35
   5  17  -2    5.29    1.91
   5 -17  -2    2.87    1.47
 -12   0  -3    0.83    1.97
 -12   0   3    0.98    2.58
  -4   0   3    1.21    0.45
  -2   0  -3    0.05    0.16
   0   0  -3    0.67    0.52
   0   0   3    0.35    0.52
   0   0  -3    0.23    0.46
   2   0  -3   -0.14    0.60
   2   0  -3    0.74    0.66
   2   0  -3    0.29    0.57
   2   0  -3    0.38    0.80
   2   0  -3   -0.05    0.57
   4   0  -3    0.80    0.66
   4   0  -3    3.77    0.98
   4   0   3    1.55    0.99
   4   0  -3    1.02    1.01
   4   0   3    1.01    0.74
   4   0  -3    1.51    0.81
   4   0  -3    0.89    0.70
   6   0  -3    0.81    0.89
   6   0   3   -0.14    0.75
   6   0   3    3.00    1.66
   6   0  -3    2.03    1.21
   6   0   3    1.43    1.27
   6   0  -3    1.83    1.08
   6   0  -3    0.65    1.05
   6   0  -3    2.28    1.34
   6   0   3    2.56    1.35
   6   0  -3    1.81    1.63
   6   0  -3    0.84    0.93
   6   0  -3    0.96    0.74
   8   0  -3    0.33    1.52
   8   0   3   -0.44    1.03
   8   0   3    1.93    2.00
   8   0   3    1.79    1.56
   8   0   3    2.28    1.66
   8   0  -3    0.98    1.21
   8   0  -3    0.82    1.90
   8   0  -3    1.08    1.45
   8   0  -3    1.03    1.27
  10   0  -3   -0.07    1.53
  10   0  -3    5.48    3.16
  10   0  -3    2.59    1.63
  10   0  -3    6.83    2.65
  10   0   3    5.50    2.50
  12   0  -3    0.66    1.99
  12   0   3    2.29    2.41
  12   0  -3   -0.02    1.81
  12   0  -3   -4.24    3.83
  14   0   3    7.88    2.56
  14   0   3    6.79    2.34
  14   0  -3    1.17    2.32
  14   0   3   10.37    3.40
  14   0  -3    8.60    3.16
  16   0   3    2.38    2.17
  16   0  -3    2.68    2.64
  16   0  -3    1.30    2.01
  16   0   3   -1.27    2.24
  16   0  -3   -1.89    2.77
  18   0  -3    3.87    2.24
  18   0  -3    1.37    2.34
  18   0   3   -0.58    2.41
  18   0   3    0.69    2.37
  18   0  -3    1.00    1.75
  20   0  -3    1.68    1.45
  20   0   3   -0.62    1.91
 -13  -1   3  292.29   18.77
 -13  -1  -3  279.68   18.94
 -11  -1   3   12.37    3.64
 -11  -1  -3   11.09    3.26
  -9  -1   3  711.80   22.37
  -9  -1  -3  737.77   22.81
  -7  -1   3  599.23   14.17
  -3  -1   3 1584.11   17.53
  -3  -1  -3 1583.00   18.90
  -1  -1  -3 1667.48   14.21
  -1  -1   3 1658.75   14.69
   1  -1   3 1678.84   16.45
   1   1  -3 1673.44   14.81
   1  -1  -3 1702.91    8.97
   1   1  -3 1717.02   18.73
   1  -1   3 1612.01   17.94
   1  -1  -3 1700.49   16.35
   1  -1  -3 1728.16   16.63
   1  -1  -3 1664.45   15.52
   1   1  -3 1638.79   18.97
   1  -1  -3 1692.20   17.56
   1  -1  -3 1690.17   19.44
   3  -1  -3 1609.78   17.43
   3   1  -3 1573.71   19.57
   3  -1  -3 1595.82   20.92
   3   1  -3 1598.49   21.32
   3  -1   3 1608.14   20.52
   3  -1  -3 1670.32   23.02
   3   1  -3 1617.33   21.65
   3  -1  -3 1606.82   20.62
   3  -1  -3 1642.08   15.54
   3  -1  -3 1577.65   21.35
   3   1  -3 1607.56   14.95
   3   1   3 1576.13   20.41
   3  -1  -3 1640.91   12.25
   3  -1  -3 1607.36   20.93
   5   1  -3 1833.07   26.80
   5  -1  -3 1798.80   27.23
   5   1   3 1814.80   27.13
   5  -1   3 1752.13   26.72
   5   1  -3 1814.54   27.91
   5  -1  -3 1800.70   28.49
   5   1  -3 1833.35   30.33
   5   1  -3 1772.34   27.71
   5  -1  -3 1806.20   22.23
   5   1  -3 1779.36   21.15
   5  -1   3 1789.41   26.85
   5  -1  -3 1797.28   26.76
   5  -1  -3 1771.44   29.74
   5   1  -3 1744.04   27.15
   5   1  -3 1837.98   25.81
   5  -1   3 1820.03   26.16
   5  -1  -3 1814.82   28.26
   5   1   3 1834.26   27.08
   5  -1  -3 1798.19   26.61
   5   1  -3 1774.07   27.58
   5   1  -3 1823.08   26.86
   5  -1  -3 1826.72   27.04
   5   1   3 1803.03   19.24
   5   1   3 1765.82   24.82
   7  -1  -3  646.73   19.20
   7   1  -3  650.95   19.02
   7  -1   3  620.26   17.36
   7   1   3  651.65   17.50
   7   1   3  646.35   19.12
   7  -1   3  640.59   18.76
   7  -1   3  644.31   18.72
   7  -1  -3  639.25   18.52
   7  -1  -3  636.15   18.45
   7   1  -3  628.94   18.96
   7   1  -3  640.84   19.73
   7   1  -3  645.15   19.56
   7  -1  -3  644.00   20.69
   7   1  -3  656.22   20.13
   7   1  -3  646.11   17.69
   7  -1  -3  640.08   18.19
   7   1   3  604.04   13.23
   7   1  -3  665.52   21.67
   7   1  -3  645.58   16.16
   9   1  -3  698.94   23.06
   9  -1  -3  700.69   22.89
   9   1   3  720.67   21.63
   9   1  -3  702.81   21.16
   9  -1  -3  702.02   22.78
   9   1  -3  691.40   20.36
   9   1  -3  705.99   24.42
   9  -1  -3  711.72   21.11
   9  -1  -3  692.11   22.26
   9  -1  -3  712.71   25.12
   9   1   3  724.68   22.46
   9  -1   3  708.92   22.66
   9   1   3  717.17   22.98
   9  -1   3  658.64   20.06
  11   1  -3    6.04    2.86
  11  -1  -3    3.70    2.05
  11   1   3   10.67    3.74
  11  -1  -3    8.24    4.02
  11  -1  -3   12.46    3.75
  11   1  -3    5.10    2.43
  11  -1   3   16.47    4.20
  11  -1  -3    5.41    2.52
  11   1  -3    4.93    2.69
  13   1  -3  270.88   18.80
  13  -1  -3  281.72   18.83
  13  -1   3  259.77   17.11
  13  -1  -3  259.97   17.14
  13  -1  -3  275.92   20.40
  13  -1   3  291.64   18.89
  13   1  -3  266.70   20.17
  13   1   3  273.96   18.15
  15   1   3  107.26    8.26
  15  -1   3  104.42    8.34
  15  -1  -3   99.50    8.04
  15  -1  -3   94.70    8.39
  15   1   3  110.41    8.68
  15   1   3  104.10    8.47
  15   1  -3   93.75    8.45
  15   1  -3  107.10    9.48
  15  -1  -3  101.88    7.60
  15   1  -3   99.56    7.80
  15  -1   3  101.58    8.38
  17  -1   3   47.05    6.00
  17   1  -3   45.14    5.57
  17  -1  -3   42.50    5.31
  17   1   3   49.98    5.61
  17  -1   3   46.77    6.24
  17   1   3   48.31    6.23
  17   1  -3   46.39    5.28
  17  -1  -3   38.81    4.78
  17  -1  -3   38.00    5.80
  19  -1  -3   26.08    3.92
  19   1  -3   24.21    3.95
  19  -1   3   23.26    3.98
  19   1  -3   21.43    3.46
  19  -1   3   22.26    4.34
  19   1   3   30.30    4.66
  19  -1  -3   17.47    3.28
  19  -1   3   20.36    3.72
  21   1  -3   23.78    2.98
  21  -1  -3   20.13    2.91
  21  -1   3   24.26    3.47
  21   1   3   22.67    3.38
 -12  -2   3   39.83    6.59
 -12  -2  -3   39.19    6.72
 -10  -2  -3  588.79   22.06
 -10  -2   3  595.62   21.85
  -8  -2   3  110.69    8.27
  -8  -2   3  101.91    6.96
  -8  -2  -3  111.03    8.40
  -6  -2  -3  116.84    7.49
  -6  -2   3  118.62    7.20
  -6  -2  -3  116.59    7.84
  -4  -2  -3   22.49    2.79
  -4  -2   3   18.03    2.41
  -4  -2  -3   21.01    2.83
  -4  -2   3   21.95    2.98
  -2  -2  -3    8.45    1.53
  -2   2   3    7.70    1.13
  -2   2  -3    7.04    1.60
  -2  -2   3    8.18    0.91
   0   2  -3    6.01    1.52
   0  -2   3    5.85    0.80
   0  -2   3    6.74    1.10
   0  -2  -3    7.92    0.96
   0  -2  -3    7.54    1.50
   0  -2  -3    7.83    0.97
   0  -2  -3    9.40    1.47
   2  -2   3    8.91    1.69
   2  -2  -3    8.83    1.34
   2  -2  -3    8.99    1.49
   2  -2   3    8.08    1.32
   2  -2  -3    9.36    0.91
   2  -2  -3    7.55    1.51
   2  -2  -3    8.84    1.35
   4  -2  -3   20.57    2.70
   4   2   3   21.69    3.00
   4   2  -3   20.26    3.10
   4  -2   3   20.13    2.89
   4  -2  -3   18.98    2.72
   4   2   3   17.98    2.47
   4   2   3   23.22    1.31
   4  -2  -3   21.97    3.31
   4   2  -3   21.55    2.22
   4  -2  -3   22.09    1.87
   4  -2   3   21.70    2.84
   4   2  -3   20.63    1.72
   4   2  -3   18.96    2.39
   4  -2  -3   20.12    2.90
   4  -2  -3   21.83    3.01
   4   2  -3   22.54    3.31
   6  -2  -3  115.76    7.88
   6   2  -3  123.68    8.03
   6   2   3  117.09    7.68
   6  -2  -3  110.72    8.27
   6  -2   3  123.74    7.74
   6   2   3  113.62    6.70
   6   2  -3  110.98    8.49
   6   2  -3  119.74    7.99
   6  -2  -3  118.89    6.78
   6  -2   3  121.02    7.93
   6   2   3  114.14    7.80
   6  -2  -3  115.21    7.61
   6   2  -3  114.42    5.75
   6   2  -3  116.53    8.09
   6   2  -3  117.50    7.44
   6   2  -3  112.25    7.73
   6  -2  -3  119.34    8.18
   6   2  -3  115.84    6.52
   6   2   3  115.99    4.66
   8  -2  -3  115.60    8.84
   8   2   3  106.86    8.88
   8   2   3  107.67    7.44
   8   2  -3  112.21    9.06
   8  -2  -3  112.37    9.54
   8   2  -3  108.56    9.78
   8   2  -3  105.19    6.97
   8  -2   3  116.71    8.80
   8  -2   3  113.23    8.63
   8  -2  -3  107.66    8.80
   8   2  -3  108.78    8.85
   8  -2   3  104.57    8.21
   8  -2  -3  108.86    8.17
   8   2  -3  109.13    8.70
   8   2  -3  108.60    8.75
   8   2   3  100.40    6.46
  10   2  -3  579.40   23.07
  10  -2   3  593.93   20.80
  10  -2  -3  578.18   22.87
  10  -2   3  551.95   20.89
  10  -2   3  596.11   22.84
  10  -2  -3  579.86   22.47
  10   2   3  578.22   22.28
  10  -2  -3  599.63   25.28
  10   2  -3  585.02   23.63
  10   2   3  569.71   22.70
  10   2  -3  541.52   21.50
  10  -2  -3  584.48   23.51
  10  -2  -3  584.14   20.80
  12   2  -3   32.05    6.26
  12  -2  -3   27.02    5.76
  12  -2   3   38.03    6.18
  12  -2   3   34.72    6.57
  12   2  -3   30.43    6.22
  12  -2  -3   38.08    7.16
  12   2   3   32.25    6.19
  12  -2  -3   34.18    7.07
  12  -2  -3   35.11    6.44
  14  -2   3   66.19    6.55
  14  -2  -3   67.06    6.20
  14   2  -3   69.25    7.61
  14   2   3   75.07    7.40
  14  -2   3   67.69    6.76
  14   2  -3   65.99    7.22
  14   2   3   70.97    6.74
  14   2  -3   65.27    6.53
  14  -2  -3   67.20    6.36
  14  -2  -3   62.14    7.11
  16  -2   3   14.32    3.83
  16  -2  -3    6.88    2.73
  16   2  -3    6.77    3.20
  16  -2  -3    6.72    3.61
  16   2   3    8.77    3.28
  16   2  -3    8.52    2.94
  16   2   3    8.91    2.87
  16   2  -3    6.96    2.92
  16  -2   3    3.70    2.11
  16  -2  -3    3.97    1.76
  18   2   3    5.56    2.32
  18  -2   3    2.37    2.03
  18   2  -3    2.34    2.15
  18  -2  -3    1.80    2.05
  18   2  -3    4.61    2.23
  18  -2   3    4.59    2.67
  18   2   3    4.16    2.53
  18  -2  -3    3.51    2.84
  18  -2   3    2.36    2.84
  20  -2  -3   59.09    5.10
  20   2  -3   52.29    5.13
  20  -2   3   54.71    5.42
  20   2   3   59.89    5.82
  20  -2   3   49.05    4.89
  20  -2  -3   50.25    4.98
 -13  -3  -3    0.16    2.32
 -13  -3   3    6.88    4.12
 -11  -3  -3    7.23    3.61
 -11  -3   3    2.16    1.89
  -9  -3  -3  262.92   14.19
  -9  -3   3  248.10   13.73
  -9  -3   3  227.25   12.33
  -7  -3   3   14.13    3.19
  -7   3   3   15.02    2.73
  -7  -3  -3   16.10    3.23
  -7  -3   3   12.91    2.87
  -7  -3  -3   17.51    3.74
  -5   3   3   31.60    3.18
  -5  -3  -3   32.21    4.02
  -5  -3   3   28.44    3.60
  -5  -3   3   27.12    3.92
  -5  -3  -3   31.71    3.85
  -5  -3  -3   31.85    4.32
  -3   3   3   38.56    3.11
  -3  -3  -3   42.37    4.10
  -3  -3  -3   43.09    4.23
  -1  -3  -3   11.98    2.23
  -1   3  -3    9.75    2.19
  -1  -3  -3   12.88    1.00
  -1   3  -3   12.20    1.95
   1  -3   3   11.21    2.03
   1  -3  -3   12.05    1.13
   1  -3  -3   11.97    2.09
   1  -3   3    8.38    1.60
   1   3   3   13.39    1.53
   3   3  -3   39.98    2.78
   3  -3  -3   42.18    3.68
   3  -3  -3   40.29    4.27
   3   3  -3   32.98    1.28
   3   3   3   37.37    3.73
   3  -3   3   37.20    3.44
   3  -3  -3   41.16    2.36
   3   3  -3   36.58    4.17
   3  -3   3   37.65    3.93
   3  -3   3   38.60    2.43
   3  -3  -3   33.11    4.23
   5  -3   3   31.47    4.20
   5   3  -3   33.90    4.63
   5  -3  -3   32.24    3.58
   5   3   3   26.37    3.28
   5  -3  -3   27.71    4.40
   5  -3   3   32.80    3.99
   5   3  -3   26.45    2.29
   5  -3  -3   31.54    4.30
   5   3  -3   31.45    3.25
   5   3  -3   30.41    3.28
   5  -3  -3   30.25    4.18
   5  -3  -3   29.72    3.56
   5   3  -3   30.25    4.18
   5  -3   3   35.12    3.22
   5   3   3   26.58    3.73
   5  -3  -3   31.02    4.07
   7   3  -3   15.26    2.87
   7  -3  -3   18.16    3.73
   7  -3  -3   16.74    3.83
   7  -3  -3   16.08    3.15
   7   3  -3   12.92    3.15
   7   3  -3   13.89    3.50
   7  -3   3   16.09    3.27
   7   3  -3   15.67    2.89
   7   3  -3   12.84    3.20
   7   3  -3   14.06    3.30
   7   3   3   11.04    2.48
   7  -3   3   18.12    3.45
   7  -3  -3   14.82    3.24
   7  -3   3   16.78    3.65
   7   3   3   14.73    3.26
   7   3  -3   14.43    3.29
   7  -3  -3   15.78    3.45
   7  -3   3   15.37    2.66
   9  -3   3  260.84   14.68
   9   3  -3  245.05   14.88
   9  -3   3  256.88   14.53
   9  -3  -3  252.96   12.76
   9  -3   3  236.97   14.11
   9   3  -3  253.91   13.88
   9  -3  -3  247.47   15.39
   9   3   3  263.50   15.01
   9   3  -3  249.28   14.50
   9  -3  -3  257.28   13.79
   9  -3  -3  251.89   15.50
   9   3  -3  250.39   14.58
   9  -3  -3  263.04   14.65
   9  -3   3  258.87   12.74
  11   3  -3    3.71    2.94
  11  -3  -3    4.00    2.42
  11  -3  -3   -0.53    2.97
  11  -3   3    3.78    3.01
  11   3   3    2.14    1.80
  11  -3  -3    4.91    2.78
  11   3  -3    2.39    2.36
  11  -3   3    2.73    2.18
  11   3   3    2.23    2.61
  11  -3  -3    5.01    3.37
  11  -3   3    0.93    1.76
  11  -3  -3   -0.65    1.84
  11   3  -3    4.35    3.24
  13  -3  -3    4.31    2.84
  13   3   3    0.06    2.08
  13  -3   3    0.83    2.14
  13  -3   3    2.35    3.38
  13  -3  -3    3.95    3.79
  13  -3  -3    1.06    2.45
  13  -3  -3    5.83    3.64
  13   3  -3    3.44    2.58
  15  -3   3   73.94    7.60
  15  -3  -3   71.85    6.97
  15  -3  -3   72.59    6.92
  15   3   3   77.23    7.87
  15  -3  -3   68.37    7.99
  15   3   3   83.38    7.76
  15   3  -3   70.10    7.01
  15  -3   3   84.21    8.21
  15   3  -3   79.41    8.30
  15   3  -3   78.30    8.21
  15  -3  -3   78.93    7.10
  17  -3  -3  121.57    8.90
  17  -3   3  121.93    9.63
  17  -3   3  118.69    9.83
  17   3  -3  126.12   10.35
  17   3   3  124.95    9.88
  17   3   3  112.30    9.03
  17   3  -3  109.98    8.48
  17  -3  -3  113.45    9.58
  17  -3  -3  116.79    8.26
  19   3  -3    2.12    2.21
  19  -3  -3    3.63    1.88
  19   3   3    2.68    1.92
  19   3   3    3.63    2.48
  19  -3   3    5.58    2.97
  19  -3  -3   -0.63    2.01
  19  -3   3    2.59    1.95
  19   3  -3    3.12    1.91
  21  -3  -3   13.93    2.28
  21   3  -3   12.73    2.36
  21   3   3   10.81    2.28
  21  -3   3   13.18    2.35
  21  -3  -3   15.43    2.65
  21  -3  -3   13.66    2.38
  21  -3   3   11.93    2.28
 -12   4  -3  130.27   12.26
 -12  -4  -3  120.90   12.40
 -12  -4   3  108.29   12.02
 -10   4  -3  431.82   20.01
 -10  -4   3  426.98   19.99
 -10  -4  -3  413.16   19.94
  -8   4   3  185.89   10.47
  -8   4  -3  181.40   11.59
  -8  -4  -3  181.34   12.03
  -8  -4   3  175.33   11.48
  -8  -4  -3  185.26   12.86
  -8  -4   3  176.86   11.72
  -6  -4  -3  833.14   22.16
  -6   4   3  813.36   18.91
  -6   4  -3  815.67   21.96
  -6  -4  -3  776.55   22.05
  -6  -4   3  802.35   21.54
  -6  -4  -3  836.58   24.35
  -6  -4   3  791.50   23.21
  -4   4  -3 1737.30   22.99
  -4   4   3 1725.12   25.00
  -4   4  -3 1749.86   29.19
  -4  -4  -3 1738.75   30.78
  -4  -4   3 1768.56   33.16
  -4  -4  -3 1762.17   31.96
  -2   4  -3  269.84    9.29
  -2   4  -3  271.16   10.86
  -2   4   3  269.55    6.58
  -2  -4  -3  264.21   11.55
  -2  -4  -3  274.26   11.43
   0   4  -3  550.59   14.51
   0   4   3  548.07   10.00
   0   4  -3  545.75   15.41
   0  -4  -3  528.85   15.80
   0  -4  -3  550.74   14.08
   0  -4  -3  516.61   10.17
   0   4   3  566.42   15.90
   0   4  -3  563.45   15.86
   2   4   3  263.70    8.84
   2  -4   3  257.92   11.03
   2   4  -3  272.07   10.73
   2   4  -3  260.36   11.51
   2  -4   3  271.38    9.70
   2  -4  -3  270.86    9.68
   2  -4  -3  271.34    8.80
   2   4   3  264.59   10.62
   4  -4   3 1770.03   20.67
   4  -4  -3 1716.39   27.17
   4  -4   3 1712.69   29.85
   4   4  -3 1711.02   30.16
   4  -4   3 1745.39   28.18
   4  -4  -3 1702.93   30.72
   4  -4  -3 1708.95   19.76
   4   4  -3 1656.85   18.07
   6  -4   3  811.29   17.63
   6   4  -3  824.43   24.52
   6  -4  -3  812.91   19.82
   6   4   3  803.17   22.11
   6  -4  -3  805.42   22.60
   6  -4   3  807.38   23.11
   6   4  -3  786.65   23.56
   6   4  -3  801.07   17.31
   6   4  -3  735.05   20.59
   6  -4  -3  822.57   23.81
   6  -4   3  829.86   22.41
   6   4  -3  803.32   23.01
   6  -4  -3  833.32   25.39
   6   4  -3  807.20   19.15
   6   4   3  764.82   18.40
   6  -4  -3  845.95   23.33
   8  -4   3  186.26   10.10
   8   4  -3  186.14   13.05
   8   4   3  186.94   12.00
   8  -4  -3  180.05   11.88
   8  -4  -3  185.70   11.18
   8   4  -3  169.15   13.14
   8  -4   3  171.64   11.99
   8  -4   3  184.73   12.14
   8  -4  -3  192.14   13.60
   8   4  -3  171.19   12.32
   8  -4  -3  188.07   12.85
   8   4   3  172.14   12.52
   8   4  -3  173.07   10.61
   8  -4   3  179.98   12.82
   8   4  -3  171.70   12.19
   8  -4  -3  185.64   11.90
   8   4  -3  160.84   11.02
  10  -4  -3  395.44   19.89
  10   4   3  420.04   21.38
  10   4  -3  409.69   20.84
  10  -4   3  399.54   20.68
  10  -4  -3  421.88   19.19
  10  -4  -3  439.00   22.71
  10  -4   3  407.90   20.54
  10  -4  -3  394.66   18.28
  10  -4  -3  428.17   22.14
  10   4   3  379.41   19.70
  10   4  -3  423.24   20.91
  10  -4   3  393.89   20.64
  12   4  -3  103.71   12.12
  12  -4  -3  106.10   11.91
  12   4  -3  114.29   12.00
  12   4   3   93.75   11.40
  12  -4  -3  117.09   12.66
  12  -4  -3  114.77   13.35
  12  -4   3  108.06   12.56
  12  -4   3  123.24   12.26
  12   4   3  116.39   12.45
  12  -4  -3  124.59   13.31
  14  -4  -3   35.26    5.08
  14  -4   3   29.54    5.28
  14  -4  -3   34.13    5.14
  14   4   3   24.46    4.48
  14   4  -3   23.57    5.05
  14  -4   3   29.76    5.11
  14   4  -3   27.36    4.67
  14   4   3   31.11    5.26
  14  -4  -3   25.82    4.84
  14  -4  -3   27.03    4.39
  16  -4   3   66.89    7.60
  16  -4  -3   72.16    6.98
  16   4   3   67.86    7.82
  16  -4  -3   65.82    7.82
  16  -4  -3   73.41    6.54
  16   4  -3   60.69    6.55
  16  -4   3   75.93    7.86
  16   4  -3   60.13    6.63
  16   4  -3   71.51    8.01
  16   4   3   67.02    7.27
  16  -4  -3   67.25    6.30
  18  -4   3   76.24    7.66
  18  -4  -3   69.14    6.71
  18   4  -3   69.82    7.24
  18  -4  -3   79.05    7.89
  18   4  -3   68.36    6.31
  18   4   3   76.15    7.77
  18  -4   3   83.24    7.65
  18  -4   3   73.03    7.27
  20   4  -3   50.00    5.10
  20   4   3   48.76    4.29
  20  -4  -3   56.74    4.83
  20   4   3   51.73    5.43
  20  -4   3   55.27    5.34
  20   4  -3   51.77    4.37
  20  -4  -3   62.78    5.60
  20  -4  -3   65.32    5.37
  20  -4   3   64.87    5.64
 -11   5  -3   39.22    6.85
 -11  -5  -3   39.27    7.56
  -9  -5   3    4.21    2.46
  -9   5  -3    8.12    3.57
  -9  -5  -3    4.18    2.92
  -9  -5  -3    2.89    3.07
  -7   5   3  324.28   13.99
  -7   5  -3  331.78   15.96
  -7  -5  -3  316.85   15.94
  -7  -5  -3  305.49   17.45
  -5   5   3  180.29    9.48
  -5  -5   3  159.86   11.75
  -5  -5  -3  187.70   11.74
  -5   5  -3  183.32   10.75
  -5  -5  -3  174.79   12.26
  -5   5  -3  180.67    7.87
  -3   5  -3  290.99   12.84
  -3  -5  -3  283.22   13.92
  -3  -5  -3  283.44   14.02
  -3   5   3  277.01   11.49
  -3   5  -3  285.52   10.28
  -1   5  -3  104.62    8.14
  -1   5   3  120.52    5.23
  -1  -5  -3  106.08    8.34
  -1  -5  -3  107.51    4.42
  -1   5  -3  113.52    7.03
   1   5  -3  118.11    7.00
   1  -5  -3  119.14    7.17
   1   5  -3  122.94    8.31
   1  -5  -3  107.14    6.06
   1   5   3  121.45    7.93
   1   5   3  118.91    6.08
   3   5  -3  279.43   13.15
   3  -5   3  260.44   11.94
   3   5  -3  269.64   11.74
   3  -5   3  271.57   12.72
   3  -5  -3  267.46   11.54
   3  -5  -3  288.79   10.28
   3  -5   3  290.43    9.03
   3   5   3  271.07   11.86
   3  -5  -3  265.30   12.57
   3   5   3  266.85   10.96
   5   5  -3  169.02   10.62
   5   5   3  157.17    8.70
   5  -5   3  167.15   10.97
   5  -5  -3  177.29   10.31
   5  -5   3  174.69   10.64
   5  -5  -3  175.27   10.87
   5   5   3  173.28   10.77
   5   5  -3  164.67   11.93
   7  -5  -3  320.61   17.93
   7   5  -3  298.47   16.31
   7  -5  -3  316.99   16.36
   7   5  -3  297.72   15.92
   7  -5   3  306.98   15.93
   7   5  -3  273.25   13.67
   7   5  -3  323.02   14.09
   7  -5  -3  293.66   16.11
   7  -5   3  287.97   16.90
   7  -5   3  308.61   16.35
   7   5   3  326.27   15.67
   7  -5  -3  308.28   15.66
   7  -5  -3  311.94   13.46
   7   5  -3  337.11   17.63
   9  -5   3    5.20    3.07
   9   5   3    3.51    3.16
   9  -5  -3    5.49    2.63
   9  -5   3    2.80    2.22
   9   5  -3    4.91    2.97
   9  -5   3    1.71    1.77
   9  -5  -3    2.75    2.03
   9  -5   3    5.45    2.94
   9   5  -3    5.61    2.91
   9   5  -3    5.44    2.83
   9  -5  -3    5.81    3.08
   9  -5  -3    2.97    1.96
   9   5  -3    7.27    3.58
   9  -5  -3    3.38    1.52
  11  -5   3   40.28    7.26
  11   5  -3   40.61    7.46
  11  -5  -3   32.88    6.18
  11  -5   3   26.26    6.85
  11  -5  -3   33.17    7.38
  11  -5   3   31.85    7.64
  11  -5  -3   36.40    7.93
  11   5   3   38.44    7.88
  11   5   3   35.35    6.93
  11   5  -3   30.65    6.94
  11  -5   3   36.69    6.61
  11  -5  -3   32.21    6.91
  13  -5   3   12.40    3.79
  13  -5  -3   16.01    4.11
  13  -5  -3    8.64    3.42
  13  -5  -3   15.34    3.71
  13  -5  -3   11.93    3.69
  13   5  -3   11.66    2.92
  13   5  -3   13.65    3.64
  13  -5   3   11.25    3.37
  13   5   3   16.13    4.08
  13   5   3   18.94    6.19
  13   5  -3   21.34    5.01
  15  -5  -3    1.42    1.98
  15  -5  -3    2.09    2.44
  15  -5   3    2.35    2.12
  15   5   3    1.50    2.63
  15  -5   3   -3.73    2.78
  15   5  -3    6.02    2.62
  15  -5  -3   -1.27    2.04
  15   5   3    6.08    3.22
  15   5  -3    2.28    2.15
  15  -5  -3    3.71    3.00
  15   5  -3    1.92    2.73
  17  -5  -3  210.99   11.39
  17  -5   3  197.58   12.36
  17   5   3  181.12   11.53
  17   5  -3  205.41   11.58
  17   5  -3  230.02   13.12
  17   5   3  219.55   13.29
  17   5  -3  197.74   11.03
  17  -5   3  196.60   12.54
  17  -5  -3  205.91   12.60
  17  -5   3  203.95   12.22
  17  -5  -3  186.03   10.88
  19  -5  -3   18.76    3.25
  19   5  -3   25.02    4.01
  19   5   3   20.99    3.42
  19   5  -3   20.78    3.39
  19  -5   3   24.44    3.87
  19  -5   3   17.45    3.79
  19  -5  -3   19.57    3.97
  19   5   3   24.22    3.85
  19  -5  -3   19.73    3.28
  21   5  -3    2.70    1.19
  21  -5  -3    2.55    1.06
  21  -5   3    0.85    1.00
 -10   6  -3  488.68   23.51
 -10  -6  -3  460.90   25.16
 -10  -6   3  455.64   23.71
  -8   6  -3  519.17   22.28
  -8  -6  -3  413.84   20.77
  -8  -6  -3  519.63   24.80
  -8  -6   3  450.18   23.49
  -6   6   3  405.78   16.38
  -6   6  -3  413.24   18.43
  -6  -6   3  377.58   20.11
  -6  -6  -3  367.97   19.19
  -6  -6  -3  405.74   20.58
  -4   6  -3  951.61   26.02
  -4  -6  -3  929.03   28.03
  -4  -6   3  948.47   29.32
  -4  -6  -3  884.67   28.51
  -4   6   3  904.09   23.23
  -2   6  -3  899.77   25.20
  -2  -6  -3  873.23   26.28
   0   6  -3 1793.00   33.31
   0   6  -3 1833.48   28.14
   0  -6  -3 1791.30   32.85
   0  -6  -3 1709.96   23.75
   0   6   3 1862.59   33.80
   0   6   3 1757.97   24.93
   2  -6  -3  897.78   21.61
   2  -6   3  859.59   25.00
   2   6  -3  925.78   24.74
   2   6  -3  885.48   20.86
   2   6   3  887.14   23.02
   2  -6  -3  834.08   20.39
   2   6   3  855.09   19.74
   4  -6   3  826.01   24.79
   4  -6  -3  897.78   24.36
   4   6  -3  877.19   23.02
   4  -6  -3  896.26   25.24
   4  -6   3  907.57   26.44
   4   6   3  875.79   23.19
   6  -6  -3  399.43   17.77
   6   6  -3  366.71   16.84
   6  -6   3  396.24   18.65
   6  -6   3  389.31   18.77
   6  -6   3  401.46   15.04
   6  -6  -3  386.83   17.83
   6  -6  -3  380.37   19.64
   6  -6  -3  352.70   16.22
   6   6   3  382.34   17.20
   6   6  -3  408.61   19.79
   8  -6  -3  453.62   20.98
   8  -6  -3  487.48   22.17
   8  -6   3  434.23   22.51
   8   6  -3  457.20   20.96
   8  -6   3  470.43   22.74
   8   6  -3  476.42   21.81
   8  -6   3  494.95   19.61
   8  -6   3  458.87   23.73
   8  -6  -3  506.34   22.92
   8   6   3  494.19   21.01
   8   6  -3  439.43   23.50
  10  -6  -3  421.37   21.70
  10  -6   3  417.26   23.38
  10   6  -3  428.23   23.04
  10  -6   3  403.20   24.05
  10  -6  -3  441.20   23.66
  10  -6   3  458.70   21.89
  10   6   3  444.92   24.65
  10   6  -3  419.64   23.95
  10  -6  -3  436.85   22.20
  10  -6   3  428.72   24.44
  12  -6   3  257.56   14.21
  12  -6  -3  294.54   14.32
  12  -6  -3  262.64   13.23
  12  -6  -3  300.50   15.23
  12  -6   3  270.57   15.05
  12   6  -3  278.32   14.61
  12  -6  -3  269.73   13.87
  12  -6  -3  242.08   13.23
  12   6  -3  306.57   16.61
  12   6   3  270.09   18.57
  14  -6   3  372.74   17.63
  14  -6  -3  393.57   16.83
  14  -6  -3  433.37   17.89
  14  -6   3  388.41   18.61
  14   6  -3  417.98   18.28
  14   6  -3  386.98   17.39
  14  -6  -3  396.62   17.95
  14   6   3  349.78   16.45
  14   6  -3  393.30   18.57
  14   6   3  444.22   23.25
  16  -6   3   70.28    7.79
  16  -6  -3   67.84    7.44
  16   6  -3   65.54    7.81
  16   6   3   63.57    7.89
  16   6  -3   60.53    6.73
  16  -6   3   73.18    8.08
  16  -6  -3   79.02    7.86
  16  -6   3   65.08    7.49
  16   6   3   76.76    7.40
  16   6  -3   74.34    7.75
  16  -6  -3   65.81    7.17
  18  -6   3   54.14    4.95
  18  -6  -3   43.55    5.21
  18  -6   3   44.13    5.83
  18  -6  -3   53.93    6.16
  18   6   3   35.02    4.75
  18   6   3   44.02    5.83
  18   6  -3   30.50    4.14
  18  -6  -3   53.15    4.96
  18   6  -3   50.66    5.44
  18  -6   3   64.62    6.34
  18  -6  -3   54.81    5.32
  20   6   3   22.82    2.68
  20   6  -3   30.57    3.50
  20  -6   3   31.75    3.68
  20   6  -3   24.57    2.65
  20  -6  -3   21.13    2.51
  20   6   3   25.45    3.45
  20  -6  -3   36.73    3.87
  -9   7  -3  132.42   12.40
  -9  -7  -3  113.08   11.52
  -9  -7   3  132.51   13.96
  -9  -7  -3  104.66   13.94
  -7   7  -3   61.73    8.28
  -7  -7  -3   42.10    8.18
  -7  -7  -3   56.54    9.48
  -5  -7  -3   20.81    5.16
  -5   7  -3   25.41    5.33
  -5  -7   3   18.58    5.87
  -5  -7  -3   17.14    4.71
  -3   7  -3   57.47    7.35
  -3  -7  -3   59.17    8.13
  -3  -7  -3   58.50    8.00
  -3  -7   3   55.66    7.98
  -1   7  -3    1.96    2.02
  -1  -7  -3    0.19    1.96
  -1  -7  -3    1.35    2.12
  -1   7   3    3.13    2.53
   1   7  -3    3.06    2.68
   1  -7  -3    1.37    1.03
   1  -7  -3    2.07    2.22
   1   7  -3    2.92    1.65
   1   7   3   -1.78    2.08
   3   7  -3   55.37    5.76
   3  -7   3   56.40    7.23
   3   7   3   55.33    6.29
   3  -7  -3   63.47    6.01
   3  -7  -3   49.16    7.12
   3  -7  -3   55.20    6.10
   3   7   3   54.66    6.00
   5  -7  -3   15.54    3.79
   5  -7  -3   21.82    4.30
   5   7  -3   25.37    5.68
   5  -7   3   18.83    4.93
   5  -7   3   17.39    5.15
   5   7   3   20.50    4.84
   7  -7  -3   46.74    7.16
   7  -7   3   45.99    7.69
   7   7  -3   49.67    7.56
   7  -7   3   53.14    8.32
   7  -7  -3   54.27    8.45
   7   7   3   56.47    7.33
   7   7  -3   60.63    9.48
   9  -7   3   90.62   12.23
   9  -7   3  117.93   13.16
   9  -7   3  111.54   12.46
   9   7  -3  104.68   11.76
   9  -7  -3   91.45   11.06
   9  -7  -3  101.20   12.16
   9   7  -3  117.69   13.37
  11  -7   3   42.56    5.72
  11  -7  -3   42.68    5.85
  11  -7  -3   36.07    5.01
  11  -7   3   38.63    5.84
  11  -7  -3   49.45    6.12
  11   7   3   12.98    5.07
  11   7  -3   39.40    6.40
  11   7   3   17.94    5.45
  13  -7  -3    3.28    2.85
  13  -7   3    4.35    2.73
  13  -7  -3    6.49    2.93
  13  -7  -3    9.22    2.94
  13   7   3    9.82    3.33
  13  -7   3    6.43    3.27
  13   7  -3    2.76    2.54
  13  -7  -3    2.97    3.33
  13   7   3   15.52    5.77
  13   7  -3    5.38    3.73
  15  -7  -3   24.22    4.78
  15  -7  -3   18.03    4.47
  15   7  -3   15.10    4.21
  15  -7   3   17.47    4.45
  15  -7  -3   22.89    4.78
  15  -7   3   22.50    4.86
  15   7   3   17.53    4.03
  15   7  -3   10.35    4.23
  15   7  -3   12.98    3.99
  15   7   3    8.50    4.67
  17  -7   3   -0.14    1.95
  17  -7  -3    0.57    2.13
  17   7   3    0.90    2.18
  17  -7   3    2.51    2.65
  17  -7   3    4.63    2.20
  17  -7  -3    0.96    1.74
  17   7  -3    4.28    2.25
  17   7  -3    2.56    2.04
  17   7  -3    2.35    2.39
  17  -7   3   -2.52    2.48
  17   7   3    4.70    2.67
  17  -7  -3   -0.50    2.62
  19   7  -3    9.28    2.28
  19   7  -3   10.61    2.17
  19   7   3    9.64    2.67
  19  -7   3   10.26    2.50
  19  -7  -3   11.86    2.45
 -12  -8  -3   78.50    8.44
 -10  -8  -3  803.45   23.16
  -8  -8   3  328.85   25.44
  -8   8  -3  510.35   24.84
  -8  -8  -3  489.67   27.53
  -6   8  -3  735.26   28.61
  -6  -8  -3  697.14   31.15
  -6  -8  -3  640.18   28.79
  -6  -8   3  654.13   30.24
  -4   8  -3  676.63   26.21
  -4  -8  -3  558.45   26.71
  -4  -8   3  588.98   27.74
  -4  -8  -3  679.36   28.25
  -2   8  -3  829.31   26.28
  -2  -8  -3  833.17   29.98
  -2  -8   3  829.54   30.44
  -2   8   3  867.15   27.35
   0   8  -3 3836.00   55.63
   0  -8  -3 3732.71   61.70
   0  -8  -3 3706.91   56.15
   0   8   3 3771.49   54.18
   2  -8   3  793.84   28.71
   2   8  -3  789.52   26.77
   2   8   3  831.51   25.37
   2  -8  -3  808.89   24.80
   4  -8  -3  595.57   25.03
   4  -8   3  562.93   25.72
   4  -8  -3  625.18   22.81
   6  -8  -3  650.92   27.03
   6  -8   3  592.74   27.50
   6  -8   3  692.21   29.34
   6   8  -3  672.04   28.82
   8  -8   3  426.90   24.23
   8  -8   3  459.43   25.68
   8  -8   3  361.55   24.13
   8  -8  -3  361.85   23.38
   8   8  -3  359.52   24.79
  10  -8   3  884.08   25.96
  10  -8  -3  823.59   24.29
  10  -8   3  856.96   24.99
  10   8   3  776.37   21.65
  10  -8  -3  928.07   27.50
  10  -8   3  884.18   27.62
  10   8  -3  905.66   29.90
  10   8   3  689.79   25.51
  10   8  -3  834.12   26.79
  10   8   3  830.07   32.09
  12  -8  -3  122.65    9.69
  12  -8   3  100.78    9.56
  12  -8   3  114.23   10.59
  12  -8  -3  122.43    9.15
  12  -8  -3  126.08   10.61
  12   8  -3   89.42    8.83
  12  -8   3  115.30   10.96
  12   8  -3  105.95   11.21
  12   8   3  120.10   13.19
  12   8  -3   99.95    9.83
  14  -8  -3  492.14   18.68
  14  -8   3  484.09   20.47
  14  -8   3  443.42   19.63
  14  -8  -3  488.23   17.96
  14   8  -3  429.11   17.48
  14   8  -3  477.23   19.61
  14   8   3  465.81   17.77
  14   8   3  413.16   23.40
  16  -8   3  145.99    9.96
  16   8   3  145.02   11.55
  16  -8   3  161.90   10.89
  16   8  -3  137.52    9.61
  16   8  -3  127.66    9.72
  16  -8  -3  194.84   10.99
  16  -8   3  216.63   11.44
  16   8   3  141.84    9.11
  16   8  -3  195.55   11.57
  16  -8   3  162.03   11.73
  16  -8  -3  178.10   10.79
  18  -8   3   58.92    5.03
  18   8  -3   32.51    3.75
  18   8   3   42.41    4.92
  18   8  -3   45.35    4.62
  18  -8  -3   59.55    5.17
  18  -8   3   44.90    4.29
 -13  -9  -3    1.47    2.73
 -11  -9  -3   15.94    4.44
  -9  -9  -3  168.39   12.18
  -7   9  -3   74.95    9.96
  -7  -9  -3   49.10    9.33
  -7  -9  -3   44.30    8.73
  -5   9  -3   41.78    6.86
  -5  -9  -3   33.29    8.07
  -5  -9  -3   55.80    9.69
  -5  -9   3   33.33    7.70
  -3   9  -3  252.51   15.35
  -3  -9  -3  241.70   17.78
  -3  -9   3  237.37   18.41
  -3   9   3  244.69   16.00
  -3  -9  -3  237.84   17.67
  -1  -9   3  116.73   12.11
  -1   9   3  120.93   10.77
  -1   9  -3  118.53   10.70
  -1  -9  -3  118.07   12.21
   1  -9  -3  117.64   11.73
   1   9  -3  117.21   11.05
   1  -9  -3  118.93   10.79
   1   9   3  121.28   10.34
   1  -9   3  116.45   11.90
   3  -9  -3  206.05   15.94
   3  -9   3  200.12   16.67
   5  -9  -3   34.07    7.56
   5  -9   3   28.69    7.10
   5   9  -3   41.84    8.18
   7  -9   3   73.43   10.34
   7  -9  -3   56.72    9.41
   7  -9  -3   52.66    9.42
   7   9  -3   54.50    9.30
   9  -9   3  193.34   12.04
   9  -9  -3  185.47   12.10
   9   9   3  200.13   11.12
   9  -9   3  198.18   14.13
   9  -9   3  182.43   12.88
   9  -9   3  200.22   11.25
   9  -9  -3  203.26   12.94
   9   9  -3  213.31   15.60
   9   9   3  230.02   17.21
   9   9   3  184.37   13.32
   9   9  -3  215.46   14.11
  11  -9  -3   14.71    4.24
  11  -9   3   13.13    3.83
  11  -9  -3   22.39    4.56
  11  -9   3   18.54    5.22
  11  -9  -3   23.20    4.14
  11  -9   3   15.91    4.37
  11   9  -3   25.24    6.61
  11   9  -3   21.28    5.38
  11   9   3   24.07    6.70
  13  -9  -3    4.93    3.03
  13  -9   3    3.37    2.51
  13  -9  -3    4.32    2.36
  13  -9   3    2.53    2.21
  13   9  -3    1.58    1.97
  13   9   3    2.72    2.57
  13  -9   3    0.59    2.98
  13   9   3    5.61    4.47
  13   9  -3   -1.64    3.03
  13   9  -3    4.61    3.77
  15  -9  -3   27.82    4.67
  15  -9  -3   40.09    5.04
  15   9  -3   35.73    6.14
  15   9   3   40.15    4.80
  15  -9   3   21.68    4.45
  15  -9   3   39.29    5.15
  15   9  -3   36.75    4.73
  15   9   3   50.12    8.04
  15   9  -3   31.34    5.34
  17  -9   3    3.73    2.07
  17  -9  -3    1.05    1.91
  17   9  -3    6.76    2.45
  17  -9   3    1.81    1.89
  17  -9  -3    4.27    2.07
  17   9   3    7.38    2.54
  17   9  -3    6.61    2.06
  17  -9   3    5.70    2.02
 -12 -10  -3   46.14    5.98
 -10 -10  -3  319.47   15.99
  -8 -10  -3   20.27    5.06
  -6 -10  -3   99.89   13.85
  -4  10  -3  210.55   15.18
  -4  10   3  205.21   15.74
  -4 -10  -3  146.04   15.55
  -4 -10   3  181.70   17.24
  -4 -10  -3  190.16   17.13
  -2  10  -3  441.75   21.28
  -2 -10  -3  435.47   24.21
  -2 -10   3  406.66   24.24
  -2  10   3  424.84   20.98
  -2 -10  -3  416.41   23.42
   0  10  -3 1244.35   36.29
   0 -10   3 1276.81   41.68
   0 -10  -3 1236.09   40.50
   0 -10   3 1183.15   40.01
   0  10   3 1242.29   34.46
   2 -10  -3  399.24   22.58
   2 -10   3  377.11   23.07
   2 -10  -3  361.33   22.16
   4 -10  -3  184.36   15.17
   4 -10  -3  163.15   15.71
   4 -10   3  188.22   17.16
   4  10  -3  163.91   15.47
   6 -10  -3  124.21   14.29
   6 -10   3  179.42   15.94
   6  10  -3  162.25   15.39
   6  10   3  133.87   12.02
   6  10  -3  162.75   12.61
   8 -10  -3   29.28    5.14
   8 -10   3   33.54    5.56
   8  10   3   29.69    4.73
   8 -10   3   33.76    5.12
   8 -10   3   31.38    5.43
   8  10  -3   25.60    5.62
   8  10  -3   33.53    6.26
   8  10   3   28.39    6.97
   8  10   3   18.90    4.69
  10 -10  -3  359.72   16.90
  10 -10  -3  369.61   15.59
  10 -10   3  376.79   16.95
  10 -10   3  423.09   19.38
  10  10   3  372.67   15.17
  10 -10   3  371.36   15.58
  10  10  -3  400.09   18.81
  10  10   3  423.28   23.02
  10  10  -3  454.86   22.00
  12 -10  -3   52.47    6.32
  12 -10   3   42.04    5.63
  12 -10  -3   46.62    5.74
  12 -10   3   53.32    7.18
  12  10  -3   63.13    8.98
  12  10   3   54.45    8.98
  12  10  -3   55.95    7.47
  14  10   3  138.26    8.74
  14  10  -3  134.29    8.52
  14 -10  -3  190.07    9.57
  14  10  -3  180.27   11.85
  14 -10   3  209.20   10.24
  14 -10   3  161.52   11.25
  14 -10  -3  150.36   10.10
  14  10  -3  144.71   11.07
  14  10   3  170.82   13.39
  14  10  -3  138.33   10.46
  16 -10   3  105.17    7.19
  16  10   3  119.57    8.18
  16  10  -3  102.82    7.26
  16  10  -3  143.06    8.48
  16 -10   3  164.34    7.71
  16 -10   3  100.90    7.35
  16 -10  -3  128.40    7.21
  16 -10  -3  113.80    7.31
  18 -10   3    6.89    1.70
  18  10  -3    5.53    1.33
  18  10   3    3.99    1.40
 -13 -11  -3   16.02    3.80
 -11 -11  -3   27.56    5.90
  -9 -11  -3   15.42    3.82
  -7 -11  -3  155.89   13.31
  -7 -11   3  233.47   12.77
  -5 -11  -3  125.19    9.71
  -5 -11   3  107.93    9.39
  -3 -11  -3   19.47    4.73
  -1 -11  -3   58.19    9.61
  -1  11  -3   77.16    9.27
  -1  11   3   54.37    8.16
  -1 -11   3   64.47   10.35
   1 -11   3   65.98   10.20
   1 -11  -3   70.15   10.21
   1 -11   3   78.48   11.51
   1 -11  -3   57.49   10.28
   3  11  -3   20.69    5.95
   3 -11   3   23.14    5.53
   3 -11   3   21.48    4.15
   3 -11  -3   20.61    3.50
   3  11  -3   22.80    5.26
   3  11   3   20.83    5.44
   5 -11  -3  111.76    8.89
   5 -11   3  109.81    9.29
   5 -11   3  111.70    9.32
   5  11   3  111.60    8.38
   5 -11   3  125.65    9.32
   5  11   3  109.59   10.88
   5  11  -3  112.82    8.67
   5  11  -3  140.91   11.96
   7 -11  -3  206.11   10.78
   7 -11  -3  250.10   14.06
   7 -11   3  261.46   14.21
   7  11   3  244.62   12.48
   7 -11   3  237.72   14.22
   7 -11   3  257.64   13.65
   7  11   3  173.82   12.22
   7  11  -3  245.05   13.38
   7  11  -3  210.67   15.79
   7  11   3  236.54   16.29
   9 -11   3   18.07    4.46
   9 -11  -3   12.42    3.21
   9 -11  -3   17.19    4.56
   9 -11   3   18.36    4.34
   9  11   3   15.03    3.63
   9 -11   3    8.92    2.75
   9  11   3   15.75    5.81
   9  11  -3   14.86    4.64
   9  11  -3   12.53    4.38
  11 -11   3   39.93    5.86
  11 -11  -3   43.72    6.05
  11 -11  -3   43.92    5.51
  11 -11   3   46.35    6.86
  11  11  -3   45.06    8.06
  11  11  -3   38.14    7.37
  11  11   3   49.57    8.07
  13 -11  -3   15.85    3.56
  13 -11  -3   25.94    4.32
  13 -11   3   20.47    4.09
  13  11   3   21.82    3.53
  13 -11   3   27.98    4.44
  13  11   3   34.39    6.03
  13  11  -3   20.30    4.65
  13  11  -3   34.02    6.05
  15 -11  -3   13.00    2.63
  15 -11   3   13.38    3.09
  15  11   3    9.84    2.81
  15  11  -3   12.66    3.01
  17 -11   3    0.87    1.05
  17  11   3    5.53    1.47
  17  11  -3    5.55    1.33
  17 -11  -3    0.40    1.20
 -12 -12  -3   80.96    7.04
 -10 -12  -3   65.55    7.44
  -8 -12  -3   17.50    4.70
  -8 -12   3   19.10    4.33
  -6 -12  -3   50.95    6.92
  -6 -12   3   44.86    6.24
  -4 -12  -3  239.91   13.37
  -4 -12   3  214.83   13.13
  -2 -12  -3  315.93   15.63
  -2  12  -3  396.88   18.53
   0 -12  -3   73.02    7.08
   0 -12  -3   68.02    7.92
   2 -12  -3  252.59   13.49
   2 -12   3  280.27   13.98
   2 -12  -3  326.16   14.82
   2  12  -3  386.68   19.03
   2  12   3  323.65   17.08
   4 -12   3  190.99   11.98
   4 -12  -3  184.15   11.63
   4 -12   3  176.85   11.41
   4 -12  -3  210.85   11.74
   4  12  -3  227.00   12.39
   4  12  -3  246.58   16.45
   4  12   3  225.62   15.22
   6 -12  -3   65.16    7.03
   6 -12   3   75.29    7.76
   6 -12   3   69.93    7.36
   6  12   3   67.46    6.56
   6  12  -3   62.45    6.73
   6  12  -3   72.95    9.33
   6  12   3   59.20    8.49
   6  12   3   45.37    5.94
   8 -12   3   23.33    4.18
   8 -12  -3   18.30    3.35
   8 -12  -3   20.36    4.56
   8  12   3   22.33    4.08
   8 -12   3   23.63    4.72
   8  12  -3   15.35    4.03
   8  12  -3   25.74    6.16
   8  12   3   28.61    5.98
  10 -12  -3   80.43    7.82
  10 -12  -3   72.28    6.24
  10 -12   3   86.82    7.65
  10 -12   3   91.90    8.54
  10  12   3   73.50    6.56
  10  12  -3   81.83    9.68
  10  12   3   83.42   10.25
  10  12  -3   79.05    8.32
  12 -12   3  120.29    8.25
  12 -12  -3  119.04    8.64
  12 -12   3  116.75    9.36
  12  12   3  106.43    7.17
  12  12  -3  108.98    8.93
  12 -12  -3  111.80    7.47
  12  12   3  146.01   12.12
  12  12  -3  124.12   10.38
  14 -12   3   48.57    4.70
  14 -12  -3   40.68    3.96
  14 -12   3   41.23    3.91
  14  12   3   46.16    4.19
  14  12  -3   48.30    4.98
  14  12  -3   48.16    5.67
  14 -12  -3   42.30    4.23
  14  12   3   61.59    6.68
  16  12  -3   60.37    3.89
  16  12   3   64.66    4.35
  16 -12   3   66.36    4.19
 -13 -13  -3    0.28    1.33
 -11 -13  -3   21.39    3.70
  -9 -13  -3   -3.90    3.08
  -7 -13   3    0.18    2.18
  -7 -13  -3    2.33    2.72
  -5 -13   3   -0.60    2.71
  -5 -13  -3    2.23    2.48
  -3 -13  -3   23.12    4.68
  -3 -13   3   14.43    4.05
  -3 -13  -3   14.06    3.98
  -1 -13  -3    4.38    3.26
  -1 -13   3    2.58    3.04
  -1  13  -3    3.82    3.05
   1 -13  -3    4.62    2.95
   1 -13   3   -0.87    2.04
   1 -13  -3    3.17    2.27
   1  13  -3    5.19    3.07
   3 -13  -3    7.50    3.02
   3 -13   3    8.58    3.22
   3 -13  -3   22.42    4.21
   3 -13  -3   10.10    3.48
   3  13   3   20.10    5.71
   3  13  -3   21.48    5.19
   5 -13   3    2.09    2.64
   5 -13  -3    6.14    3.72
   5  13   3    0.62    2.00
   5  13   3   -1.77    3.43
   5  13  -3   -5.49    3.97
   5  13  -3   -0.72    3.06
   7 -13  -3    0.52    2.48
   7 -13   3   -1.15    2.88
   7  13   3    5.13    2.85
   7  13   3    4.74    3.74
   7  13  -3    2.39    2.60
   7  13  -3    3.75    3.38
   9 -13   3    2.51    2.80
   9 -13  -3    1.13    2.34
   9  13   3    0.38    1.67
   9  13  -3   -5.30    3.80
   9  13   3   -0.03    4.02
   9  13  -3   -1.23    2.86
  11 -13  -3   19.32    3.88
  11 -13   3   20.33    3.94
  11 -13  -3   24.79    3.38
  11  13   3   27.62    3.60
  11  13   3   34.21    5.21
  11  13  -3   21.58    4.36
  11  13  -3   40.24    5.81
  13 -13   3    1.96    1.69
  13 -13  -3    1.51    1.47
  13 -13   3    2.64    1.51
  13 -13  -3    0.42    1.40
  13  13  -3    3.57    1.64
  13  13  -3    6.03    2.54
  15 -13   3    2.84    1.23
  15 -13  -3    2.17    1.18
 -12 -14  -3   12.98    2.50
 -10 -14  -3   20.28    3.65
  -8 -14  -3   26.09    4.43
  -8 -14   3   19.34    3.87
  -6 -14   3    9.91    3.78
  -6 -14  -3   16.29    4.39
  -4 -14   3   67.03    6.94
  -4 -14  -3   76.98    7.26
  -2 -14   3   90.86    9.30
  -2 -14  -3  122.08    8.95
  -2 -14  -3   83.66    8.86
  -2  14  -3  123.61    9.72
   0 -14  -3   25.28    4.60
   0 -14   3   19.85    4.70
   0  14  -3   21.83    4.32
   2 -14  -3   99.66    7.94
   2 -14   3  104.16    8.01
   2 -14  -3  131.56    8.81
   2  14  -3  124.98   10.23
   2 -14  -3  105.90    7.76
   4 -14  -3   58.01    6.27
   4 -14   3   54.65    6.18
   4  14   3   61.61    5.87
   4 -14  -3   58.66    5.76
   4 -14  -3   53.21    6.26
   4  14   3   64.52    7.79
   4  14  -3   66.04    8.51
   6 -14   3   20.45    4.25
   6 -14  -3   20.78    4.47
   6  14   3   20.42    3.28
   6  14  -3   17.14    4.55
   6 -14  -3   18.77    3.93
   6  14  -3    6.32    2.31
   6  14   3   16.55    4.65
   8 -14  -3   21.40    4.19
   8 -14   3   18.78    3.90
   8  14   3   29.89    3.60
   8  14   3   33.82    5.87
   8  14  -3   31.29    4.37
   8  14  -3   41.27    6.11
  10 -14   3   21.51    3.58
  10 -14  -3   18.48    3.58
  10 -14   3   19.85    3.16
  10  14  -3   24.15    4.15
  10  14   3   34.90    5.57
  10  14  -3   30.02    5.02
  12 -14   3   26.92    2.87
  12 -14   3   33.29    3.55
  12 -14  -3   30.22    3.32
  12  14  -3   37.87    3.82
  12 -14  -3   35.71    3.75
  12  14   3   38.19    5.02
  12  14  -3   32.41    4.44
 -11 -15  -3    1.41    1.21
  -9 -15  -3   35.44    4.16
  -7 -15  -3   22.95    3.69
  -7 -15   3   18.48    3.11
  -5 -15  -3   32.59    4.59
  -5 -15   3   26.19    4.48
  -3 -15   3   56.31    7.08
  -3 -15  -3   64.91    6.77
  -1 -15  -3   55.45    5.95
  -1 -15   3   38.85    6.26
  -1 -15  -3   34.71    5.50
  -1  15  -3   40.87    5.27
   1 -15   3   42.66    6.09
   1 -15  -3   54.42    5.55
   1  15  -3   50.77    6.44
   3 -15   3   59.91    5.87
   3 -15  -3   59.22    5.79
   3  15   3   76.59    6.23
   3 -15   3   75.26    7.23
   3 -15  -3   78.37    6.15
   3 -15  -3   51.18    5.60
   3  15  -3   85.38    8.52
   3  15   3   76.31    7.42
   5 -15  -3   21.02    3.68
   5 -15   3   24.34    3.97
   5  15   3   29.62    3.52
   5 -15   3   19.84    4.08
   5 -15  -3   23.68    3.89
   5  15  -3   35.74    5.83
   5  15   3   31.02    5.48
   7 -15   3   17.36    3.51
   7 -15  -3   15.40    2.95
   7 -15   3   13.20    2.73
   7  15   3   23.62    2.99
   7  15  -3   25.80    4.75
   7  15   3   32.43    5.03
   7 -15  -3   17.30    3.23
   7  15  -3   19.95    3.20
   9 -15  -3   49.14    4.74
   9 -15   3   52.59    4.96
   9 -15   3   38.78    3.57
   9 -15  -3   48.98    4.51
   9  15   3   61.14    6.41
   9  15  -3   69.39    6.46
  11 -15   3    0.11    1.17
  11  15  -3    2.92    1.45
  11 -15  -3    0.24    1.16
  11  15   3    4.23    1.97
  11 -15  -3    1.65    1.25
  -8 -16  -3   18.19    2.68
  -6 -16  -3   22.22    3.41
  -6 -16   3   17.80    2.80
  -4 -16  -3   23.80    3.62
  -4 -16   3   18.93    3.50
  -2 -16   3   50.05    5.22
  -2 -16  -3   50.24    4.94
   0 -16   3   10.17    3.16
   0  16   3    8.85    2.48
   0 -16  -3   13.34    2.85
   0  16  -3   13.72    3.38
   0 -16  -3    6.44    2.40
   2  16   3   47.41    4.14
   2 -16   3   43.22    5.45
   2 -16  -3   50.14    4.65
   2 -16  -3   36.07    4.66
   2  16  -3   56.42    6.05
   4 -16   3   14.60    2.90
   4 -16  -3   12.51    2.47
   4  16   3   22.30    2.69
   4 -16   3   17.23    3.55
   4 -16  -3   19.53    2.70
   6 -16  -3   15.44    2.60
   6 -16   3   18.69    2.82
   6 -16   3   17.51    2.93
   6 -16  -3   16.02    2.57
   6  16   3   18.73    3.28
   8 -16  -3   21.00    2.89
   8 -16   3   20.53    2.72
   8 -16   3   13.87    2.04
   8  16  -3   20.15    3.21
   8 -16  -3   16.87    2.22
   8  16   3   20.33    3.11
  -5 -17   3    2.68    1.26
  -5 -17  -3    1.25    1.17
  -3 -17  -3    6.32    1.65
  -3  17   3    6.37    1.51
  -3 -17   3    7.43    1.96
  -1 -17  -3   79.17    4.92
  -1  17   3   72.13    4.21
   1  17   3   71.34    4.09
   1 -17  -3   61.58    4.28
   1 -17  -3   61.10    4.54
   1  17  -3   65.34    5.03
   3 -17   3    2.45    1.40
   3 -17  -3    4.56    1.34
   3 -17  -3    1.64    1.28
   5 -17   3    1.91    1.11
   5  17  -3    3.37    1.72
   5 -17  -3    2.50    1.42
 -12   0  -4   66.12    8.52
 -12   0   4   81.96    9.36
  -2   0  -4 8448.70   39.37
  -2   0   4 8350.65   39.48
  -2   0  -4 8452.65   28.17
   0   0  -4  744.82   13.19
   0   0   4  777.28   13.43
   0   0  -4  739.74   12.03
   2   0  -4 8229.12   47.06
   2   0  -4 8166.47   45.93
   2   0   4 8138.22   47.12
   2   0  -4 8264.83   51.27
   4   0  -4  758.43   16.69
   4   0  -4  780.27   14.83
   4   0   4  768.83   16.72
   4   0  -4  776.71   18.42
   4   0  -4  803.69   15.97
   4   0   4  782.47   16.02
   4   0  -4  775.55   18.69
   4   0  -4  789.51   17.21
   4   0  -4  771.53   16.55
   6   0  -4  190.46    9.72
   6   0   4  184.85    9.38
   6   0  -4  191.78   10.65
   6   0  -4  188.98    9.47
   6   0   4  185.71    8.22
   6   0  -4  196.73    9.06
   6   0  -4  189.27   10.75
   6   0   4  186.60    9.48
   6   0  -4  187.95   10.12
   6   0  -4  183.89    9.62
   6   0  -4  186.04    9.93
   8   0  -4  845.07   24.08
   8   0   4  845.47   23.30
   8   0  -4  868.77   26.84
   8   0  -4  823.94   22.78
   8   0   4  846.74   23.37
   8   0  -4  852.59   22.18
   8   0   4  876.39   23.53
   8   0  -4  869.49   23.07
   8   0  -4  832.35   25.73
   8   0  -4  851.02   25.54
   8   0   4  808.63   19.10
  10   0  -4   99.68    9.46
  10   0  -4  100.26    8.83
  10   0   4  101.75    9.22
  10   0  -4   95.13   10.08
  10   0  -4   93.02    8.79
  12   0  -4   68.20    9.10
  12   0   4   65.18    8.38
  12   0  -4   78.00   10.46
  12   0  -4   65.57    8.28
  14   0   4   38.66    4.76
  14   0  -4   30.55    4.32
  14   0   4   33.56    4.78
  14   0  -4   34.39    4.52
  14   0  -4   31.48    4.69
  14   0   4   33.53    4.98
  14   0  -4   32.14    4.56
  14   0  -4   34.59    5.34
  16   0  -4  464.00   17.55
  16   0   4  494.54   18.32
  16   0  -4  501.22   20.94
  16   0  -4  465.19   16.66
  16   0   4  478.94   18.75
  16   0  -4  435.91   17.15
  18   0   4    4.98    2.56
  18   0  -4    1.28    2.03
  18   0  -4    5.95    2.36
  18   0   4    3.97    2.65
  18   0   4    3.05    2.70
  18   0  -4    1.97    2.16
  20   0  -4    3.40    2.10
  20   0  -4    5.84    2.13
  20   0   4    1.13    1.68
 -13  -1   4    0.66    2.81
 -13  -1  -4   -0.24    2.01
 -11  -1  -4    3.03    2.19
 -11  -1   4    4.36    2.78
  -9  -1  -4  416.47   17.18
  -9  -1   4  392.65   16.59
  -7  -1  -4  198.89   10.11
  -7  -1   4  187.25    9.68
  -5  -1   4 1389.68   21.25
  -5  -1  -4 1445.45   22.80
  -3  -1   4  799.49   12.11
  -3  -1  -4  811.96   13.54
  -1   1  -4  235.74    6.60
  -1  -1   4  249.19    4.02
  -1  -1   4  245.55    6.77
  -1   1  -4  257.00    5.40
  -1   1   4  235.12    7.76
  -1  -1  -4  247.38    6.99
   1   1  -4  243.67    6.79
   1  -1   4  244.32    6.99
   1  -1   4  256.04    6.38
   1   1  -4  242.31    7.77
   1  -1   4  235.61    7.62
   1  -1  -4  240.18    4.38
   1  -1  -4  245.87    7.70
   1  -1  -4  257.12    6.60
   1   1  -4  243.43    8.03
   1   1  -4  253.95    7.56
   1  -1  -4  246.48    8.11
   3  -1  -4  787.18   16.80
   3  -1  -4  808.15   14.00
   3   1  -4  806.29   17.22
   3   1  -4  794.34   14.89
   3  -1  -4  800.69   11.52
   3  -1  -4  807.59   15.52
   3  -1  -4  826.83   10.10
   3  -1   4  815.88   15.36
   3  -1  -4  837.35   16.51
   3   1   4  801.28   16.16
   3  -1  -4  796.04   15.52
   3  -1   4  804.51   14.02
   3  -1  -4  821.55   16.48
   3   1  -4  809.67   16.76
   5  -1  -4 1401.83   25.32
   5   1   4 1398.70   25.27
   5   1  -4 1380.00   23.81
   5   1  -4 1397.76   24.05
   5   1  -4 1408.26   25.56
   5   1  -4 1388.25   19.60
   5  -1   4 1380.55   24.92
   5  -1  -4 1417.23   25.94
   5   1   4 1374.74   23.71
   5   1  -4 1395.16   27.58
   5  -1  -4 1456.36   25.72
   5  -1   4 1412.78   24.57
   5  -1   4 1418.59   24.22
   5  -1  -4 1408.05   24.37
   5  -1  -4 1418.82   25.29
   5  -1  -4 1390.75   27.83
   5   1  -4 1380.16   25.57
   5   1  -4 1395.34   25.71
   5  -1  -4 1402.15   25.63
   5   1  -4 1447.20   24.17
   5  -1  -4 1401.74   25.47
   5   1   4 1389.77   13.82
   5   1   4 1391.57   17.41
   5   1  -4 1397.31   24.87
   5   1  -4 1377.60   25.85
   5   1   4 1383.68   24.53
   7  -1  -4  195.04   10.93
   7   1  -4  189.26   10.59
   7  -1   4  197.22   10.85
   7   1   4  196.74   10.29
   7  -1  -4  191.74   10.62
   7  -1  -4  198.28   11.70
   7   1  -4  203.17   12.50
   7   1  -4  191.59    9.00
   7  -1  -4  190.54   10.53
   7  -1   4  191.11   10.37
   7   1  -4  194.68   11.14
   7  -1  -4  189.88   11.74
   7   1  -4  183.40   10.91
   7  -1  -4  192.36   11.53
   7   1  -4  183.59   10.81
   7   1  -4  187.94   10.22
   7   1   4  184.48   10.60
   7   1  -4  182.46   10.81
   7  -1   4  180.33    9.60
   7  -1  -4  203.27   10.73
   9  -1  -4  393.50   17.89
   9   1  -4  398.06   17.81
   9   1   4  403.23   16.92
   9   1   4  403.98   17.37
   9  -1  -4  400.01   17.44
   9  -1  -4  393.85   17.60
   9  -1  -4  396.05   19.33
   9   1  -4  399.41   18.75
   9  -1   4  365.42   14.91
   9   1  -4  397.93   16.64
   9   1   4  383.15   17.37
   9  -1   4  406.30   17.45
   9  -1  -4  403.79   16.68
  11   1  -4    3.15    2.94
  11  -1  -4    2.80    2.14
  11  -1   4    2.29    1.76
  11  -1  -4    1.81    1.62
  11  -1  -4    6.15    3.42
  11   1  -4    3.39    3.70
  11  -1  -4    1.17    1.73
  11   1  -4    6.00    3.16
  11   1   4    0.48    1.70
  13  -1  -4    2.47    3.09
  13  -1   4    0.31    1.88
  13   1  -4    0.96    2.28
  13  -1   4    0.85    2.73
  13  -1  -4    2.42    2.57
  13   1  -4   -1.10    2.82
  13  -1  -4   -0.49    2.89
  13   1   4    2.03    2.61
  15   1   4    0.96    1.76
  15  -1   4    4.49    2.53
  15  -1  -4    7.94    3.20
  15  -1   4    3.89    2.55
  15   1   4    4.47    2.49
  15  -1  -4   -2.11    2.70
  15  -1  -4    3.42    1.98
  15   1  -4    3.77    1.96
  15   1   4    6.14    2.46
  15  -1  -4    0.00    2.49
  15   1  -4    6.68    3.04
  15   1  -4    6.25    3.37
  17  -1   4   44.25    6.04
  17  -1  -4   36.89    4.89
  17   1  -4   36.59    5.43
  17   1   4   34.09    5.21
  17   1  -4   37.36    5.02
  17  -1  -4   32.52    4.67
  17  -1   4   40.07    6.13
  17  -1  -4   39.57    5.79
  17   1   4   42.23    5.58
  19  -1  -4   73.27    6.43
  19   1  -4   79.02    6.58
  19  -1   4   75.70    7.12
  19   1  -4   66.67    5.68
  19  -1   4   71.25    6.70
  19   1   4   76.18    7.16
  19  -1  -4   72.12    5.65
  19  -1  -4   63.71    5.92
  19  -1   4   66.22    6.21
  21   1  -4   23.15    3.05
  21  -1  -4   23.76    3.24
  21   1   4   26.05    3.47
  21  -1  -4   25.40    3.44
  21  -1   4   23.78    3.18
  21   1  -4   19.40    3.08
 -12  -2  -4  265.49   17.28
 -12  -2   4  271.30   17.05
 -10  -2  -4  517.09   20.95
 -10  -2   4  524.25   20.68
  -8  -2  -4   42.66    5.38
  -8  -2   4   42.19    5.06
  -6  -2  -4   51.22    4.95
  -6  -2   4   48.44    4.65
  -4   2   4   82.34    3.71
  -4  -2   4   68.60    2.08
  -4  -2   4   73.48    4.75
  -4  -2  -4   72.70    4.96
  -4  -2   4   75.74    5.44
  -4  -2  -4   79.06    5.85
  -2   2  -4    6.28    1.47
  -2  -2   4    6.86    0.97
  -2  -2  -4    8.75    1.96
   0   2  -4 6057.24   41.21
   0  -2   4 6065.06   34.13
   0  -2   4 6138.68   37.34
   0  -2  -4 6157.13   33.42
   0  -2  -4 6265.90   42.74
   0  -2   4 6173.30   26.29
   0  -2  -4 6304.47   36.45
   2  -2  -4    6.79    1.36
   2   2  -4    7.60    1.98
   2   2   4    6.55    1.67
   2  -2   4    8.44    1.39
   2  -2  -4   10.78    1.78
   2  -2  -4    6.72    1.46
   2   2  -4    8.18    0.72
   2  -2  -4    8.33    1.26
   2  -2   4    5.94    1.50
   2  -2   4    6.63    1.67
   2  -2  -4    8.75    1.64
   2   2  -4    6.76    1.24
   4  -2   4   82.29    6.16
   4  -2   4   79.82    5.68
   4  -2  -4   77.04    5.49
   4  -2  -4   82.15    6.11
   4   2  -4   72.19    6.15
   4   2   4   71.11    5.23
   4  -2  -4   81.97    3.75
   4   2  -4   75.58    5.24
   4  -2  -4   74.24    5.37
   4  -2   4   89.07    5.50
   4  -2  -4   76.46    5.71
   4   2  -4   74.15    3.86
   4  -2  -4   76.63    6.37
   4  -2  -4   78.36    5.62
   4  -2  -4   81.10    6.02
   4   2  -4   78.91    6.17
   4   2  -4   71.43    4.97
   4   2   4   71.02    5.56
   6  -2   4   54.22    5.66
   6   2   4   48.08    4.81
   6  -2  -4   52.02    4.37
   6  -2   4   53.36    5.49
   6  -2  -4   53.39    5.44
   6   2  -4   50.12    3.71
   6  -2   4   53.92    5.29
   6   2  -4   50.72    6.02
   6  -2  -4   59.16    6.34
   6   2  -4   52.57    5.21
   6   2  -4   46.35    5.47
   6  -2  -4   51.92    5.61
   6   2  -4   49.05    5.53
   6   2  -4   51.11    5.62
   6  -2  -4   49.44    5.31
   6   2  -4   49.71    5.43
   6  -2  -4   50.27    5.51
   6   2   4   52.67    5.46
   6   2  -4   48.23    5.08
   8   2   4   44.18    5.11
   8   2  -4   40.83    5.64
   8   2  -4   44.49    5.79
   8   2  -4   37.75    5.80
   8  -2  -4   48.69    6.30
   8  -2  -4   41.80    5.65
   8  -2   4   52.97    6.04
   8  -2  -4   44.96    6.45
   8   2  -4   43.80    5.83
   8   2  -4   39.59    5.61
   8   2   4   40.99    5.69
   8  -2   4   40.99    5.45
   8  -2  -4   50.02    5.85
   8   2  -4   40.49    5.49
   8  -2  -4   43.59    5.86
  10  -2   4  527.53   21.83
  10   2   4  502.85   21.35
  10  -2  -4  517.82   22.68
  10  -2  -4  532.15   24.54
  10   2  -4  517.63   22.31
  10   2   4  516.59   21.77
  10   2  -4  492.79   20.92
  10  -2  -4  529.82   20.54
  10  -2   4  468.00   19.29
  10  -2  -4  496.43   21.42
  10  -2  -4  526.99   22.32
  10   2  -4  519.11   22.15
  12  -2  -4  293.23   20.77
  12  -2  -4  271.09   18.44
  12  -2   4  275.92   17.96
  12   2   4  278.35   17.86
  12   2  -4  260.29   18.33
  12  -2  -4  271.39   16.08
  12  -2  -4  263.16   17.38
  12  -2   4  264.11   15.80
  12   2  -4  256.37   17.90
  12  -2  -4  266.03   18.11
  14  -2   4  459.92   17.54
  14   2   4  444.19   16.50
  14  -2  -4  465.49   16.76
  14   2   4  459.44   17.24
  14  -2  -4  467.89   16.38
  14  -2   4  491.45   18.60
  14  -2  -4  477.74   20.30
  14  -2  -4  444.08   18.59
  14   2  -4  479.94   18.87
  14   2  -4  477.97   19.64
  14   2   4  455.42   18.21
  14   2  -4  442.24   16.65
  14  -2  -4  453.79   15.56
  16   2   4   19.82    3.94
  16  -2  -4   20.87    3.91
  16  -2   4   24.68    4.50
  16   2  -4   21.39    4.22
  16  -2  -4   21.65    3.72
  16   2   4   24.46    4.64
  16  -2  -4   17.92    4.32
  16  -2   4   22.79    4.60
  16   2  -4   22.08    4.65
  16   2  -4   20.89    4.10
  16   2   4   20.28    4.27
  18  -2  -4   40.98    5.11
  18   2  -4   37.41    5.09
  18  -2   4   42.28    5.77
  18  -2  -4   32.56    4.89
  18   2  -4   36.28    4.76
  18  -2   4   30.03    4.95
  18  -2   4   38.48    5.35
  18   2   4   43.14    5.89
  18  -2  -4   42.92    4.83
  20   2  -4   48.92    4.97
  20  -2  -4   48.84    4.75
  20   2  -4   43.34    4.21
  20   2   4   50.05    5.36
  20  -2  -4   43.12    4.40
  20  -2   4   48.77    5.33
  20  -2   4   50.31    4.87
 -13  -3   4   12.97    4.46
 -11  -3   4   24.70    5.72
 -11  -3  -4   24.75    5.48
  -9  -3  -4  269.29   14.66
  -9  -3   4  261.84   14.34
  -7   3   4  154.44    7.80
  -7  -3  -4  143.71    9.47
  -7  -3   4  142.59    9.05
  -7  -3  -4  153.58   10.43
  -5   3   4  910.78   16.08
  -5   3  -4  909.65   20.98
  -5  -3  -4  925.28   21.98
  -5  -3  -4  908.19   20.40
  -5  -3   4  901.96   19.72
  -5  -3   4  903.89   21.65
  -5  -3  -4  933.44   22.77
  -3   3   4 1216.92   16.71
  -3   3  -4 1172.82   21.65
  -3  -3  -4 1218.48   23.00
  -3  -3  -4 1209.18   23.33
  -1   3  -4  324.23   10.45
  -1  -3   4  320.99    8.36
  -1   3  -4  292.36   10.62
  -1  -3  -4  328.60    5.84
  -1  -3  -4  314.57   10.38
   1   3  -4  275.59    5.42
   1  -3   4  312.05   10.08
   1  -3  -4  318.46    6.92
   1  -3   4  296.44    9.96
   1   3  -4  323.44   11.62
   1  -3  -4  315.27    8.58
   1  -3  -4  313.38   10.52
   1  -3   4  288.39    8.13
   1  -3  -4  325.39    8.70
   1  -3  -4  318.62    8.57
   3  -3   4 1229.52   12.24
   3  -3   4 1147.17   22.52
   3  -3  -4 1149.43   18.23
   3  -3  -4 1178.89   18.65
   3   3   4 1207.19   22.33
   3   3  -4 1164.23   24.16
   3  -3   4 1188.84   21.44
   3  -3  -4 1199.17   18.98
   3  -3   4 1207.91   19.88
   3  -3  -4 1215.18   21.23
   3  -3  -4 1146.11   11.04
   3   3  -4 1150.45   23.60
   5  -3  -4  931.26   20.92
   5   3   4  909.05   22.52
   5  -3   4  967.04   16.16
   5   3  -4  929.62   23.32
   5  -3  -4  913.17   22.74
   5  -3   4  900.78   21.90
   5   3  -4  915.35   18.33
   5   3  -4  916.83   24.10
   5   3   4  904.18   20.12
   5  -3  -4  924.42   15.12
   5  -3  -4  944.12   24.44
   5  -3   4  928.94   20.94
   5   3  -4  913.30   16.49
   5  -3  -4  924.48   23.11
   7   3  -4  152.07   10.59
   7   3   4  144.04   10.16
   7  -3   4  157.97    8.25
   7  -3  -4  149.80   10.20
   7   3   4  145.22    8.85
   7   3  -4  147.36   11.10
   7  -3  -4  146.36    8.37
   7  -3   4  156.35   10.30
   7  -3  -4  158.01   11.28
   7  -3  -4  146.78   10.97
   7   3  -4  147.07    8.98
   7   3  -4  142.72   10.30
   7   3  -4  144.05   10.06
   7   3  -4  142.49    7.97
   7  -3   4  157.82    9.99
   7   3  -4  142.58   10.35
   7  -3  -4  156.13   10.19
   9  -3   4  271.74   12.92
   9   3  -4  278.09   15.57
   9  -3  -4  279.46   15.72
   9   3  -4  260.70   17.13
   9  -3   4  277.94   15.48
   9  -3  -4  275.45   15.67
   9   3   4  267.89   15.65
   9  -3  -4  283.21   16.72
   9   3  -4  267.25   15.89
   9  -3  -4  280.65   16.92
   9   3  -4  271.21   14.39
   9   3  -4  257.44   15.40
   9   3  -4  259.97   15.23
   9  -3   4  262.16   15.21
   9  -3   4  283.91   15.43
   9  -3  -4  280.26   14.95
  11   3  -4   23.17    5.59
  11  -3  -4   22.35    5.12
  11  -3   4   23.97    5.04
  11  -3   4   25.64    5.78
  11  -3  -4   24.10    5.75
  11   3   4   27.17    5.59
  11  -3  -4   28.58    6.74
  11  -3  -4   22.56    5.13
  11   3   4   27.59    5.96
  11   3  -4   26.24    5.67
  11  -3  -4   23.19    5.11
  13  -3  -4   15.09    3.71
  13  -3  -4   10.98    4.97
  13   3   4    8.20    3.79
  15  -3  -4    5.46    2.31
  15  -3   4   11.85    3.86
  15  -3  -4    4.42    2.32
  15  -3  -4    3.51    2.45
  15  -3  -4    5.62    3.32
  15   3   4    4.54    3.07
  15   3   4    3.10    2.55
  15   3  -4    3.22    3.01
  15  -3   4    6.82    2.61
  15   3  -4    5.43    2.63
  15   3  -4    3.48    2.67
  17   3  -4    5.49    2.39
  17  -3   4   10.60    3.72
  17  -3  -4    6.94    2.55
  17  -3  -4    7.64    3.08
  17   3   4    5.52    3.11
  17  -3   4    7.47    2.91
  17   3  -4    6.62    2.37
  17   3  -4    6.28    3.11
  17   3   4    7.80    3.60
  17  -3  -4    6.81    2.74
  19  -3  -4   94.41    6.96
  19   3  -4   91.48    7.42
  19  -3   4   97.80    7.73
  19   3  -4   91.24    6.70
  19   3   4   94.92    7.74
  19  -3  -4   91.88    7.51
  19  -3   4   90.61    7.82
  19  -3   4   91.52    7.75
  21   3  -4   23.76    3.14
  21  -3  -4   20.84    2.73
  21  -3  -4   23.68    2.97
  21  -3  -4   21.93    2.74
  21  -3   4   22.35    2.73
  21   3   4   21.52    2.91
  21  -3   4   25.26    3.29
 -12   4  -4    0.32    2.97
 -12  -4  -4    2.46    2.63
 -12  -4   4   -2.04    2.78
 -10   4  -4   11.86    4.12
 -10  -4   4    8.89    3.34
 -10  -4  -4   10.15    3.55
  -8  -4   4    1.07    2.20
  -8   4  -4    1.06    2.40
  -8  -4  -4   -0.18    1.66
  -8  -4   4    1.97    1.98
  -8  -4  -4    0.47    2.21
  -6   4   4    9.01    2.07
  -6   4  -4    5.29    2.19
  -6  -4  -4    8.15    2.78
  -6  -4   4    5.10    1.98
  -6  -4  -4    8.09    2.52
  -6  -4  -4    7.97    2.95
  -4   4   4  525.47   13.57
  -4   4  -4  520.34   16.43
  -4  -4   4  541.95   19.16
  -4  -4  -4  543.04   17.83
  -4  -4  -4  535.40   17.88
  -2   4  -4  356.89   11.68
  -2   4  -4  349.69   12.80
  -2  -4  -4  354.30   13.71
  -2  -4  -4  350.07   13.00
   0   4  -4 1696.03   27.19
   0   4  -4 1712.95   29.04
   0  -4  -4 1684.12   18.24
   0  -4  -4 1644.45   28.29
   0   4   4 1721.84   29.33
   0  -4  -4 1666.72   25.48
   0   4  -4 1615.11   28.59
   2  -4  -4  345.03   12.45
   2   4  -4  355.13   13.25
   2  -4   4  341.71   12.64
   2  -4   4  354.37   11.03
   2   4  -4  356.79   13.95
   2   4   4  355.67   13.05
   2  -4  -4  347.83    9.96
   4   4  -4  529.64   17.67
   4  -4  -4  527.71   15.01
   4   4   4  518.24   15.89
   4  -4   4  522.36   16.70
   4  -4   4  525.53   15.57
   4  -4  -4  528.99   14.55
   6  -4  -4    4.22    1.57
   6   4   4    6.39    2.55
   6  -4  -4    7.69    2.47
   6   4  -4    6.93    2.55
   6  -4   4    7.56    2.48
   6   4  -4    8.54    3.20
   6   4  -4    8.84    2.07
   6  -4  -4   10.95    3.42
   6   4   4    7.83    2.30
   6  -4   4    8.23    2.74
   6  -4  -4    6.54    2.81
   8  -4  -4    0.15    1.71
   8   4  -4   -0.04    2.04
   8   4   4    0.96    1.87
   8  -4  -4    1.17    1.31
   8   4  -4    0.93    2.12
   8  -4   4    2.24    2.66
   8  -4  -4    1.34    1.86
   8  -4   4    2.47    2.35
   8  -4  -4   -1.05    2.26
   8   4  -4    3.96    2.00
   8   4  -4    2.76    1.74
   8   4   4    0.69    2.07
   8   4  -4   -0.30    1.90
   8   4  -4    4.56    2.23
   8  -4   4    4.42    2.92
   8  -4  -4    2.27    1.96
  10   4  -4    9.70    3.33
  10  -4  -4    7.17    3.46
  10  -4   4    5.71    2.81
  10  -4   4   11.86    3.90
  10  -4  -4   10.93    4.14
  10  -4  -4   12.39    3.46
  10  -4  -4   11.26    4.15
  10  -4   4   13.38    4.30
  10   4  -4   11.44    4.44
  10  -4  -4    9.06    3.95
  10   4   4   13.94    4.37
  10   4  -4    8.00    3.63
  12  -4  -4   -1.82    2.75
  12   4  -4    1.63    2.56
  12  -4   4    0.38    1.73
  12  -4  -4    0.85    2.25
  12  -4  -4   -1.91    3.04
  12  -4   4   -0.96    2.88
  12   4   4    2.56    2.26
  12  -4   4    4.63    3.19
  12  -4  -4    3.40    2.82
  12   4   4    0.30    2.24
  12   4  -4    4.10    3.41
  14  -4   4   38.46    5.74
  14  -4  -4   42.45    5.62
  14  -4  -4   32.40    4.69
  14   4  -4   42.08    6.38
  14   4  -4   34.82    5.58
  14   4  -4   36.61    5.69
  14   4   4   40.86    5.62
  14  -4   4   43.15    5.87
  14   4   4   39.50    6.15
  14  -4  -4   41.76    6.41
  14  -4  -4   37.51    5.40
  16  -4  -4   22.89    4.29
  16  -4  -4   25.65    4.83
  16  -4   4   22.25    4.73
  16  -4  -4   21.45    5.00
  16   4   4   17.48    4.39
  16   4  -4   22.09    4.36
  16   4   4   18.69    3.93
  16  -4   4   22.82    5.04
  16   4  -4   20.08    4.91
  16  -4  -4   21.59    4.23
  18  -4   4   28.76    5.03
  18  -4  -4   36.89    5.15
  18   4  -4   30.82    4.85
  18  -4   4   34.18    5.26
  18   4  -4   30.53    4.58
  18  -4   4   42.08    5.76
  18   4   4   35.24    5.48
  18  -4  -4   36.24    5.20
  20   4  -4    1.54    1.76
  20  -4  -4   -0.65    1.43
  20   4  -4   -0.54    1.26
  20   4   4    1.27    1.97
  20  -4  -4   -0.78    1.58
  20  -4   4   -0.59    1.57
  20  -4   4    2.58    1.91
  20  -4  -4   -2.61    1.63
 -11   5  -4  148.98   13.36
 -11  -5  -4  135.35   13.27
  -9   5  -4  456.34   21.13
  -9  -5  -4  444.01   22.69
  -9  -5   4  430.34   20.42
  -7   5  -4 1681.06   36.46
  -7  -5  -4 1539.01   36.12
  -7  -5   4 1530.66   36.74
  -7  -5  -4 1624.99   39.74
  -5   5   4 1913.27   30.20
  -5   5  -4 1958.47   36.17
  -5  -5  -4 1936.60   38.17
  -5  -5   4 1857.39   39.55
  -5  -5  -4 1946.16   39.26
  -5   5  -4 1877.12   27.94
  -3   5  -4 1410.75   29.03
  -3  -5  -4 1400.62   30.81
  -3  -5  -4 1411.39   30.24
  -3   5  -4 1412.43   24.65
  -1   5  -4   63.04    6.22
  -1  -5  -4   53.82    5.91
  -1   5   4   60.89    6.34
  -1  -5  -4   50.57    5.46
  -1   5  -4   52.91    5.02
   1   5  -4   61.81    6.52
   1   5  -4   61.59    5.60
   1  -5   4   39.04    4.69
   1  -5  -4   56.30    5.92
   1   5   4   51.03    5.82
   1  -5   4   55.27    5.84
   1   5   4   53.72    3.78
   3   5  -4 1427.80   28.41
   3  -5  -4 1393.67   27.59
   3  -5   4 1378.45   28.95
   3   5  -4 1393.11   30.38
   3  -5   4 1363.05   26.54
   3  -5  -4 1341.78   27.62
   5   5  -4 1791.08   36.14
   5   5   4 1801.39   31.73
   5  -5   4 1809.91   36.07
   5  -5   4 1868.62   34.35
   5  -5  -4 1916.31   31.51
   5  -5  -4 1895.04   32.99
   5  -5  -4 1937.33   40.14
   5   5  -4 1986.74   39.81
   5   5   4 1960.07   36.85
   7  -5   4 1530.55   36.99
   7   5  -4 1468.32   36.66
   7   5  -4 1469.51   32.78
   7  -5   4 1619.88   36.26
   7  -5  -4 1612.95   37.82
   7   5  -4 1451.30   36.84
   7  -5  -4 1596.10   38.16
   7  -5  -4 1626.46   32.94
   7   5  -4 1655.78   39.47
   7   5   4 1577.69   36.19
   9   5  -4  390.16   21.89
   9  -5  -4  426.10   18.74
   9  -5   4  431.10   21.66
   9  -5  -4  428.00   21.99
   9  -5   4  413.78   21.13
   9   5  -4  398.45   21.24
   9   5   4  450.57   22.36
   9   5  -4  394.77   21.69
   9  -5   4  406.23   22.06
   9  -5  -4  424.23   20.94
   9   5   4  427.41   20.56
   9  -5  -4  410.13   20.95
   9   5  -4  449.25   22.95
  11  -5  -4  128.55   13.21
  11  -5   4  119.77   13.41
  11   5   4  105.27   12.39
  11   5  -4  119.26   13.19
  11  -5   4  136.45   12.26
  11   5   4  136.85   13.85
  11   5  -4  124.18   13.10
  11  -5  -4  131.90   12.30
  11  -5   4  129.71   13.25
  11  -5  -4  123.77   13.40
  11   5  -4  121.49   12.47
  11  -5  -4  115.64   12.56
  13  -5   4  181.68   11.92
  13  -5  -4  193.60   11.86
  13  -5  -4  192.23   11.53
  13  -5   4  194.10   12.81
  13   5  -4  175.66   11.49
  13  -5  -4  182.29   12.15
  13  -5  -4  189.16   11.21
  13   5  -4  177.79   12.62
  13   5   4  171.70   11.85
  13   5   4  178.53   16.43
  15  -5  -4  203.39   11.68
  15  -5   4  171.57   12.38
  15   5   4  162.55   12.97
  15  -5  -4  186.26   11.19
  15  -5   4  182.56   12.59
  15   5  -4  196.35   13.00
  15  -5  -4  185.46   12.57
  15   5  -4  189.61   11.97
  15   5   4  169.14   11.90
  15  -5  -4  203.98   12.03
  17  -5   4   66.34    7.75
  17  -5  -4   77.99    7.01
  17   5   4   75.39    7.81
  17   5  -4   67.23    7.00
  17  -5  -4   76.42    7.78
  17  -5   4   74.72    7.95
  17   5   4   59.95    6.78
  17   5  -4   63.19    7.94
  17  -5  -4   81.68    6.83
  19  -5  -4  135.48    8.23
  19   5  -4  126.81    8.67
  19   5   4  140.88    7.53
  19  -5   4  145.77    9.42
  19   5   4  150.55    9.59
  19  -5  -4  160.31    8.55
  19  -5  -4  159.62    9.40
  19   5  -4  132.67    7.97
  19  -5   4  172.46    9.63
  21   5  -4   22.30    2.59
 -12  -6  -4  129.23    9.45
 -10   6  -4    0.03    2.96
 -10  -6  -4    5.27    4.09
  -8   6  -4  534.67   22.97
  -8  -6  -4  468.50   22.39
  -8  -6  -4  504.52   24.68
  -6   6  -4  305.44   16.03
  -6  -6  -4  250.49   16.59
  -6  -6   4  285.57   17.37
  -6  -6  -4  300.84   17.80
  -4   6  -4  186.59   11.99
  -4  -6  -4  165.66   12.52
  -4  -6   4  189.79   13.60
  -4  -6  -4  186.47   12.97
  -4   6  -4  178.49    9.28
  -2   6  -4  296.34   14.85
  -2  -6  -4  287.52   15.42
  -2  -6  -4  306.09   14.87
  -2   6  -4  285.25   12.34
   0   6  -4 2602.28   41.59
   0   6  -4 2597.79   36.42
   0  -6  -4 2626.04   43.74
   0   6   4 2686.42   41.95
   2  -6   4  292.36   14.86
   2   6  -4  291.82   13.02
   2  -6   4  270.43   12.54
   2  -6  -4  306.38   14.63
   2   6   4  296.52   14.15
   2   6  -4  302.58   14.97
   4   6  -4  169.27   11.08
   4  -6  -4  148.62   10.97
   4  -6   4  157.17   11.10
   4  -6  -4  180.17   11.24
   4  -6   4  178.75   12.15
   6  -6  -4  293.20   14.99
   6   6  -4  297.34   15.60
   6  -6   4  283.33   15.85
   6  -6  -4  294.90   17.83
   6   6   4  271.54   15.77
   6  -6  -4  300.18   15.44
   6   6  -4  291.07   17.30
   8  -6  -4  478.06   20.77
   8  -6   4  439.58   22.39
   8   6  -4  474.10   22.30
   8  -6  -4  507.90   23.76
   8  -6   4  478.96   22.59
   8   6  -4  443.93   22.18
   8  -6   4  504.58   19.73
   8  -6   4  453.79   24.02
   8   6   4  469.86   21.70
   8   6  -4  447.97   23.90
  10  -6   4    3.81    3.11
  10  -6   4    1.61    3.11
  10  -6   4   -1.91    2.16
  10  -6  -4    0.36    2.16
  10  -6   4    6.21    2.68
  10   6  -4    1.20    2.58
  10   6   4    4.12    4.86
  10   6  -4    4.91    3.46
  10  -6  -4   -1.75    2.55
  10   6  -4    0.83    2.44
  12  -6   4  159.25   11.51
  12  -6  -4  190.95   11.67
  12  -6  -4  159.78   10.86
  12  -6   4  178.55   12.22
  12  -6  -4  168.64   11.11
  12  -6  -4  158.93   10.76
  12   6   4  168.75   15.27
  12   6  -4  191.48   12.85
  14  -6   4  390.28   18.28
  14  -6  -4  394.28   17.00
  14  -6  -4  416.91   17.82
  14  -6  -4  399.21   16.98
  14  -6   4  397.96   19.10
  14   6  -4  456.27   18.80
  14  -6  -4  389.42   17.64
  14   6   4  420.04   17.95
  14   6  -4  391.43   17.91
  14   6  -4  363.06   18.05
  14   6   4  410.56   23.16
  16  -6  -4   71.01    6.89
  16  -6   4   54.30    7.37
  16  -6   4   63.53    7.70
  16   6   4   64.39    6.73
  16   6  -4   48.73    6.72
  16  -6   4   63.26    7.43
  16   6  -4   54.91    6.64
  16   6   4   56.05    7.58
  16  -6  -4   62.56    7.11
  16  -6  -4   68.55    6.98
  18  -6  -4    4.04    2.35
  18  -6  -4    3.34    2.24
  18   6  -4    8.30    2.58
  18  -6   4    6.51    2.64
  18  -6   4    7.45    2.66
  18  -6  -4    7.15    2.32
  18   6   4    5.02    2.50
  18   6   4    5.39    2.80
  20   6  -4    2.87    1.41
  20  -6  -4    5.54    1.80
  20  -6  -4    1.97    1.03
  20   6  -4    5.97    1.52
  20   6   4    3.57    1.49
 -13  -7  -4  106.99    9.23
 -11  -7  -4   35.90    5.60
  -9   7  -4  875.73   32.42
  -9  -7  -4  745.18   30.80
  -9  -7  -4  874.70   36.06
  -9  -7   4  696.83   32.08
  -7   7  -4  512.41   23.14
  -7  -7  -4  391.07   22.74
  -7  -7   4  433.42   23.87
  -7  -7  -4  512.92   25.84
  -5   7  -4  953.13   29.95
  -5  -7  -4  906.10   31.23
  -5  -7   4  943.62   32.71
  -5  -7  -4  930.68   32.26
  -3   7  -4 1183.78   32.12
  -3  -7  -4 1154.88   33.73
  -3  -7   4 1207.34   35.65
  -3  -7  -4 1222.78   33.66
  -1   7  -4  327.06   15.72
  -1  -7  -4  316.76   16.96
  -1   7   4  334.75   16.31
  -1  -7  -4  298.94   15.85
   1   7  -4  323.36   13.65
   1   7  -4  299.11   15.69
   1   7   4  317.53   15.44
   1  -7  -4  318.04   16.50
   1  -7   4  298.70   16.46
   3   7  -4 1148.69   31.19
   3   7  -4 1093.53   26.64
   3  -7  -4 1175.91   31.02
   3  -7   4 1064.05   31.49
   3  -7  -4 1089.21   30.48
   3   7   4 1128.73   29.33
   5  -7   4  814.57   27.54
   5   7  -4  895.60   25.80
   5  -7   4  845.59   29.57
   5  -7  -4  847.82   27.70
   5  -7  -4  919.48   27.45
   5   7   4  785.79   27.26
   5   7  -4  946.74   30.99
   7   7  -4  433.14   20.23
   7   7  -4  423.92   22.38
   7  -7   4  465.95   22.45
   7  -7  -4  455.70   21.01
   7  -7   4  486.75   24.96
   7  -7  -4  403.00   23.61
   7   7  -4  509.57   24.98
   7   7   4  435.81   20.92
   9  -7  -4  774.85   29.68
   9  -7   4  751.22   32.17
   9  -7   4  763.41   31.66
   9   7  -4  675.56   29.40
   9  -7   4  798.31   34.25
   9  -7  -4  718.20   31.69
   9   7  -4  745.52   32.81
  11  -7  -4   69.99    7.46
  11  -7  -4   59.36    6.80
  11  -7   4   61.06    7.02
  11  -7   4   53.22    6.30
  11  -7   4   58.53    7.30
  11  -7  -4   67.28    7.75
  11  -7  -4   62.27    6.81
  11   7   4   60.60    9.66
  11   7  -4   57.82    8.05
  13  -7   4  123.94   10.68
  13  -7  -4  128.70   10.28
  13  -7  -4  148.05   10.61
  13  -7   4  131.81   11.56
  13  -7  -4  147.27    9.58
  13  -7  -4  132.48   10.37
  13   7   4  113.20    9.88
  13   7  -4  136.83   11.02
  13   7  -4  113.25   11.06
  13   7   4  140.87   14.19
  15  -7  -4  136.30    9.85
  15   7   4  126.54    9.50
  15  -7  -4  130.56    9.76
  15   7   4  104.68   10.40
  15   7  -4   97.54    9.50
  15  -7  -4  133.07    8.82
  15  -7   4  135.60   10.68
  15   7  -4  107.60    9.75
  15  -7   4  117.60   10.79
  15  -7  -4  118.91    9.77
  15   7  -4   94.40    8.79
  17  -7   4   96.07    7.50
  17  -7   4  109.99    9.06
  17   7   4   92.21    8.75
  17   7  -4   94.33    8.51
  17   7  -4  101.49    8.33
  17   7   4   83.53    7.27
  17  -7  -4  109.38    7.23
  17  -7  -4  114.30    8.57
  17  -7   4   93.27    8.10
  17  -7  -4  112.57    8.14
  19   7  -4   97.18    6.32
  19   7   4   75.93    5.06
  19  -7  -4   75.21    4.49
  19  -7   4  136.77    7.20
  19   7   4   94.28    6.69
  19   7  -4   94.13    5.83
  19  -7  -4  111.28    6.63
 -14  -8  -4    1.86    2.09
 -12  -8  -4   14.21    3.72
 -10  -8  -4  213.27   12.67
  -8   8  -4  127.09   12.75
  -8  -8  -4   86.56   12.11
  -8  -8  -4  113.68   13.98
  -6   8  -4  226.34   16.24
  -6  -8  -4  195.33   16.68
  -6  -8   4  215.66   17.77
  -6  -8  -4  228.29   17.48
  -4   8  -4  179.51   13.54
  -4  -8  -4  169.74   14.32
  -4  -8   4  164.38   14.58
  -4  -8  -4  179.46   14.66
  -2   8  -4  555.08   21.93
  -2  -8  -4  565.07   24.87
  -2   8   4  581.34   22.85
  -2  -8  -4  537.35   23.78
   0  -8  -4   68.91    8.94
   0   8  -4   79.30    8.16
   0   8   4   80.55    8.61
   2  -8   4  510.27   23.34
   2   8  -4  529.59   22.37
   2  -8  -4  548.47   23.52
   2   8   4  528.53   21.19
   4  -8  -4  153.66   13.07
   4  -8   4  139.13   13.45
   4  -8  -4  175.47   13.18
   6  -8  -4  201.62   15.20
   6  -8   4  168.73   15.58
   6  -8   4  169.88   14.98
   6  -8  -4  168.12   16.47
   6   8  -4  189.79   16.28
   6   8   4  179.81   13.87
   8  -8   4   95.24   12.32
   8  -8   4   68.55   11.26
   8   8  -4   78.67   10.12
   8  -8   4  113.83   13.08
   8  -8  -4   85.38   11.93
   8   8  -4   85.81   12.55
  10  -8   4  226.47   13.32
  10  -8  -4  244.33   13.00
  10  -8  -4  216.43   13.11
  10  -8   4  232.49   13.76
  10  -8   4  239.34   14.76
  10   8   4  208.81   11.85
  10  -8  -4  259.73   12.33
  10  -8   4  234.17   11.99
  10   8  -4  171.13   13.79
  10   8   4  178.82   15.97
  10   8  -4  231.29   15.52
  12  -8   4   10.42    4.28
  12  -8   4   24.01    5.17
  12  -8  -4   23.23    4.83
  12  -8   4   20.17    5.31
  12  -8  -4   18.10    3.81
  12   8  -4   11.47    4.86
  12   8   4   11.35    4.64
  14  -8  -4    4.14    3.48
  14   8  -4    2.28    2.52
  14   8  -4    4.52    2.88
  14   8   4    5.55    2.90
  14  -8   4    8.47    3.20
  14  -8   4    1.85    2.85
  14  -8  -4    2.42    2.78
  14   8  -4    3.24    3.53
  14   8   4   12.78    5.68
  16   8  -4   39.08    5.44
  16  -8   4   62.53    6.20
  16   8   4   50.07    6.38
  16   8  -4   38.53    4.99
  16  -8   4   53.37    6.91
  16   8   4   36.06    4.95
  16  -8   4   67.34    6.89
  16  -8  -4   67.71    6.21
  16   8  -4   50.59    6.19
  16  -8  -4   54.33    6.17
  18  -8   4    6.38    1.91
  18  -8   4    6.00    2.09
  18   8  -4    3.70    1.89
  18  -8   4    5.80    1.95
  18   8   4    5.08    2.17
  18  -8  -4    9.75    2.20
 -13  -9  -4  184.78   11.50
 -11  -9  -4  141.81   12.11
  -9  -9  -4  747.65   23.38
  -7   9  -4   77.16   10.84
  -7  -9  -4   61.56   11.03
  -7  -9  -4   61.55   11.02
  -5  -9  -4  701.79   32.45
  -5  -9   4  713.41   33.28
  -5   9  -4  782.31   28.93
  -5  -9  -4  752.85   33.41
  -5   9  -4  813.10   31.83
  -3  -9  -4  386.55   22.56
  -3   9  -4  411.30   20.40
  -3  -9   4  364.17   22.66
  -3  -9  -4  353.46   22.44
  -3   9   4  433.25   21.36
  -1  -9  -4 1538.49   43.93
  -1   9   4 1642.03   39.30
  -1  -9  -4 1539.53   40.81
  -1   9  -4 1599.27   39.53
   1   9  -4 1590.12   39.83
   1  -9   4 1462.27   41.98
   1  -9  -4 1569.88   42.81
   1   9   4 1596.58   38.71
   3  -9  -4  345.48   20.60
   3  -9  -4  386.52   21.00
   3  -9   4  347.77   21.53
   5  -9   4  677.28   31.01
   5  -9  -4  691.56   29.15
   7  -9  -4   54.00    9.20
   7  -9   4   75.08   10.59
   7  -9  -4   61.19   10.30
   7   9  -4   71.01   10.62
   9  -9  -4  766.57   24.13
   9  -9  -4  728.70   21.82
   9  -9   4  799.16   24.54
   9   9   4  738.05   21.48
   9  -9   4  796.21   28.16
   9  -9   4  744.93   22.47
   9   9  -4  872.24   29.07
   9   9  -4  851.50   25.75
   9   9   4  682.63   29.24
  11  -9  -4  228.97   12.82
  11  -9   4  180.93   11.95
  11  -9  -4  181.24   12.28
  11  -9   4  221.31   15.07
  11  -9   4  188.83   11.27
  11  -9   4  232.71   14.90
  11  -9  -4  240.04   12.07
  11   9  -4  245.04   14.71
  11   9   4  203.48   16.80
  11   9  -4  209.21   15.07
  13  -9   4  183.48   11.00
  13  -9  -4  212.45   12.30
  13  -9   4  237.26   15.02
  13   9  -4  199.74   11.75
  13  -9   4  209.23   13.84
  13  -9  -4  253.98   12.32
  13   9   4  230.15   12.40
  13   9  -4  184.40   13.28
  13   9   4  237.54   17.75
  15   9   4  156.24   11.07
  15  -9   4  142.15   10.83
  15   9   4  135.58    8.93
  15  -9  -4  192.68    9.98
  15   9  -4  123.28    8.74
  15   9  -4  158.87   10.78
  15  -9   4  175.60    9.86
  15   9  -4  135.83    9.99
  15  -9  -4  161.66   10.06
  17  -9   4   75.19    5.76
  17   9   4   70.95    6.63
  17  -9   4   74.86    5.98
  17   9   4   74.09    5.14
  17  -9  -4   96.17    6.00
  17   9  -4   76.60    6.18
  17  -9   4   91.84    6.37
 -14 -10  -4    1.45    2.25
 -12 -10  -4    5.06    3.29
 -10 -10  -4   11.22    3.83
  -8 -10  -4   -0.08    2.45
  -6  10  -4  154.23   13.86
  -6 -10  -4  107.76    9.72
  -4 -10  -4   25.72    7.23
  -4 -10  -4   20.50    6.63
  -4  10  -4   22.94    5.99
  -4 -10   4   20.94    6.99
  -4  10   4   29.82    6.56
  -2 -10  -4    3.24    3.24
  -2  10  -4    6.93    3.75
  -2 -10  -4    4.27    4.30
  -2 -10   4    4.91    4.54
  -2  10   4    4.07    3.69
   0 -10   4   20.97    5.65
   0  10  -4   22.99    5.58
   0 -10  -4   17.50    5.24
   0 -10   4   25.45    6.92
   0  10   4   26.92    5.59
   2 -10  -4    0.96    2.64
   2 -10   4    1.30    2.50
   2  10   4    2.04    2.72
   2 -10  -4    2.24    2.87
   4 -10   4   28.64    7.12
   4  10  -4   22.51    6.34
   4 -10  -4   26.64    6.05
   4 -10  -4   19.17    5.05
   6 -10   4  141.88   10.35
   6 -10  -4  145.66   10.40
   6 -10   4  139.81    9.88
   6  10   4  137.38    9.17
   6 -10   4  129.63   10.31
   6  10  -4  106.29   10.97
   6  10   4  113.72   11.61
   6  10   4   97.43    8.69
   6  10  -4  118.37    9.59
   8 -10  -4    9.48    2.82
   8 -10   4    9.95    3.50
   8 -10  -4    8.07    3.32
   8 -10   4    3.78    2.12
   8  10   4    5.75    2.63
   8 -10   4   12.40    3.62
   8  10  -4    4.97    3.27
   8  10  -4    1.80    3.06
   8  10   4    6.20    4.22
  10 -10   4    9.48    2.70
  10 -10  -4    8.17    3.28
  10 -10  -4    7.73    3.36
  10 -10   4    9.98    3.22
  10  10   4   14.86    3.92
  10 -10   4    7.56    4.00
  10  10  -4    8.19    4.11
  10  10   4   20.51    5.94
  10  10  -4   12.46    4.91
  12 -10  -4    9.45    3.23
  12 -10  -4    7.63    2.83
  12 -10   4   10.30    3.05
  12  10  -4    3.22    1.96
  12 -10   4    8.18    3.48
  12  10  -4   -0.72    2.90
  12  10  -4    0.53    3.92
  12  10   4    2.29    4.42
  14 -10  -4    6.83    2.96
  14 -10  -4    0.37    1.55
  14  10   4   -1.04    1.80
  14  10  -4   -2.61    2.31
  14  10  -4    2.30    2.02
  14 -10   4    5.36    2.86
  14 -10   4    6.92    2.54
  14  10   4    0.68    3.40
  14  10  -4    4.11    2.88
  16 -10   4    1.29    2.01
  16 -10  -4   -2.68    1.88
  16 -10  -4    3.75    1.64
  16 -10   4    0.55    1.37
  16  10   4    4.34    1.70
  16 -10   4   -2.84    1.97
  16  10  -4    4.92    2.19
  16  10   4    4.81    2.07
  16  10  -4    3.24    1.70
  18 -10  -4   36.13    3.07
 -13 -11  -4   42.66    5.95
 -11 -11  -4   17.59    5.21
  -9 -11  -4   38.77    6.51
  -7 -11  -4   93.21    9.69
  -5 -11   4  361.50   17.05
  -5 -11  -4  407.90   18.42
  -3 -11  -4   64.42    6.88
  -1  11  -4  236.10   16.96
  -1  11  -4  229.25   15.04
   1  11  -4  198.25   14.26
   3 -11   4   66.40    7.23
   3 -11  -4   65.66    6.94
   3 -11  -4   62.32    6.03
   3  11   4   48.58    7.05
   3  11  -4   46.90    8.71
   3  11  -4   54.64    6.51
   5 -11  -4  458.58   18.59
   5 -11   4  493.70   19.25
   5 -11   4  522.40   19.70
   5  11   4  491.83   17.34
   5 -11   4  450.16   18.58
   5  11  -4  517.89   18.97
   5  11   4  497.53   22.80
   7 -11   4  116.53    9.62
   7 -11  -4  123.61   10.14
   7 -11   4  119.94   10.27
   7 -11   4  138.53   10.14
   7  11   4  130.08    9.11
   7  11   4  121.06   11.92
   7  11  -4  100.50    9.39
   7  11  -4  108.57   11.55
   9 -11  -4   43.83    6.35
   9 -11   4   46.35    6.10
   9 -11  -4   47.31    5.64
   9 -11   4   49.11    6.38
   9 -11   4   55.26    6.54
   9  11   4   56.11    6.15
   9  11  -4   58.69    8.63
   9  11   4   54.34    9.09
   9  11  -4   53.28    7.57
  11 -11  -4   25.38    4.72
  11 -11  -4   26.10    4.50
  11 -11   4   30.23    4.95
  11 -11   4   23.84    4.31
  11 -11   4   31.06    5.81
  11  11  -4   37.76    6.73
  11  11   4   47.98    8.55
  11  11  -4   32.35    6.17
  13 -11   4   78.34    6.57
  13 -11  -4   69.90    6.38
  13  11   4   64.73    6.22
  13 -11   4   96.54    8.49
  13  11   4   80.65    9.56
  13 -11  -4   83.41    6.62
  13  11  -4   49.80    6.96
  13  11  -4   71.67    8.18
  15 -11   4   95.10    6.66
  15  11   4   84.99    6.81
  15  11   4   89.01    5.36
  15 -11   4   94.38    7.15
  15  11  -4   98.12    7.14
  15 -11  -4   81.76    6.11
  17  11  -4   25.69    2.58
  17  11   4   21.51    2.59
 -12 -12  -4    8.72    3.00
 -10 -12  -4   31.91    5.48
  -8 -12  -4   32.84    5.69
  -6 -12  -4   -0.02    2.99
  -6 -12   4    0.50    2.41
  -4 -12   4   36.68    5.99
  -4 -12  -4   47.72    6.81
  -4  12  -4   53.10    6.83
  -4 -12  -4   30.68    6.71
  -2 -12  -4   86.72    8.24
  -2  12  -4  123.60   10.52
   0 -12  -4  107.44    8.65
   0 -12  -4  131.46    9.75
   0 -12  -4  103.99    9.04
   2 -12  -4   84.89    8.09
   2 -12   4   94.46    8.30
   2 -12  -4  104.33    8.23
   2 -12  -4   85.33    8.43
   4 -12   4   51.32    6.31
   4 -12  -4   53.01    6.74
   4  12  -4   47.03    5.86
   4  12  -4   36.26    7.11
   4  12   4   41.88    7.19
   6 -12   4   -0.02    2.51
   6 -12  -4   -5.86    3.89
   6 -12   4    5.15    3.23
   6  12   4   -0.17    2.17
   6  12   4   -5.47    4.40
   6  12  -4    1.25    2.61
   6  12  -4   -2.74    3.30
   8 -12   4   33.29    5.77
   8 -12  -4   27.03    4.63
   8 -12   4   34.14    5.79
   8  12   4   37.16    5.06
   8  12  -4   45.01    7.67
   8  12   4   29.26    7.03
   8  12  -4   30.80    5.60
  10 -12   4   43.58    5.81
  10 -12  -4   43.43    5.99
  10 -12  -4   42.08    4.86
  10  12   4   31.54    4.61
  10 -12   4   52.36    6.37
  10  12  -4   32.55    6.36
  10  12   4   45.12    7.65
  10  12  -4   28.13    5.75
  12 -12  -4   20.45    3.81
  12 -12   4   19.32    3.84
  12 -12  -4   15.35    3.15
  12  12   4   10.87    2.56
  12 -12   4   21.17    4.25
  12  12   4   16.26    4.65
  12  12  -4   14.41    3.53
  12  12  -4   14.39    3.89
  14 -12   4   51.42    4.66
  14 -12   4   45.15    4.18
  14  12   4   36.32    3.42
  14  12  -4   39.41    4.25
  14  12  -4   35.32    4.84
  14 -12  -4   50.23    4.31
  16  12  -4   20.42    2.22
  16 -12  -4   25.92    2.67
 -13 -13  -4   48.49    4.34
 -11 -13  -4   23.90    3.92
  -9 -13  -4   21.04    4.72
  -7 -13   4   77.64    8.13
  -7 -13  -4   84.94    8.96
  -5 -13  -4  130.96    9.92
  -5 -13   4  117.07    9.51
  -5 -13  -4  118.48    9.51
  -3 -13   4   62.65    7.60
  -3  13  -4   73.22    7.82
  -3 -13  -4   58.62    8.64
  -1 -13  -4  158.19   11.06
  -1  13  -4  197.90   13.09
   1 -13   4  133.02    9.31
   1 -13  -4  130.50    9.13
   1 -13  -4  186.32   10.72
   1 -13  -4  116.25    9.34
   1  13  -4  187.12   13.45
   3 -13   4   63.10    6.87
   3 -13  -4   65.28    6.96
   3 -13  -4   79.29    6.92
   3 -13  -4   66.78    7.57
   3  13   4   77.91    8.88
   5 -13   4  124.16    9.79
   5 -13  -4  103.17    9.06
   5  13   4  123.23    8.97
   5  13  -4  129.93    9.68
   5  13   4  132.75   11.66
   7 -13  -4  143.16   10.08
   7 -13   4  143.93   10.44
   7 -13   4  138.97   10.11
   7  13   4  131.39    8.65
   7  13  -4   92.10   10.80
   7  13  -4   88.19    8.66
   7  13   4  113.67   10.63
   9 -13  -4   24.12    4.38
   9 -13   4   25.48    4.83
   9 -13   4   22.58    4.27
   9  13   4   31.66    4.07
   9  13   4   31.32    6.12
   9  13  -4   28.86    5.49
   9  13  -4   28.16    4.93
  11 -13   4   28.60    4.35
  11 -13  -4   22.83    3.08
  11 -13  -4   32.37    4.47
  11  13  -4   20.52    4.32
  11  13  -4   32.66    5.37
  11  13   4   36.78    5.86
  13 -13   4   97.64    5.96
  13 -13   4   93.63    5.89
  13  13  -4   94.13    6.34
  13 -13  -4   94.38    5.95
  13  13  -4   86.87    7.29
  13  13   4  115.49    8.74
 -12 -14  -4    3.13    1.32
 -10 -14  -4    0.40    1.66
  -8 -14  -4   89.78    7.64
  -6 -14   4   85.98    7.75
  -6 -14  -4  137.05    9.27
  -4 -14  -4   80.02    7.05
  -4 -14   4   68.47    7.03
  -2 -14  -4    7.48    3.19
  -2 -14   4    9.18    3.23
  -2  14  -4   20.24    4.73
  -2 -14  -4   10.89    3.63
   0 -14  -4   -0.61    2.33
   0 -14   4   -1.62    3.43
   0  14  -4    1.22    3.20
   2 -14  -4   13.18    3.43
   2 -14   4   11.24    2.89
   2 -14  -4   21.82    3.91
   2  14  -4   16.01    4.69
   2 -14  -4    9.13    2.80
   4 -14  -4   56.61    6.14
   4 -14   4   69.33    7.07
   4  14   4   71.72    6.53
   4 -14  -4   49.66    6.65
   4  14  -4   74.93    8.61
   4  14   4   64.15    7.70
   6 -14   4  119.08    8.90
   6 -14  -4  112.91    8.58
   6  14   4  116.56    7.57
   6  14  -4  103.53   10.32
   6  14  -4   95.47    7.65
   6 -14  -4  127.63    8.84
   6  14   4  101.74    9.52
   8 -14   4   93.86    7.28
   8 -14  -4   94.06    7.70
   8  14   4   95.00    6.60
   8  14  -4  113.64   10.15
   8 -14  -4   94.05    7.14
   8  14  -4   98.97    8.03
  10 -14  -4    0.52    1.77
  10 -14   4    4.39    2.34
  10 -14  -4    1.68    2.24
  10  14  -4    1.51    2.04
  10  14   4    1.67    2.53
  10  14  -4    4.56    2.92
  12 -14   4    9.40    1.96
  12 -14   4    0.36    1.22
  12  14  -4    8.04    1.92
  12 -14  -4   10.10    2.30
  12  14  -4    3.01    1.86
  12 -14  -4    3.16    1.55
  12  14   4    3.78    2.18
  -9 -15  -4   41.89    4.58
  -7 -15  -4   29.26    3.94
  -7 -15   4   21.64    3.41
  -5 -15  -4   26.63    4.26
  -5 -15   4   23.86    4.24
  -3 -15   4   11.43    3.17
  -3 -15  -4   17.89    4.16
  -3 -15  -4   10.34    3.27
  -1 -15   4   33.78    5.58
  -1 -15  -4   52.42    5.80
  -1  15  -4   51.99    6.13
  -1 -15  -4   44.78    6.13
   1 -15  -4   43.73    4.65
   1 -15  -4   55.94    5.51
   1 -15   4   51.42    6.42
   1  15  -4   43.45    6.28
   1 -15  -4   40.34    6.60
   3 -15  -4    8.79    2.75
   3 -15   4    8.04    2.79
   3 -15   4   14.72    3.97
   3  15   4   12.23    2.70
   3 -15  -4   15.16    3.00
   3  15  -4   15.02    4.09
   3 -15  -4   10.44    3.07
   5 -15   4   18.60    3.37
   5 -15  -4   24.09    4.06
   5  15   4   31.37    3.74
   5 -15  -4   26.94    3.95
   5  15  -4   30.20    5.58
   5  15   4   23.72    4.40
   7 -15   4   25.81    3.78
   7 -15  -4   23.43    3.58
   7  15   4   26.30    3.24
   7  15   4   37.43    5.28
   7  15  -4   27.31    3.59
   7 -15  -4   23.98    3.58
   7  15  -4   35.60    5.25
   9 -15   4   64.63    5.25
   9 -15  -4   64.49    5.22
   9 -15   4   41.86    3.89
   9  15  -4   92.68    7.17
   9  15   4   86.16    6.85
   9 -15  -4   57.88    4.65
   9  15  -4   63.14    5.15
  11 -15   4    3.48    1.39
  11  15  -4    4.65    1.34
  11 -15  -4    4.56    1.46
  11 -15  -4    1.64    1.08
  11  15  -4    7.20    2.21
  -8 -16  -4    6.22    1.83
  -6 -16   4   -0.25    1.31
  -6 -16  -4   -2.67    1.83
  -4 -16  -4   72.32    5.47
  -4 -16   4   55.13    4.99
  -2 -16  -4   27.01    3.70
  -2 -16   4   27.85    3.98
  -2 -16  -4   24.83    3.71
   0 -16  -4  108.07    6.81
   0 -16   4  103.69    7.17
   0  16   4  113.96    6.62
   0 -16  -4  109.86    7.44
   0  16  -4   97.93    7.47
   2 -16  -4   24.85    3.16
   2 -16   4   27.32    4.22
   2  16   4   31.44    3.50
   2  16  -4   29.08    4.44
   2 -16  -4   27.70    4.16
   4 -16   4   55.12    4.64
   4  16   4   63.56    4.49
   4 -16   4   66.15    5.67
   4 -16  -4   70.66    6.10
   4 -16  -4   51.40    4.23
   4  16  -4   56.42    5.94
   6 -16   4    3.17    1.82
   6 -16   4   -2.50    1.68
   6  16   4   -0.74    1.04
   6  16  -4    1.94    2.30
   6 -16  -4    3.73    1.68
   6  16   4    5.75    2.33
   8 -16   4    3.22    1.46
   8 -16   4    0.18    1.08
   8 -16  -4   -0.21    1.11
   8  16  -4    9.30    2.67
   8  16   4    7.68    2.16
  -5 -17  -4   12.63    1.97
  -3 -17   4    2.02    1.25
  -3 -17  -4    5.95    1.73
  -3  17   4    4.05    1.35
  -1 -17  -4    1.01    1.45
  -1  17   4    0.69    1.01
  -1 -17   4   -0.03    1.45
   1  17   4    3.09    1.34
   1 -17  -4    0.97    1.08
   1 -17   4   -1.90    1.55
   1  17  -4   -1.80    1.49
   1 -17  -4    1.30    1.32
   3 -17   4    5.53    1.57
   3  17   4    3.68    1.20
   3 -17  -4    1.15    1.38
   3  17  -4   -0.05    1.40
   5 -17   4   16.72    2.12
   5 -17  -4   17.12    2.35
   5  17  -4   16.52    2.61
 -12   0   5    1.35    1.97
 -12   0  -5    1.55    2.39
  -4   0  -5    0.28    0.40
  -4   0   5    1.54    0.55
  -2   0  -5    2.00    0.95
  -2   0  -5    4.57    0.81
  -2   0   5    5.50    0.67
  -2   0   5    5.63    1.31
  -2   0  -5    2.45    0.61
   0   0  -5    0.58    0.94
   0   0  -5    0.28    0.48
   0   0   5    0.42    0.77
   0   0  -5    0.37    0.57
   2   0   5    4.87    1.31
   2   0  -5    4.78    1.37
   2   0  -5    3.01    1.08
   2   0  -5    5.98    1.27
   2   0  -5    1.98    0.91
   2   0  -5    3.04    1.02
   4   0  -5    0.60    0.77
   4   0  -5    1.21    1.04
   4   0   5    1.33    1.25
   4   0  -5    0.16    0.69
   4   0  -5    0.39    0.78
   4   0  -5    1.27    1.15
   4   0   5    0.71    0.78
   4   0   5    0.54    1.03
   4   0  -5    1.05    0.88
   4   0  -5    0.47    1.14
   6   0  -5    0.77    1.12
   6   0  -5   -0.13    1.18
   6   0   5    2.45    1.70
   6   0  -5    0.17    1.24
   6   0  -5    1.95    1.79
   6   0  -5    0.89    1.10
   6   0  -5    1.89    1.99
   6   0   5   -0.09    1.26
   6   0  -5   -0.77    1.10
   6   0  -5   -1.26    1.62
   6   0   5   -0.86    1.23
   8   0  -5    0.07    1.97
   8   0   5   -0.47    0.79
   8   0  -5    0.79    2.28
   8   0   5    0.26    1.23
   8   0  -5   -0.79    1.24
   8   0   5    0.03    1.45
   8   0  -5   -1.39    2.76
   8   0  -5   -0.25    1.62
   8   0   5    1.14    1.98
   8   0  -5    0.34    1.41
   8   0  -5   -0.52    1.53
  10   0  -5    4.84    2.25
  10   0   5    2.83    1.88
  10   0  -5    2.02    2.29
  10   0  -5    1.87    2.16
  12   0  -5   -0.12    1.88
  12   0  -5    3.59    3.35
  12   0  -5    0.17    1.87
  12   0   5    2.31    2.08
  14   0   5   -0.62    1.87
  14   0  -5    3.10    2.40
  14   0   5   -0.18    1.73
  14   0  -5   -0.92    2.53
  14   0  -5    0.37    1.89
  14   0   5    0.57    2.13
  14   0  -5    0.26    2.50
  14   0  -5    1.72    1.88
  16   0   5    4.68    2.94
  16   0  -5    2.14    2.18
  16   0  -5    1.22    2.66
  16   0  -5    0.22    2.82
  16   0  -5    1.84    1.89
  16   0   5    1.41    2.46
  16   0  -5    0.40    2.35
  18   0   5    1.56    2.32
  18   0  -5   -0.43    2.09
  18   0  -5   -0.24    2.21
  18   0   5    0.64    2.19
  18   0  -5    2.53    2.55
  18   0   5   -0.48    2.39
  20   0  -5   -0.32    1.48
  20   0  -5    1.28    1.45
  20   0   5    1.99    1.69
 -13  -1  -5   20.12    5.54
 -13   1   5   20.11    5.36
 -13   1  -5   20.01    5.22
 -13  -1   5   17.79    4.64
 -11  -1   5  205.85   14.24
 -11  -1  -5  211.97   14.47
  -9  -1  -5   84.07    8.04
  -9  -1   5   80.93    7.62
  -7  -1  -5 1099.79   24.13
  -7  -1   5 1070.51   22.91
  -5  -1   5  318.83    8.87
  -5  -1  -5  340.67   11.30
  -5  -1   5  331.13   10.30
  -3  -1  -5  131.21    5.46
  -3  -1   5  128.79    4.69
  -3  -1   5  135.72    5.42
  -3  -1   5  121.75    4.15
  -3  -1  -5  129.29    4.49
  -1  -1   5   14.63    1.56
  -1  -1   5   17.09    0.91
  -1   1  -5   14.15    1.72
  -1  -1   5   15.26    1.97
  -1   1   5   14.52    2.08
  -1   1  -5   16.80    1.55
  -1  -1  -5   13.76    1.80
   1  -1   5   14.64    1.94
   1  -1   5   16.84    1.72
   1  -1   5   16.75    2.32
   1  -1  -5   15.83    2.33
   1   1  -5   15.49    2.21
   1  -1  -5   20.84    1.59
   1  -1  -5   16.16    1.89
   1   1  -5   16.14    2.15
   1   1  -5   15.39    2.22
   1  -1  -5   14.52    2.21
   3   1   5  128.52    7.19
   3  -1  -5  134.01    7.47
   3  -1   5  129.64    6.89
   3  -1  -5  126.70    7.09
   3   1  -5  130.21    7.36
   3  -1  -5  133.27    4.82
   3  -1  -5  140.19    6.50
   3   1  -5  126.84    6.47
   3  -1   5  133.08    7.19
   3  -1  -5  136.42    7.23
   3  -1   5  138.37    6.57
   3   1  -5  125.93    7.70
   3   1   5  127.62    7.00
   3  -1  -5  131.01    6.68
   3  -1  -5  130.13    6.73
   3  -1   5  131.19    5.87
   3   1  -5  127.26    7.00
   3   1  -5  126.82    7.05
   3  -1  -5  135.24    7.47
   5   1   5  329.21   13.05
   5   1  -5  336.45   12.07
   5   1  -5  333.89   12.42
   5  -1  -5  340.95   13.19
   5  -1   5  347.78   13.10
   5  -1  -5  336.32   13.26
   5   1   5  333.65   12.52
   5   1  -5  334.92   14.33
   5  -1  -5  339.85   12.87
   5  -1   5  358.03   12.67
   5  -1  -5  345.90   12.62
   5  -1  -5  341.56   14.70
   5   1  -5  329.41   13.30
   5   1  -5  344.37   13.48
   5   1  -5  338.40   13.19
   5  -1  -5  343.39   13.22
   5   1   5  326.29    8.92
   5   1   5  335.41   12.44
   5   1  -5  328.80   12.87
   5  -1  -5  341.24   13.34
   7   1  -5 1054.61   24.50
   7  -1  -5 1081.33   26.82
   7   1  -5 1058.66   25.80
   7  -1   5 1098.84   26.78
   7   1  -5 1040.89   26.87
   7   1   5 1075.10   25.26
   7  -1  -5 1099.42   28.08
   7   1  -5 1095.08   29.21
   7  -1  -5 1105.96   26.55
   7  -1   5 1096.15   25.76
   7  -1  -5 1071.91   25.61
   7   1  -5 1078.13   26.97
   7  -1  -5 1079.93   29.34
   7   1  -5 1051.92   27.11
   7   1   5 1057.86   25.86
   7  -1   5 1037.13   23.68
   7   1  -5 1061.76   26.41
   7  -1  -5 1082.40   27.52
   7  -1  -5 1095.84   26.63
   9  -1  -5   85.80    8.66
   9   1  -5   84.29    8.48
   9   1   5   86.17    8.20
   9   1  -5   84.59    9.46
   9   1   5   84.96    8.43
   9  -1   5   91.28    8.48
   9   1  -5   85.41    8.67
   9  -1  -5   81.68    8.08
   9  -1  -5   81.97    9.26
   9   1  -5   74.44    8.35
   9  -1  -5   89.91    8.52
   9   1   5   77.76    8.00
   9   1  -5   78.69    8.62
   9  -1  -5   86.66    8.11
   9  -1   5   76.04    6.85
  11  -1  -5  221.69   15.54
  11   1  -5  213.97   15.49
  11  -1   5  233.94   15.51
  11   1   5  224.35   15.26
  11   1  -5  214.74   16.22
  11  -1  -5  210.92   14.61
  11  -1  -5  216.62   17.05
  13  -1   5   17.05    4.49
  13  -1  -5   12.84    4.82
  13   1  -5   16.93    5.28
  13  -1   5   23.14    6.10
  13   1   5   23.60    5.84
  13  -1  -5   15.32    6.16
  13   1  -5   16.24    5.27
  13  -1  -5   11.22    4.20
  15   1  -5  250.22   12.70
  15  -1   5  258.69   13.29
  15   1   5  254.51   12.97
  15  -1  -5  264.52   12.91
  15  -1  -5  245.76   12.29
  15  -1   5  253.59   14.07
  15   1   5  252.84   13.87
  15   1  -5  245.22   13.36
  15   1  -5  239.52   12.37
  15  -1  -5  229.30   13.15
  15   1  -5  259.52   15.03
  15  -1  -5  265.94   15.16
  15  -1  -5  249.00   12.96
  15   1   5  247.51   12.95
  17   1   5   12.56    3.69
  17  -1   5    8.29    3.15
  17  -1  -5    6.76    2.73
  17   1  -5   12.28    3.53
  17  -1  -5    9.18    2.73
  17   1  -5   10.75    3.41
  17  -1  -5   10.95    3.73
  17  -1   5   10.03    3.59
  17   1   5   10.35    3.29
  19  -1  -5   62.02    5.85
  19   1   5   52.05    5.35
  19  -1   5   56.11    6.24
  19   1  -5   54.41    5.57
  19  -1   5   46.28    4.96
  19  -1   5   52.26    5.88
  19   1   5   57.97    6.17
  19   1  -5   53.64    5.18
  19  -1  -5   52.42    5.39
  19  -1  -5   50.51    4.87
  21  -1  -5  115.31    6.24
  21   1  -5  105.82    6.12
  21  -1   5  107.29    6.60
  21   1   5  115.82    6.93
  21   1  -5   97.63    5.91
  21  -1  -5  106.64    6.39
 -12  -2  -5   60.69    8.38
 -12  -2   5   55.35    8.06
 -10  -2  -5    5.49    2.34
 -10  -2   5    3.70    2.31
  -8  -2  -5   67.80    6.69
  -8  -2   5   69.84    6.60
  -6  -2  -5  713.32   18.50
  -6  -2   5  686.51   17.17
  -6  -2   5  700.26   16.13
  -4  -2   5  228.18    8.22
  -4   2   5  243.21    5.62
  -4  -2   5  232.46    5.62
  -4  -2  -5  237.64    9.02
  -2   2  -5 1081.68   18.86
  -2  -2   5 1135.88   15.26
  -2  -2  -5 1137.53   21.50
  -2   2   5 1160.15   22.13
   0   2  -5 8685.65   51.69
   0  -2   5 8607.46   49.47
   0  -2  -5 8776.09   47.02
   0  -2   5 8702.16   34.56
   0  -2  -5 8747.00   54.93
   0   2   5 8571.49   56.60
   0  -2   5 8817.42   40.81
   2  -2   5 1150.48   18.34
   2  -2   5 1124.57   20.41
   2   2  -5 1094.13   21.60
   2  -2  -5 1145.05   18.49
   2   2  -5 1102.34   23.10
   2   2   5 1172.90   21.88
   2  -2  -5 1124.34   17.43
   2  -2  -5 1131.72   18.61
   2  -2  -5 1160.32   19.40
   2  -2  -5 1148.35   22.08
   2  -2  -5 1155.86   13.69
   2  -2  -5 1136.71   18.03
   2  -2   5 1151.16   17.21
   2  -2  -5 1128.65   21.82
   2   2  -5 1147.08   22.00
   2   2  -5 1121.79   16.38
   4  -2  -5  240.08    7.25
   4  -2   5  237.55   10.73
   4  -2   5  240.53   10.01
   4  -2  -5  243.10   10.07
   4   2  -5  241.48   11.80
   4   2   5  229.19   10.30
   4  -2  -5  241.40   10.05
   4  -2   5  252.96    9.85
   4  -2  -5  234.85   10.26
   4   2  -5  240.60   10.83
   4  -2  -5  242.36   11.21
   4   2  -5  240.10    9.32
   4  -2  -5  239.08    8.16
   4  -2  -5  237.78   11.10
   4   2   5  243.81   11.07
   4  -2  -5  240.81   10.54
   6  -2   5  733.87   21.35
   6  -2  -5  708.14   20.38
   6   2   5  710.36   19.55
   6   2  -5  710.22   22.83
   6  -2  -5  681.75   15.23
   6  -2   5  714.20   20.16
   6  -2  -5  713.43   21.15
   6  -2  -5  711.03   20.20
   6  -2   5  729.64   19.74
   6  -2  -5  710.35   22.98
   6   2  -5  707.38   19.63
   6   2  -5  716.86   21.46
   6   2  -5  692.10   21.18
   6   2   5  699.28   20.44
   6   2  -5  701.97   21.04
   6  -2  -5  743.32   21.32
   6   2  -5  694.61   19.42
   6   2   5  721.38   21.09
   6  -2  -5  697.41   20.81
   6   2  -5  734.31   20.37
   8  -2   5   77.96    7.34
   8   2   5   76.20    7.17
   8   2  -5   68.87    8.30
   8  -2  -5   73.55    7.83
   8  -2  -5   69.50    7.51
   8   2  -5   64.11    7.30
   8  -2  -5   74.93    8.53
   8   2  -5   73.21    7.51
   8   2  -5   68.06    7.63
   8   2   5   68.83    7.46
   8   2  -5   73.44    7.72
   8  -2   5   72.63    7.23
   8  -2  -5   72.83    7.29
   8   2  -5   72.85    7.48
   8  -2  -5   71.00    7.57
   8   2  -5   71.22    7.23
  10  -2   5    3.95    2.16
  10   2   5    6.30    2.82
  10  -2  -5    7.01    3.30
  10   2   5    5.70    2.74
  10  -2  -5    3.99    3.21
  10   2  -5    5.81    2.92
  10   2  -5    7.92    3.54
  10   2  -5    4.80    2.15
  10   2   5    1.48    1.87
  10  -2  -5    5.18    2.86
  10  -2   5    4.34    2.64
  10  -2  -5    5.34    2.30
  10   2  -5    4.87    3.29
  10  -2  -5    3.72    2.33
  12  -2   5   52.87    8.11
  12   2   5   65.68    8.81
  12   2  -5   53.11    8.32
  12  -2  -5   56.18    8.51
  12  -2  -5   58.79    7.91
  12  -2  -5   57.86    9.49
  12   2  -5   52.13    8.48
  12  -2  -5   54.60    8.53
  14   2   5  203.72   11.30
  14  -2  -5  199.91   11.35
  14  -2   5  202.69   11.50
  14   2   5  208.20   12.53
  14  -2  -5  202.20   11.08
  14   2  -5  205.35   13.18
  14  -2  -5  213.73   13.69
  14   2  -5  198.03   12.23
  14  -2  -5  193.95   12.37
  14   2   5  196.47   11.47
  14  -2   5  221.81   12.80
  14   2  -5  200.32   11.38
  14  -2  -5  216.39   10.85
  16   2  -5   28.01    4.32
  16   2   5   33.53    4.94
  16  -2   5   31.17    5.10
  16  -2  -5   29.80    4.59
  16  -2   5   37.43    5.82
  16  -2  -5   27.03    5.21
  16   2  -5   36.21    5.43
  16   2   5   30.76    5.02
  16  -2  -5   29.39    4.46
  16   2  -5   30.27    5.17
  16   2  -5   30.90    4.83
  16   2   5   36.20    5.77
  18  -2   5   19.46    4.23
  18  -2  -5   19.50    3.74
  18   2   5   15.05    3.03
  18   2  -5   21.87    3.92
  18  -2   5   19.23    3.59
  18   2  -5   20.15    3.63
  18  -2  -5   18.97    3.40
  18   2   5   20.25    4.41
  18  -2  -5   17.21    3.94
  20  -2  -5   24.09    3.49
  20   2  -5   24.86    3.69
  20  -2   5   26.15    3.80
  20  -2   5   20.44    3.16
  20   2   5   24.51    3.88
  20   2  -5   21.50    2.98
  20  -2  -5   20.53    3.21
  20  -2  -5   27.07    3.90
 -11  -3  -5  341.80   19.48
 -11  -3   5  344.04   18.90
  -9  -3  -5  428.65   18.77
  -9  -3   5  411.65   18.06
  -7  -3  -5  792.07   22.60
  -7  -3   5  796.94   21.67
  -5   3  -5  557.56   17.08
  -5  -3  -5  535.25   16.05
  -5  -3   5  532.89   17.10
  -5  -3   5  525.01   15.26
  -5  -3  -5  561.33   18.15
  -3  -3   5  228.66    5.94
  -3   3  -5  235.29   10.13
  -3  -3  -5  238.63   10.94
  -3  -3  -5  237.86   10.54
  -1   3  -5 1804.36   27.26
  -1  -3   5 1865.83   22.22
  -1  -3  -5 1848.97   28.86
  -1   3   5 1878.92   30.48
  -1  -3  -5 1851.74   25.99
  -1   3  -5 1924.72   27.64
   1  -3   5 1797.29   20.46
   1  -3   5 1838.52   26.09
   1  -3  -5 1864.82   19.83
   1   3  -5 1872.96   30.49
   1   3  -5 1879.88   30.38
   1  -3  -5 1871.02   27.13
   1  -3  -5 1893.83   22.48
   1  -3   5 1819.50   24.51
   1   3   5 1836.90   29.16
   1  -3  -5 1924.56   22.57
   1  -3  -5 1878.46   21.57
   1   3  -5 1898.70   29.28
   3  -3   5  248.17    9.26
   3  -3   5  229.71   10.54
   3  -3  -5  232.13    8.63
   3   3  -5  232.21   11.22
   3   3  -5  230.97   11.53
   3  -3  -5  228.60    8.04
   3   3   5  225.92   10.84
   3  -3  -5  253.33    9.08
   3  -3  -5  238.52    9.52
   3  -3  -5  241.83    9.85
   3   3  -5  224.28    5.13
   3  -3  -5  238.13   11.49
   3   3  -5  224.66    7.92
   3   3  -5  228.66   11.28
   5  -3   5  532.57   18.24
   5  -3   5  533.28   17.14
   5  -3  -5  544.13   16.15
   5   3  -5  539.42   19.26
   5   3   5  534.49   16.95
   5  -3  -5  528.53   16.78
   5  -3   5  557.39   16.52
   5   3  -5  563.99   18.82
   5  -3  -5  548.40   18.68
   5   3  -5  562.78   18.71
   5  -3  -5  539.99   17.17
   5   3  -5  520.84   15.28
   5  -3  -5  541.11   18.60
   5   3   5  567.64   18.65
   7   3   5  846.01   22.78
   7   3  -5  825.89   26.99
   7  -3  -5  805.74   19.42
   7  -3   5  833.59   24.27
   7  -3  -5  833.83   24.45
   7  -3   5  855.30   23.87
   7  -3  -5  829.02   26.97
   7   3  -5  808.16   21.47
   7   3  -5  803.62   25.39
   7   3  -5  804.72   24.68
   7   3  -5  812.40   25.17
   7  -3  -5  845.15   24.88
   7  -3  -5  836.29   25.07
   7   3  -5  821.80   23.10
   7   3  -5  840.26   25.21
   7  -3   5  844.46   18.90
   7   3   5  851.09   25.21
   9   3   5  435.88   18.20
   9   3  -5  427.23   22.25
   9  -3  -5  422.92   19.85
   9  -3   5  428.05   19.48
   9   3  -5  426.98   20.67
   9   3  -5  428.64   18.43
   9   3  -5  413.41   20.04
   9  -3  -5  451.77   22.25
   9   3   5  422.10   20.17
   9   3  -5  416.72   19.99
   9  -3   5  409.45   19.30
   9  -3  -5  442.10   19.58
   9  -3  -5  408.99   19.78
   9   3  -5  431.33   20.34
   9   3  -5  427.46   19.45
  11  -3   5  353.48   20.29
  11   3   5  351.53   20.41
  11  -3  -5  336.83   19.83
  11   3   5  350.59   20.27
  11   3  -5  349.95   19.96
  11  -3  -5  347.60   18.72
  11  -3   5  343.38   18.77
  11  -3  -5  364.31   22.52
  11  -3  -5  331.60   19.94
  11   3  -5  342.90   20.22
  13   3   5  110.80    8.22
  13  -3   5  108.89    8.98
  13   3  -5  107.34   10.22
  13  -3  -5  111.85    8.21
  13  -3   5  116.21    8.71
  13   3   5  111.72    8.59
  13   3  -5  112.58    9.36
  13  -3   5  112.44    9.19
  13   3   5  111.24    8.97
  13   3  -5  102.62    8.92
  13  -3  -5   98.70    7.94
  13   3  -5  105.57    8.28
  13  -3  -5  102.56    9.08
  13  -3  -5  108.31    9.61
  13  -3  -5  115.36    8.26
  15  -3   5   83.56    7.87
  15   3   5   94.90    8.00
  15  -3  -5   86.10    7.83
  15  -3   5   86.89    8.91
  15   3   5   90.16    8.81
  15   3  -5   87.22    7.98
  15   3  -5   93.22    8.89
  15   3  -5   88.80    8.81
  15  -3  -5   90.46    7.73
  15   3   5   95.91    8.70
  15  -3  -5   80.92    8.36
  15  -3  -5   87.22    7.51
  17  -3   5   26.97    4.84
  17  -3  -5   24.95    4.60
  17   3  -5   23.38    4.26
  17  -3  -5   30.58    4.29
  17  -3  -5   22.62    4.61
  17   3  -5   26.06    4.84
  17   3   5   28.86    5.30
  17   3  -5   24.90    4.54
  17   3   5   27.44    5.04
  17   3  -5   23.08    4.93
  17  -3   5   30.47    5.06
  19  -3   5  233.15   11.66
  19  -3  -5  203.39   10.47
  19   3  -5  229.46   11.26
  19   3   5  236.86   12.10
  19  -3  -5  206.46    9.51
  19   3  -5  204.40   10.18
  19  -3   5  220.88   11.71
  19  -3  -5  211.92   10.88
  19  -3  -5  224.61   11.10
  19  -3   5  213.81   11.15
  21  -3  -5   25.50    2.98
  21   3  -5   27.08    3.19
  21  -3   5   26.83    3.27
  21  -3  -5   24.95    3.07
  21   3   5   26.53    3.29
 -12   4  -5   10.67    4.61
 -12  -4  -5    5.92    3.80
 -12  -4   5    8.54    4.16
 -10   4  -5   27.01    6.03
 -10  -4  -5   25.91    5.78
 -10  -4   5   22.47    5.26
  -8   4  -5  555.17   21.50
  -8  -4  -5  519.29   20.72
  -8  -4   5  497.59   20.00
  -6   4  -5 2734.18   42.82
  -6  -4  -5 2620.62   43.48
  -6  -4  -5 2671.51   44.89
  -4   4  -5   54.75    5.76
  -4  -4  -5   50.73    6.04
  -4  -4  -5   56.73    5.87
  -2   4  -5   84.15    6.55
  -2  -4  -5   84.35    6.90
  -2   4   5   77.80    7.21
  -2  -4  -5   80.39    6.45
  -2   4  -5   81.50    6.04
   0   4  -5  349.48   13.83
   0  -4  -5  330.17   12.99
   0  -4  -5  333.50    8.61
   0   4   5  333.28   13.72
   0  -4  -5  328.13   11.35
   0  -4   5  336.84   12.04
   0   4  -5  337.47   13.05
   0   4  -5  343.17   12.96
   2  -4  -5   81.57    4.12
   2   4  -5   77.39    6.64
   2   4  -5   84.38    7.16
   2  -4  -5   86.68    6.21
   2  -4  -5   83.52    4.68
   2   4   5   74.95    6.49
   2  -4   5   80.57    5.19
   2  -4  -5   72.35    5.14
   2  -4   5   80.02    6.06
   2   4  -5   73.77    6.76
   4   4  -5   61.61    6.45
   4   4   5   45.40    5.57
   4  -4  -5   56.19    5.37
   4  -4  -5   61.14    5.04
   4  -4   5   55.65    5.23
   4  -4  -5   54.41    4.82
   4  -4  -5   55.31    6.46
   4  -4  -5   56.40    5.96
   4   4  -5   51.11    4.37
   6  -4   5 2598.24   43.01
   6   4  -5 2602.08   46.23
   6   4   5 2595.21   39.76
   6  -4  -5 2585.21   42.06
   6  -4   5 2650.95   40.76
   6  -4  -5 2642.16   45.63
   6  -4  -5 2699.36   41.78
   6   4   5 2712.17   45.16
   6  -4  -5 2571.03   44.64
   6   4  -5 2547.96   37.68
   6   4  -5 2670.78   46.13
   8   4   5  515.14   19.00
   8   4  -5  498.12   23.08
   8  -4   5  517.05   21.50
   8  -4  -5  523.68   21.54
   8  -4   5  549.13   21.41
   8  -4  -5  533.42   23.22
   8   4  -5  515.31   22.31
   8   4  -5  502.79   20.89
   8   4   5  502.77   22.21
   8  -4   5  485.69   22.54
   8   4  -5  509.28   22.15
   8  -4  -5  543.22   22.20
   8   4   5  533.12   22.04
   8   4  -5  503.13   20.08
   8   4  -5  535.57   22.84
   8  -4  -5  521.49   22.18
  10  -4   5   25.70    5.52
  10   4  -5   23.70    6.19
  10  -4   5   27.65    6.18
  10  -4  -5   29.03    6.16
  10   4  -5   25.65    6.44
  10   4  -5   24.12    5.61
  10  -4  -5   24.51    5.24
  10   4   5   22.07    5.43
  10   4  -5   21.40    5.23
  10  -4  -5   24.38    5.32
  10   4  -5   24.90    5.40
  10  -4  -5   27.73    5.98
  12  -4   5   10.09    4.08
  12  -4   5   10.79    4.47
  12   4   5    8.56    4.19
  12  -4  -5    9.72    4.86
  12   4   5   10.09    4.26
  12  -4  -5    9.10    4.02
  12   4  -5    9.08    3.90
  12  -4  -5    6.77    2.94
  12   4  -5    7.68    3.82
  12  -4  -5    6.27    3.44
  14   4   5   94.42    8.00
  14  -4  -5  100.58    8.26
  14  -4   5   99.26    8.86
  14   4  -5  100.38    9.60
  14  -4   5  105.45    9.14
  14  -4  -5   82.90    7.91
  14   4   5   84.98    8.22
  14  -4  -5   79.34    8.32
  14   4  -5   95.67    8.84
  14   4  -5   91.05    8.31
  14   4   5   84.05    8.70
  14  -4  -5  107.80    8.58
  16  -4   5   98.19    8.65
  16  -4  -5   95.43    7.99
  16  -4   5   96.61    8.83
  16   4   5   89.15    8.87
  16  -4  -5   80.33    7.68
  16   4  -5   91.25    8.66
  16   4  -5   90.75    9.22
  16   4   5   89.67    8.26
  16   4  -5   88.59    8.23
  16  -4  -5   89.96    8.70
  16  -4  -5   93.25    7.53
  18  -4   5  140.69    9.45
  18  -4  -5  121.35    8.54
  18   4  -5   98.18    8.37
  18  -4   5  126.68    9.29
  18   4   5  105.09    9.22
  18  -4  -5  113.76    7.64
  18   4   5  125.01    8.89
  18   4  -5  110.55    8.02
  18  -4  -5  118.24    8.82
  20  -4  -5  101.16    6.31
  20   4  -5   97.16    6.42
  20   4  -5   90.43    5.73
  20   4   5  101.53    6.91
  20  -4   5   89.33    6.82
  20  -4  -5   98.65    6.30
  20  -4   5  102.84    6.54
  20  -4  -5   98.44    6.27
 -13  -5  -5   84.31    7.48
 -11   5  -5  137.06   13.44
  -9   5  -5    8.43    3.69
  -7   5  -5   15.66    3.93
  -7  -5  -5   13.77    4.25
  -7  -5   5   11.46    4.11
  -7  -5  -5   13.49    3.96
  -5   5  -5  144.15   10.24
  -5  -5  -5  140.36   10.92
  -5  -5   5  126.43   11.12
  -5  -5  -5  139.21   11.00
  -5   5  -5  136.94    8.28
  -3   5  -5    5.52    2.14
  -3  -5  -5    4.90    2.49
  -3  -5  -5    7.30    2.77
  -3   5  -5    5.21    1.90
  -1   5  -5  902.75   24.35
  -1  -5  -5  967.67   25.01
  -1   5   5  998.04   25.99
  -1  -5  -5  948.96   22.86
  -1   5  -5  972.75   22.80
   1  -5   5  939.02   23.22
   1   5  -5  986.86   23.59
   1  -5  -5  930.43   17.44
   1   5  -5 1013.45   25.52
   1  -5  -5  980.01   24.16
   1   5   5  992.35   25.20
   1  -5  -5  965.53   20.24
   1   5  -5  912.75   23.90
   3   5  -5    4.41    2.42
   3  -5  -5    8.87    2.78
   3  -5   5    3.76    1.42
   3  -5   5    7.88    2.79
   3  -5  -5    4.66    1.56
   3   5  -5    2.99    2.34
   5   5  -5  130.52   10.21
   5   5   5  135.00    9.43
   5  -5   5  128.50    9.41
   5  -5  -5  129.26    8.74
   5  -5  -5  139.56   11.57
   5  -5  -5  136.82   10.00
   5   5   5  127.18   10.30
   7  -5  -5   14.90    3.64
   7  -5   5   16.00    4.35
   7   5  -5   10.89    3.71
   7   5   5   10.76    3.01
   7  -5   5   14.27    3.85
   7   5  -5   14.00    4.09
   7   5  -5   11.19    3.48
   7  -5  -5   15.14    4.26
   7   5  -5   13.87    3.42
   7   5  -5   13.60    4.40
   7  -5  -5   13.16    3.26
   7   5   5   14.24    4.25
   9   5  -5    7.56    3.90
   9  -5   5    7.75    3.54
   9   5  -5   10.93    4.27
   9  -5   5    8.98    3.35
   9  -5  -5    6.32    3.80
   9   5  -5    9.14    3.56
   9   5   5    6.16    2.99
   9   5  -5    8.10    3.64
   9  -5  -5   10.91    3.94
   9  -5  -5    7.53    3.53
   9  -5   5    8.98    3.67
   9   5  -5    7.41    2.87
   9   5   5    5.74    2.99
   9   5  -5   10.68    4.48
   9  -5  -5   11.12    4.05
  11  -5   5  117.75   12.93
  11  -5  -5  123.21   13.17
  11   5  -5   96.75   13.10
  11  -5  -5  117.78   13.57
  11  -5   5  140.21   12.56
  11   5   5  120.02   13.38
  11   5  -5  112.42   12.54
  11  -5  -5  125.48   12.52
  11  -5   5  116.12   12.83
  11   5  -5  110.27   12.08
  11  -5  -5  100.21   12.35
  13  -5  -5   98.35    8.70
  13  -5   5   96.64    9.10
  13   5  -5  102.89    8.92
  13  -5   5  106.04    9.60
  13   5  -5  103.08    9.39
  13  -5  -5   98.95    8.64
  13  -5  -5   96.13    9.13
  13   5  -5   97.97    8.65
  13   5   5   87.34    8.99
  13   5   5   98.06   12.27
  13  -5  -5  106.20    8.91
  15  -5  -5   44.61    6.17
  15  -5  -5   44.63    5.91
  15  -5   5   43.55    6.32
  15  -5  -5   41.04    6.36
  15   5   5   42.93    5.85
  15  -5   5   46.18    6.84
  15  -5  -5   44.93    5.69
  15   5  -5   46.97    7.00
  15   5   5   42.32    6.71
  15   5  -5   40.86    6.35
  17  -5   5    9.86    3.60
  17  -5  -5    7.36    3.07
  17  -5  -5    7.19    2.97
  17   5   5    9.77    2.96
  17   5  -5    9.11    3.23
  17  -5   5    3.75    2.13
  17   5  -5    9.01    3.05
  17  -5   5    2.75    2.57
  17   5   5    8.20    3.79
  17  -5  -5    9.46    2.98
  19  -5  -5   49.71    4.93
  19   5  -5   48.73    5.21
  19  -5  -5   52.86    4.86
  19  -5   5   49.56    5.43
  19  -5  -5   59.14    5.52
  19   5  -5   44.32    4.61
  19   5   5   56.94    6.06
  19  -5   5   65.75    5.86
 -14  -6  -5   45.13    5.77
 -12  -6  -5  107.68    8.95
 -10   6  -5  183.03   15.09
  -8   6  -5  487.62   22.73
  -8  -6  -5  493.92   24.63
  -6   6  -5  458.18   20.27
  -6  -6  -5  440.63   21.09
  -6  -6   5  423.67   21.73
  -6  -6  -5  449.51   21.84
  -4   6  -5  180.40   12.17
  -4  -6  -5  174.43   13.02
  -4  -6   5  171.66   13.97
  -4  -6  -5  186.89   12.66
  -4   6  -5  178.91   10.03
  -2   6  -5 1710.68   35.88
  -2  -6  -5 1706.63   37.67
  -2  -6  -5 1732.57   35.34
  -2   6  -5 1653.34   31.16
   0  -6  -5   29.97    4.44
   0   6  -5   29.97    4.17
   0   6  -5   32.36    5.05
   0  -6  -5   31.03    5.16
   0   6   5   33.49    5.52
   0  -6   5   27.54    4.78
   2   6  -5 1671.92   33.13
   2   6  -5 1695.26   36.74
   2  -6   5 1613.44   34.42
   2  -6  -5 1695.92   35.00
   2   6   5 1739.11   35.61
   4  -6   5  168.04   11.97
   4   6  -5  184.46   11.90
   4  -6  -5  174.83   11.18
   4  -6   5  168.39   11.42
   4  -6  -5  187.50   11.25
   4   6   5  183.07   11.82
   6   6  -5  430.66   19.59
   6   6   5  403.73   17.10
   6  -6  -5  422.37   17.87
   6  -6   5  434.41   19.41
   6  -6  -5  420.37   22.17
   6  -6  -5  432.22   19.72
   6   6   5  419.26   20.32
   6   6  -5  461.37   21.91
   8  -6   5  456.06   23.15
   8   6  -5  438.66   22.31
   8  -6   5  470.96   22.54
   8   6  -5  451.90   23.02
   8  -6   5  441.77   24.23
   8  -6  -5  445.84   23.52
   8   6  -5  479.49   24.46
   8   6   5  459.21   22.40
  10  -6   5  143.96   14.96
  10  -6  -5  166.22   14.97
  10  -6   5  162.98   14.59
  10   6  -5  138.06   14.03
  10   6   5  180.50   16.34
  10   6  -5  161.73   15.67
  10  -6   5  171.51   15.76
  10  -6  -5  156.23   14.26
  10   6  -5  156.16   15.81
  12  -6  -5  124.69    9.78
  12  -6   5  132.32   10.27
  12  -6  -5  134.24    9.85
  12  -6   5  133.86   11.18
  12  -6   5  136.53    8.96
  12  -6  -5  131.29   10.03
  12  -6  -5  126.30    9.82
  12   6   5  111.74   13.54
  12   6  -5  153.77   11.53
  14  -6   5   51.63    7.38
  14  -6  -5   55.99    6.91
  14  -6   5   52.91    7.76
  14   6   5   44.41    7.44
  14  -6  -5   59.21    7.03
  14   6  -5   52.59    7.68
  14  -6  -5   57.28    7.00
  14   6   5   62.89    7.54
  14   6  -5   53.23    7.06
  14   6  -5   52.18    7.04
  14   6   5   64.86    9.77
  14  -6  -5   59.05    7.12
  16  -6  -5   60.48    6.57
  16  -6   5   61.20    6.91
  16  -6   5   59.97    7.28
  16   6  -5   61.17    7.30
  16  -6  -5   55.49    6.74
  16   6   5   53.32    6.45
  16  -6   5   58.97    7.10
  16   6   5   47.81    7.02
  16   6  -5   54.27    6.51
  16  -6  -5   60.39    6.15
  16  -6  -5   52.16    6.43
  18   6  -5   65.66    6.27
  18   6   5   64.15    6.81
  18  -6   5   71.09    6.96
  18  -6   5   58.09    5.68
  18  -6  -5   73.36    5.81
  18  -6  -5   75.92    6.83
  18  -6   5   91.22    7.05
  18   6  -5   62.06    6.10
  18   6   5   66.69    5.96
  20   6  -5   46.29    3.76
  20   6  -5   45.41    3.58
  20   6   5   42.11    4.03
  20  -6  -5   36.31    3.09
  20  -6  -5   60.47    4.37
  20  -6   5   66.29    4.67
 -13  -7  -5   72.60    7.77
 -11  -7  -5   94.98    8.98
  -9   7  -5   24.90    5.97
  -9  -7  -5   14.13    5.67
  -7   7  -5  104.29   11.10
  -7  -7  -5   90.31   11.11
  -7  -7   5   86.02   11.41
  -7  -7  -5   89.43   11.10
  -5   7  -5  351.37   18.57
  -5  -7  -5  298.38   19.18
  -5  -7   5  313.76   19.93
  -5  -7  -5  315.41   19.19
  -3   7  -5  218.46   14.49
  -3  -7  -5  227.16   15.59
  -3   7   5  235.16   15.23
  -3  -7  -5  230.15   14.63
  -1   7  -5  288.88   15.38
  -1  -7  -5  298.65   16.68
  -1   7   5  294.49   15.94
  -1  -7  -5  277.72   15.08
   1  -7   5  277.82   15.68
   1   7  -5  288.30   13.74
   1   7  -5  303.03   15.88
   1  -7  -5  287.51   16.11
   1   7   5  272.87   15.62
   1  -7  -5  261.19   13.75
   3   7  -5  223.57   12.72
   3   7  -5  239.86   14.75
   3  -7  -5  221.42   13.63
   3  -7   5  209.45   14.15
   3  -7  -5  198.11   13.30
   5   7  -5  324.06   16.55
   5   7   5  250.19   15.04
   5  -7   5  283.51   16.68
   5  -7   5  288.70   17.90
   5  -7  -5  294.43   16.30
   5  -7  -5  292.94   20.09
   5   7   5  329.12   18.04
   5   7  -5  275.88   19.22
   7  -7   5   87.12   10.63
   7  -7   5   73.59   10.30
   7   7  -5   91.02    9.86
   7   7  -5   71.74   10.56
   7  -7  -5   77.18   10.93
   7   7  -5   90.23   11.60
   7   7   5   99.49   10.66
   9  -7   5   15.23    5.61
   9   7  -5   11.50    5.37
   9  -7   5   18.25    5.48
   9  -7  -5   16.07    5.07
   9   7  -5   14.89    4.98
   9  -7  -5   14.49    5.13
   9  -7   5   11.73    4.52
   9   7   5   10.96    3.87
   9   7  -5   14.21    5.12
  11  -7   5  118.76   10.11
  11  -7  -5  127.93    9.62
  11  -7   5  129.63    9.91
  11  -7  -5  118.24    9.81
  11  -7   5  118.52   10.65
  11  -7   5  118.79    8.85
  11  -7  -5  131.45    8.87
  11  -7  -5  128.13    9.27
  11   7  -5  151.40   11.57
  11   7   5  156.80   14.62
  13  -7   5   68.27    9.04
  13  -7  -5   96.47    8.87
  13  -7   5   94.25    9.73
  13   7  -5   80.83    9.04
  13   7   5   98.00    9.27
  13  -7  -5   98.67    7.97
  13   7  -5  121.54    9.83
  13  -7  -5  105.11    8.81
  13   7  -5   96.28   10.69
  13   7   5  127.36   13.49
  13  -7  -5   98.10    8.81
  15  -7   5  195.27   13.63
  15  -7  -5  215.34   12.88
  15  -7   5  232.93   14.57
  15   7   5  246.88   14.88
  15  -7   5  173.87   12.69
  15  -7  -5  239.83   11.84
  15  -7  -5  250.54   12.95
  15   7   5  203.01   12.62
  15   7  -5  222.11   13.56
  15   7  -5  193.46   13.13
  15  -7  -5  213.63   13.06
  15   7  -5  159.83   12.07
  17  -7   5    3.56    2.05
  17  -7   5    9.33    3.17
  17   7  -5   11.61    3.25
  17  -7  -5   12.71    3.27
  17   7   5   14.99    3.59
  17  -7   5    8.38    2.77
  17   7  -5   10.36    3.13
  17   7   5   12.28    3.90
  17  -7  -5    9.17    2.40
  17  -7   5    4.01    3.06
  19   7  -5   12.69    2.48
  19  -7  -5    4.60    1.59
  19  -7  -5   13.30    2.43
  19  -7   5   10.78    2.43
  19   7  -5   15.02    2.34
  19   7   5   17.90    3.04
  19  -7  -5    8.91    1.93
 -14  -8  -5   12.90    3.91
 -12  -8  -5   31.35    5.41
 -10  -8  -5   60.43    7.62
  -8  -8  -5  329.40   22.70
  -8  -8  -5  358.13   24.26
  -6  -8  -5  419.09   24.78
  -6  -8   5  453.42   25.63
  -6  -8  -5  436.25   25.49
  -4   8  -5 1190.18   35.77
  -4   8  -5 1146.14   34.00
  -4  -8   5 1188.61   39.18
  -4   8   5 1218.56   36.23
  -4  -8  -5 1170.48   36.96
  -2  -8  -5   89.86   10.33
  -2   8  -5  100.70    9.76
  -2   8   5  101.52   10.23
  -2  -8  -5   83.01    9.35
   0   8  -5   40.61    6.61
   0  -8  -5   50.97    7.81
   0   8   5   43.78    6.80
   0  -8  -5   44.28    6.44
   0  -8   5   42.94    6.99
   2   8  -5   96.06    9.58
   2  -8   5   86.68    9.89
   2  -8  -5   88.65    9.73
   2   8   5   85.77    9.18
   4  -8  -5 1048.20   32.87
   4  -8   5 1008.19   35.13
   6  -8  -5  448.06   22.04
   6  -8  -5  404.03   25.39
   6   8  -5  445.15   24.10
   6  -8  -5  433.69   22.93
   6   8   5  424.10   22.16
   8  -8   5  288.12   22.46
   8  -8   5  246.10   21.94
   8   8  -5  343.64   21.50
   8  -8   5  417.72   25.51
   8  -8  -5  367.59   24.37
   8   8  -5  362.66   23.79
  10  -8  -5   76.59    7.47
  10  -8   5   60.04    7.63
  10  -8   5   69.27    7.66
  10  -8  -5   59.37    7.29
  10  -8   5   79.67    9.20
  10   8   5   60.68    7.00
  10  -8   5   76.37    7.05
  10  -8  -5   78.77    7.06
  10   8  -5   75.79    8.29
  10   8  -5   49.90    7.74
  10   8   5   63.44    9.86
  12  -8   5   18.19    5.11
  12  -8   5   19.40    4.03
  12  -8  -5   27.09    5.16
  12  -8  -5   26.99    4.68
  12  -8   5   22.02    5.31
  12  -8   5   17.29    3.18
  12   8   5   32.20    7.90
  12   8  -5   24.84    5.94
  14  -8  -5   18.77    4.50
  14   8   5   20.29    4.34
  14   8  -5   19.26    4.45
  14  -8   5   22.72    5.05
  14  -8  -5   23.86    4.38
  14  -8   5   18.43    4.10
  14   8  -5   19.32    4.67
  14   8   5   12.70    5.46
  14   8  -5   10.44    3.83
  16  -8  -5   77.23    6.73
  16   8   5   62.95    6.97
  16  -8   5   64.57    6.92
  16   8  -5   64.99    6.41
  16   8   5   61.68    6.00
  16   8  -5   61.96    6.67
  16  -8   5   78.27    6.75
  16  -8   5   68.93    7.39
  16  -8  -5   75.34    6.73
  18  -8   5   56.36    4.25
  18   8  -5   62.15    5.20
  18   8   5   77.92    6.05
  18   8  -5   71.91    5.52
  18  -8   5   54.13    4.80
  18   8   5   56.75    4.65
  18  -8  -5   75.83    5.56
  18  -8   5   95.27    6.03
 -13  -9  -5   20.21    5.03
 -11  -9  -5   -0.28    2.83
  -9  -9  -5  123.92   10.38
  -7  -9   5   16.76    6.91
  -7  -9  -5   23.35    7.25
  -5   9  -5  510.42   24.28
  -5  -9  -5  492.61   27.24
  -5  -9   5  445.51   27.11
  -5   9   5  519.44   25.82
  -5  -9  -5  504.79   26.95
  -5   9  -5  547.83   26.36
  -3  -9  -5   40.04    8.23
  -3   9  -5   37.43    6.27
  -3  -9   5   30.66    7.76
  -3   9   5   39.30    6.89
  -3  -9  -5   33.66    6.41
  -1  -9  -5   47.82    7.56
  -1   9  -5   55.44    7.71
  -1  -9  -5   49.89    8.31
  -1   9   5   56.41    8.15
  -1  -9   5   49.15    8.10
   1   9  -5   54.67    8.12
   1  -9  -5   61.25    9.08
   1  -9   5   47.19    8.31
   1   9   5   54.28    8.12
   3  -9   5   25.40    6.71
   3  -9  -5   29.65    6.10
   3  -9  -5   35.42    7.25
   5  -9   5  454.02   26.22
   5  -9  -5  436.96   23.35
   5   9   5  419.34   23.32
   7   9  -5   22.49    6.04
   7  -9  -5   16.95    6.53
   9  -9  -5  132.51    9.33
   9  -9  -5  132.30   10.04
   9  -9   5  113.32    9.61
   9   9   5  124.19    9.58
   9  -9   5  127.05    9.54
   9   9   5  149.34   14.05
   9   9  -5  121.37   10.89
   9   9  -5  125.73   12.21
  11  -9   5    2.44    3.18
  11  -9  -5    3.95    3.50
  11  -9  -5    1.17    2.85
  11  -9  -5    1.50    2.02
  11  -9   5    0.24    2.61
  11  -9   5    2.59    2.32
  11  -9   5    1.62    2.65
  11   9  -5    8.19    3.79
  11   9  -5    1.61    2.87
  11   9   5    4.70    3.96
  13  -9   5   18.26    4.37
  13  -9  -5   32.82    5.41
  13   9   5   36.32    5.72
  13  -9  -5   41.67    5.34
  13  -9   5   33.66    5.57
  13   9  -5   37.64    5.33
  13   9   5   44.52    9.05
  13   9  -5   30.53    6.31
  15  -9  -5    3.95    2.59
  15  -9  -5    4.71    2.13
  15   9  -5    5.69    2.69
  15  -9   5    0.98    2.88
  15   9   5    2.38    2.99
  15   9  -5    1.79    2.36
  15   9   5    1.53    1.75
  15  -9   5    0.78    1.78
  15   9  -5    3.80    3.09
  17  -9   5    2.64    1.70
  17  -9  -5    2.89    1.80
  17   9   5    3.60    1.69
  17  -9   5    1.59    1.33
  17   9  -5    0.63    1.41
  17   9   5    3.58    1.86
  17  -9   5    2.11    1.70
  17  -9  -5   -0.44    1.29
 -14 -10  -5   21.68    3.87
 -12 -10  -5   24.62    5.80
 -10 -10  -5   75.28    9.28
  -8 -10  -5  208.59   12.75
  -8 -10  -5  174.42   12.18
  -6 -10  -5  533.97   20.72
  -6 -10  -5  496.32   20.29
  -4  10  -5  490.75   24.34
  -4 -10  -5  395.88   26.02
  -4 -10   5  438.48   26.84
  -4  10   5  499.91   24.82
  -4 -10  -5  392.61   24.96
  -2  10  -5   35.47    6.97
  -2 -10  -5   28.12    6.96
  -2 -10   5   22.63    6.92
  -2 -10   5   20.95    6.05
  -2  10   5   27.19    6.23
  -2 -10  -5   28.83    6.64
   0 -10   5  229.40   18.43
   0  10  -5  279.61   17.79
   0 -10  -5  231.47   18.37
   0  10   5  267.74   17.58
   2 -10  -5   27.11    6.73
   2 -10   5   23.43    6.55
   2 -10  -5   21.83    5.82
   4 -10   5  441.76   25.90
   4 -10  -5  406.91   23.94
   4  10  -5  441.77   24.68
   6 -10  -5  570.92   20.41
   6 -10   5  523.96   20.05
   6 -10   5  492.32   19.88
   6  10   5  570.39   18.68
   6 -10   5  571.97   20.45
   6  10   5  546.16   24.56
   6  10  -5  564.45   23.88
   6  10  -5  624.95   20.94
   8 -10   5  197.79   12.43
   8 -10  -5  196.14   12.53
   8 -10  -5  174.35   10.19
   8 -10   5  218.20   12.66
   8 -10   5  183.34   12.85
   8  10   5  210.51   11.90
   8  10  -5  178.76   14.80
   8  10   5  199.18   15.95
   8  10  -5  191.92   12.55
  10 -10   5   86.74    8.60
  10 -10  -5   88.97    8.78
  10 -10  -5  101.69    8.29
  10 -10   5   99.25    8.62
  10  10   5   93.87    8.17
  10 -10   5  110.46   10.20
  10  10  -5  110.01   10.97
  10  10  -5   81.26    9.55
  10  10   5   98.07   12.29
  12 -10   5   37.89    5.47
  12 -10  -5   41.78    5.72
  12 -10  -5   32.13    5.41
  12  10  -5   42.30    5.68
  12 -10   5   48.20    6.75
  12 -10   5   43.24    5.51
  12  10   5   54.66    9.36
  12  10  -5   48.68    7.26
  12  10  -5   40.14    6.86
  14 -10  -5   26.88    4.12
  14  10   5   27.03    4.30
  14  10  -5   37.79    5.74
  14 -10  -5   35.94    4.14
  14  10  -5   22.14    3.78
  14 -10   5   25.86    5.03
  14 -10   5   33.42    4.28
  14  10   5   34.65    6.82
  14  10  -5   24.76    4.84
  16 -10   5   35.30    4.19
  16  10   5   39.67    3.85
  16  10   5   36.24    4.65
  16  10  -5   34.06    3.56
  16 -10   5   32.52    4.24
  16 -10  -5   38.12    3.69
  16  10  -5   37.62    4.42
  16 -10   5   47.25    4.12
  16 -10  -5   22.66    3.98
 -13 -11  -5    0.10    1.99
 -11 -11  -5    5.56    4.01
  -9 -11  -5    3.68    2.93
  -7 -11  -5  125.63   11.22
  -7 -11  -5  130.52   10.50
  -5 -11   5   40.07    5.84
  -5 -11  -5   36.86    6.15
  -5 -11  -5   34.92    6.89
  -3 -11  -5   46.64    6.45
  -3 -11  -5   36.11    6.12
  -1 -11  -5   11.63    3.37
  -1 -11  -5    6.20    2.91
  -1  11  -5   16.40    4.94
   1 -11   5   14.67    4.15
   1 -11  -5    6.89    2.00
   1 -11  -5    6.83    2.36
   1 -11  -5    9.44    3.26
   1  11  -5   11.39    4.62
   3 -11   5   40.37    5.60
   3 -11  -5   38.32    5.71
   3 -11   5   45.91    6.23
   3  11   5   36.28    6.36
   3  11  -5   48.91    7.89
   3  11  -5   45.01    5.78
   5 -11  -5   49.48    6.43
   5 -11   5   46.68    6.14
   5  11   5   44.41    6.01
   5 -11   5   49.39    6.55
   5 -11   5   47.80    6.15
   5  11   5   38.41    6.90
   5  11  -5   63.38    8.61
   5  11  -5   37.01    6.26
   7 -11  -5  149.79   10.89
   7 -11   5  153.23   11.17
   7  11   5  151.49   10.43
   7 -11   5  135.44   10.63
   7 -11   5  160.78   11.06
   7  11  -5  179.94   11.80
   7  11  -5  180.89   13.63
   7  11   5  152.07   13.45
   9 -11  -5    3.19    2.75
   9 -11   5    2.46    3.34
   9 -11  -5    0.60    1.97
   9 -11   5   -3.05    2.43
   9  11   5    2.45    2.61
   9 -11   5   -1.24    2.62
   9  11  -5    0.47    3.07
   9  11   5    6.25    4.88
   9  11  -5    0.27    3.45
  11 -11  -5   11.11    3.23
  11 -11  -5   15.59    3.99
  11 -11   5   11.84    3.36
  11 -11   5   14.31    3.67
  11  11  -5    6.75    3.13
  11 -11   5   10.84    3.16
  11  11  -5    9.70    3.96
  11  11  -5   14.15    4.25
  11  11   5    8.51    4.61
  13 -11   5    2.40    1.83
  13 -11  -5    0.22    2.22
  13 -11  -5    4.11    2.24
  13  11   5    2.58    2.12
  13  11  -5    3.25    2.47
  13 -11   5    2.58    2.77
  13  11  -5    2.11    1.51
  13  11  -5    0.52    2.34
  13  11  -5   -2.28    2.76
  13  11   5    5.99    3.59
  15 -11   5    7.54    2.19
  15  11   5    2.10    1.46
  15  11   5    2.68    1.76
  15 -11   5    3.68    2.16
  15  11  -5    2.05    1.75
  15 -11  -5    2.37    1.98
  15 -11  -5    7.19    2.28
 -12 -12  -5   28.93    4.71
 -10 -12  -5   20.43    4.53
  -8 -12  -5   78.59    8.62
  -6 -12   5  353.02   16.93
  -6 -12  -5  409.19   18.01
  -6 -12  -5  390.78   18.12
  -4 -12   5    5.98    3.05
  -4 -12  -5    8.05    3.44
  -4  12  -5    9.37    3.62
  -4 -12  -5    8.29    3.02
  -2 -12  -5   96.53    8.87
  -2 -12  -5  106.09   10.28
  -2  12  -5  120.30   10.85
   0 -12  -5  139.43    9.92
   0 -12  -5  162.52   10.54
   2 -12   5   92.18    8.17
   2 -12  -5   87.38    7.94
   2 -12  -5  111.17    8.28
   2  12  -5   89.91    7.73
   2 -12  -5   89.20    8.93
   4 -12  -5   11.77    3.72
   4 -12   5    9.85    3.64
   4  12   5   13.08    3.82
   4  12  -5   11.25    4.68
   4  12  -5    7.36    3.52
   4  12   5    6.57    4.30
   6 -12  -5  412.35   17.67
   6 -12   5  420.59   17.67
   6  12   5  462.27   17.15
   6 -12   5  360.30   16.72
   6  12  -5  469.10   18.22
   6  12   5  428.52   21.59
   6  12  -5  411.92   21.29
   8 -12  -5  124.14    9.94
   8 -12   5  128.11    9.61
   8  12   5   93.65    8.42
   8 -12   5  117.87    9.84
   8  12  -5   80.23    8.78
   8  12   5   82.94    9.89
   8  12  -5   95.02   10.81
  10 -12   5   31.46    5.24
  10 -12  -5   22.31    3.45
  10 -12  -5   30.99    5.06
  10  12   5   26.39    4.42
  10 -12   5   27.20    5.40
  10  12  -5   31.10    6.46
  10  12   5   33.29    5.99
  10  12  -5   24.94    5.08
  12 -12   5   53.46    5.58
  12 -12  -5   52.83    5.52
  12 -12   5   48.89    5.87
  12  12   5   37.31    4.75
  12  12   5   39.37    6.24
  12  12  -5   32.57    4.85
  12 -12  -5   42.28    4.57
  12  12  -5   36.94    5.50
  14 -12   5   35.54    3.65
  14  12   5   34.68    4.00
  14  12   5   39.49    3.57
  14 -12  -5   34.66    4.17
  14 -12  -5   40.11    3.94
 -13 -13  -5   21.84    2.97
 -11 -13  -5   53.35    5.72
  -9 -13  -5  101.12    8.32
  -7 -13  -5    5.56    3.03
  -5 -13  -5   55.35    6.61
  -5 -13   5   37.79    5.94
  -5 -13  -5   39.65    5.99
  -3 -13  -5   73.73    8.05
  -3 -13   5   67.97    7.73
  -3  13  -5   86.03    8.88
  -3 -13  -5   67.91    7.92
  -1 -13  -5  302.63   14.28
  -1 -13  -5  299.43   17.31
  -1  13  -5  344.79   17.47
   1 -13  -5  227.13   12.21
   1 -13   5  233.95   12.42
   1 -13  -5  309.55   13.74
   1 -13  -5  246.71   13.31
   1  13  -5  344.35   18.08
   3 -13   5   66.27    7.25
   3 -13  -5   60.07    6.81
   3  13  -5   76.95    7.35
   3 -13  -5   70.74    7.68
   5 -13  -5   42.15    5.93
   5 -13   5   47.53    6.47
   5  13   5   47.02    5.66
   5  13  -5   49.26    6.01
   5 -13  -5   49.95    6.31
   5  13  -5   59.56    8.56
   5  13   5   41.96    6.42
   7 -13  -5   11.07    3.64
   7 -13   5    3.87    3.32
   7  13   5    4.38    2.49
   7 -13   5   13.91    3.46
   7  13  -5    6.20    4.14
   7 -13  -5    9.70    3.23
   7  13   5    0.14    2.95
   7  13  -5    2.28    2.82
   9 -13   5  113.32    8.73
   9 -13  -5  109.57    8.29
   9  13   5  121.14    7.83
   9 -13   5  113.61    8.87
   9  13  -5  122.66   10.51
   9  13   5  134.45   11.10
   9 -13  -5  123.76    8.68
   9  13  -5  130.50    9.46
  11 -13  -5   63.51    5.96
  11 -13   5   64.90    6.08
  11 -13  -5   67.17    5.92
  11  13   5   88.04    8.78
  11  13  -5   82.78    7.98
  11  13  -5   75.43    6.77
  11 -13  -5   46.05    4.05
  13 -13   5   32.93    3.55
  13 -13   5   29.98    3.60
  13  13   5   27.83    2.79
  13  13   5   25.18    3.35
  13  13  -5   38.31    3.89
  13 -13  -5   26.98    3.43
  13 -13  -5   34.05    3.53
  13  13  -5   30.80    4.15
 -12 -14  -5   11.57    2.16
 -10 -14  -5   -0.89    1.85
  -8 -14  -5  114.32    8.21
  -6 -14  -5  243.04   12.01
  -6 -14   5  173.93    9.87
  -4 -14  -5   18.80    4.02
  -4 -14   5    9.32    2.97
  -4  14  -5   15.83    3.70
  -4 -14  -5   11.71    3.69
  -2 -14  -5   61.89    6.40
  -2 -14   5   50.52    7.13
   0 -14  -5  123.92    8.61
   0  14  -5  121.85   10.36
   0 -14  -5   96.34   10.21
   2 -14   5   60.64    6.41
   2 -14  -5   60.25    6.11
   2 -14  -5   66.60    6.03
   2  14  -5   66.69    8.16
   2 -14  -5   60.32    6.35
   4 -14  -5   17.45    3.95
   4 -14   5   16.24    3.97
   4  14   5   12.88    3.38
   4  14  -5    9.63    3.08
   4 -14  -5    8.53    3.55
   4  14  -5   17.13    4.58
   4  14   5   10.75    3.42
   6 -14  -5  215.62   11.57
   6 -14   5  204.20   11.38
   6  14   5  204.46   10.38
   6  14  -5  202.90   10.69
   6 -14  -5  242.78   11.77
   6  14   5  190.76   12.78
   8 -14  -5  105.80    7.85
   8 -14   5  114.99    7.92
   8  14   5  126.20    7.27
   8 -14  -5  117.91    7.82
   8  14  -5  141.29   10.52
   8  14   5  137.36   10.44
   8  14  -5  124.09    8.47
  10 -14   5    3.22    2.16
  10 -14  -5   -0.43    1.68
  10  14  -5    3.21    2.10
  10 -14  -5    3.16    2.07
  10  14   5    1.96    2.26
  10 -14  -5    0.75    1.47
  10  14  -5    4.75    3.03
  12 -14   5   17.08    2.37
  12 -14   5   16.64    2.26
  12  14  -5   15.66    2.39
  12  14   5   17.72    2.36
  12 -14  -5   10.16    2.37
  12  14  -5   21.38    3.35
  12 -14  -5   17.72    2.71
  -9 -15  -5   -0.37    1.39
  -7 -15  -5   21.95    3.27
  -5 -15  -5   14.76    3.10
  -5 -15   5   10.21    2.49
  -3 -15   5    1.92    2.92
  -3 -15  -5    8.15    2.66
  -3 -15  -5    2.82    2.39
  -3  15  -5    2.23    2.24
  -1 -15   5    2.86    2.40
  -1 -15  -5    2.62    2.58
  -1  15  -5    2.26    2.73
  -1 -15  -5    3.24    2.62
   1 -15  -5    0.84    1.73
   1  15   5    2.90    1.99
   1 -15   5    2.93    3.03
   1 -15  -5    1.16    2.74
   1  15  -5    0.01    2.57
   3 -15  -5    4.06    2.29
   3 -15   5    2.84    1.93
   3  15   5    0.89    1.69
   3 -15   5   -0.27    2.20
   3  15  -5    1.76    2.64
   3 -15  -5    0.40    1.99
   5 -15  -5    6.55    2.30
   5 -15   5   10.35    3.16
   5  15   5   10.94    2.50
   5 -15  -5    9.14    2.67
   5  15   5   17.14    3.85
   7 -15   5   23.37    3.74
   7 -15  -5   19.49    3.38
   7  15   5   28.11    3.12
   7  15  -5   26.69    3.41
   7 -15  -5   23.12    3.61
   7  15   5   30.14    4.35
   9 -15   5    4.15    1.91
   9 -15   5    3.43    1.46
   9 -15  -5    2.39    1.76
   9 -15  -5    4.29    1.61
   9  15   5   -0.46    2.01
   9  15  -5    4.28    2.01
   9  15  -5    0.38    1.32
  11 -15   5    0.99    1.28
  11 -15  -5   -1.21    1.37
  -8 -16  -5    4.97    1.69
  -6 -16  -5    2.16    1.53
  -4 -16  -5    7.21    2.34
  -4 -16   5    1.18    1.60
  -2 -16  -5    7.17    2.15
  -2 -16   5    3.79    2.24
  -2 -16  -5    5.46    2.57
  -2  16  -5    1.02    1.69
   0 -16  -5   51.69    4.54
   0 -16   5   44.44    5.05
   0  16   5   51.89    4.59
   0  16  -5   49.07    5.23
   0 -16  -5   46.12    5.13
   2 -16  -5    6.21    1.95
   2 -16   5    4.66    2.43
   2  16   5    4.06    1.83
   2 -16  -5    3.76    2.28
   2  16  -5    4.99    2.83
   4 -16   5    0.00    1.47
   4  16   5    2.28    1.51
   4 -16   5    2.28    1.80
   4  16  -5    3.22    2.11
   4 -16  -5    0.62    1.31
   4 -16  -5    4.23    1.95
   6 -16   5    2.22    1.62
   6  16   5   -0.70    0.99
   6 -16   5    1.32    1.38
   6  16  -5    1.61    1.95
   6 -16  -5    0.09    1.52
   6 -16  -5    2.46    1.64
   8 -16   5    4.42    1.67
   8 -16  -5    1.15    1.35
   8 -16  -5    2.31    1.14
  -3  17   5  128.83    5.56
  -3 -17  -5  111.44    5.29
  -1 -17  -5   95.66    4.81
  -1 -17   5   88.94    5.13
   1  17   5  109.26    4.91
   1 -17   5   98.76    5.63
   1  17  -5   98.81    5.85
   1 -17  -5   92.65    5.22
   3  17   5  109.74    4.53
   3 -17   5  106.40    5.44
   3  17  -5  105.54    6.08
   3 -17  -5   95.25    5.21
   5 -17  -5  105.49    5.16
 -12   0  -6  323.17   18.82
 -10   0  -6 1150.45   31.50
 -10   0   6 1115.54   30.33
  -4   0  -6 1274.72   18.23
  -4   0   6 1239.50   20.12
  -2   0  -6   77.96    4.97
  -2   0  -6   83.04    3.21
  -2   0   6   77.20    4.56
  -2   0  -6   75.46    3.77
   0   0  -6 1479.36   22.96
   0   0  -6 1472.06   14.59
   0   0   6 1515.24   23.32
   0   0  -6 1458.94   20.74
   2   0   6   79.31    5.44
   2   0   6   80.11    5.71
   2   0  -6   85.58    6.22
   2   0  -6   80.68    4.61
   2   0   6   84.20    4.48
   2   0  -6   89.32    5.91
   4   0   6 1311.91   25.17
   4   0  -6 1292.71   24.67
   4   0  -6 1293.14   24.68
   4   0  -6 1279.70   20.56
   4   0   6 1331.81   25.57
   4   0  -6 1283.58   26.75
   4   0  -6 1342.69   24.89
   4   0   6 1305.98   22.19
   4   0  -6 1303.30   25.38
   6   0  -6 1050.97   21.51
   6   0  -6 1048.28   25.24
   6   0   6 1075.88   25.53
   6   0  -6 1070.03   27.12
   6   0  -6 1041.51   27.31
   6   0  -6 1060.60   25.60
   6   0  -6 1070.44   26.37
   6   0   6 1034.06   23.68
   6   0  -6 1036.70   25.44
   8   0  -6  306.81   15.51
   8   0   6  319.76   15.68
   8   0  -6  311.06   16.76
   8   0   6  330.76   15.38
   8   0  -6  325.07   16.11
   8   0  -6  307.64   16.68
   8   0  -6  297.73   15.95
   8   0  -6  298.91   15.00
   8   0   6  309.74   15.01
   8   0  -6  317.04   15.34
  10   0  -6 1162.36   34.49
  10   0   6 1165.02   33.98
  10   0   6 1206.62   33.78
  10   0  -6 1145.15   36.54
  12   0  -6  307.30   19.98
  12   0   6  310.47   19.26
  12   0  -6  308.24   21.44
  14   0   6  398.24   16.14
  14   0  -6  392.23   15.78
  14   0  -6  419.22   19.97
  14   0   6  374.87   15.77
  14   0   6  391.83   16.71
  14   0  -6  388.45   15.85
  14   0  -6  414.66   18.41
  14   0  -6  381.58   15.60
  14   0  -6  377.41   15.93
  16   0  -6  178.57   10.59
  16   0   6  189.97   11.41
  16   0   6  179.77   11.81
  16   0  -6  179.52   10.71
  16   0  -6  191.35   12.92
  16   0  -6  191.27   10.82
  16   0  -6  167.20   10.49
  18   0  -6   64.22    6.34
  18   0   6   62.60    6.67
  18   0   6   62.64    6.64
  18   0  -6   57.08    5.32
  18   0  -6   65.51    6.15
  20   0   6  135.28    7.61
  20   0  -6  137.41    7.60
  20   0   6  129.74    8.26
  20   0  -6  127.75    7.77
  20   0  -6  126.82    6.90
 -11  -1  -6    3.10    2.51
 -11  -1   6    3.33    2.60
  -9  -1   6   86.93    7.70
  -9  -1  -6   90.45    8.22
  -7  -1  -6   68.81    6.07
  -7  -1   6   68.62    5.81
  -5  -1  -6  473.15   13.47
  -5  -1   6  470.54   11.99
  -3  -1  -6   37.82    2.93
  -3  -1   6   39.04    3.31
  -3  -1   6   38.12    2.51
  -3   1   6   40.72    4.01
  -3  -1  -6   36.15    2.64
  -1   1  -6  876.27   14.95
  -1  -1   6  905.16   16.81
  -1   1   6  907.76   17.59
  -1  -1  -6  891.83   15.91
  -1  -1   6  893.46   13.95
  -1  -1  -6  893.68   18.33
   1  -1   6  913.81   18.38
   1  -1  -6  917.72   18.58
   1   1  -6  872.17   20.88
   1   1   6  921.45   19.53
   1  -1  -6  923.09   11.99
   1   1  -6  891.28   18.10
   1  -1  -6  938.75   15.63
   1   1  -6  929.01   16.88
   1   1  -6  874.68   17.53
   1  -1  -6  910.82   18.61
   1  -1   6  901.28   16.53
   1  -1  -6  904.86   19.51
   3  -1   6   38.02    4.17
   3  -1  -6   38.38    4.23
   3   1   6   38.24    4.28
   3   1  -6   38.53    4.67
   3  -1  -6   40.80    4.01
   3  -1   6   39.83    3.39
   3   1  -6   39.85    4.18
   3   1  -6   38.84    4.19
   3  -1  -6   40.40    4.36
   3   1   6   38.56    4.28
   3   1  -6   40.11    3.96
   3  -1  -6   38.03    2.72
   3  -1  -6   40.83    4.40
   3   1  -6   43.70    4.50
   3  -1  -6   42.13    3.94
   3  -1   6   39.61    4.14
   5  -1   6  480.01   16.49
   5  -1  -6  481.05   16.47
   5   1   6  483.15   16.20
   5   1  -6  499.68   18.17
   5  -1  -6  485.23   15.90
   5   1  -6  476.10   16.46
   5  -1  -6  476.73   15.64
   5  -1  -6  479.68   16.45
   5   1   6  476.66   15.30
   5   1  -6  483.96   16.80
   5   1  -6  461.28   16.22
   5  -1  -6  486.75   16.84
   5  -1  -6  467.81   16.36
   5   1  -6  483.15   14.78
   5   1   6  476.42   16.56
   5   1  -6  473.35   15.64
   7  -1   6   68.00    6.97
   7   1   6   75.22    7.02
   7  -1  -6   63.76    6.99
   7   1  -6   67.67    7.75
   7  -1   6   71.91    6.54
   7  -1  -6   62.46    7.45
   7   1  -6   65.40    7.02
   7   1  -6   71.39    7.13
   7  -1  -6   68.98    7.07
   7  -1  -6   67.53    7.11
   7   1  -6   70.77    7.34
   7   1   6   69.27    6.84
   7  -1  -6   67.47    6.70
   7   1   6   72.19    7.35
   7   1  -6   69.24    6.50
   7  -1  -6   63.44    6.71
   7   1  -6   65.92    6.84
   9  -1   6   96.85    9.39
   9   1   6   95.19    9.10
   9   1  -6   92.73   10.16
   9  -1   6   88.12    8.65
   9   1   6   97.39    9.03
   9  -1  -6   97.95   10.61
   9   1  -6   92.15    9.50
   9  -1  -6   88.49    8.70
   9   1  -6   91.37    9.63
   9   1  -6   95.47    9.36
   9   1   6   91.47    8.79
   9  -1  -6   92.32    8.82
   9  -1   6   78.82    7.18
   9  -1  -6   91.46    9.27
   9   1  -6   87.56    8.90
  11  -1   6    6.39    3.25
  11  -1  -6    3.24    4.07
  11   1  -6    2.65    2.92
  11   1   6    6.30    3.94
  11  -1  -6    3.88    2.79
  11   1  -6    2.50    2.81
  11  -1  -6    1.56    1.84
  13   1  -6    7.45    3.26
  13  -1  -6    6.05    2.38
  13  -1   6    4.57    2.42
  13  -1  -6    6.27    2.54
  13   1   6    7.58    2.60
  13  -1   6    6.11    2.27
  13  -1  -6    4.79    2.84
  13   1  -6    8.32    3.07
  13   1  -6    6.85    2.71
  13  -1   6    5.49    2.31
  13   1   6    6.63    2.46
  13   1   6    5.19    1.78
  13  -1  -6   10.46    3.05
  13  -1  -6    6.06    2.58
  13   1  -6    5.45    3.14
  13   1  -6    8.22    3.21
  15  -1   6   18.29    4.08
  15   1   6   21.31    4.03
  15   1  -6   19.97    3.85
  15  -1  -6   18.35    3.86
  15  -1  -6   16.40    4.07
  15  -1  -6   20.43    3.96
  15   1  -6   20.38    4.05
  15   1  -6   22.93    5.22
  15  -1   6   22.36    4.48
  15   1   6   14.84    3.96
  15   1   6   19.35    3.64
  15   1  -6   20.44    4.62
  15  -1  -6   16.22    3.48
  15  -1  -6   21.53    4.88
  17  -1   6   55.60    6.37
  17   1   6   55.39    6.24
  17   1  -6   54.21    6.14
  17  -1  -6   53.41    5.86
  17  -1   6   56.78    6.74
  17   1   6   53.70    6.72
  17  -1  -6   46.60    5.91
  17   1  -6   50.69    5.80
  17  -1  -6   57.37    5.96
  17   1  -6   57.91    7.41
  19   1   6   -0.73    2.09
  19  -1  -6    1.08    1.69
  19   1  -6   -0.28    2.12
  19  -1   6    3.16    1.76
  19  -1  -6    4.07    2.24
  19   1  -6    3.24    1.79
  19  -1   6    3.54    2.03
  19  -1  -6    4.10    2.37
  19  -1   6    3.46    2.68
  19   1   6    3.61    2.61
  21  -1  -6    7.10    1.79
  21   1  -6    8.44    1.97
  21   1  -6    6.71    1.79
  21  -1  -6    4.38    1.45
  21  -1   6    8.18    1.96
  21   1   6    5.46    1.65
 -12  -2  -6  132.86   12.41
 -10  -2  -6 1487.54   36.55
 -10  -2   6 1482.54   34.86
  -8  -2  -6 1839.69   34.94
  -8  -2   6 1768.12   32.47
  -6  -2  -6 1327.91   25.63
  -6  -2   6 1289.15   23.45
  -4  -2  -6 4659.20   40.96
  -4  -2   6 4764.30   30.93
  -2   2  -6  240.77    9.33
  -2  -2   6  231.03    5.30
  -2  -2   6  246.74    8.01
  -2   2   6  243.81   10.43
  -2   2  -6  248.08    6.19
  -2  -2  -6  245.49    8.80
   0   2  -6 4589.76   39.61
   0  -2   6 4624.81   39.59
   0  -2  -6 4533.16   38.54
   0  -2   6 4571.02   27.93
   0  -2  -6 4658.22   26.45
   0   2  -6 4633.73   36.49
   0  -2  -6 4596.71   42.95
   2  -2  -6  240.55   10.87
   2   2  -6  242.99    8.42
   2   2  -6  237.95   10.68
   2  -2  -6  243.97    5.68
   2  -2   6  244.61    8.63
   2  -2   6  238.47   10.16
   2  -2  -6  244.32    9.37
   2   2  -6  244.00   11.76
   2   2   6  241.68   10.92
   2  -2   6  252.10    8.43
   2  -2  -6  246.32    8.51
   2   2  -6  235.94   10.61
   2  -2  -6  254.68    9.49
   2   2  -6  246.41   10.06
   2  -2  -6  241.26   10.81
   4   2  -6 4940.65   53.68
   4   2   6 4859.69   52.72
   4   2  -6 4852.23   44.85
   4  -2  -6 4855.47   51.41
   4  -2  -6 4832.24   41.67
   4  -2  -6 4888.23   53.80
   4  -2   6 4902.01   51.59
   4  -2  -6 4883.37   47.61
   4  -2   6 4811.89   46.50
   4   2  -6 4862.95   56.42
   4   2   6 4918.98   51.04
   4  -2   6 4964.15   45.53
   4  -2  -6 4786.52   47.51
   4  -2  -6 4940.50   49.47
   4   2  -6 4939.93   51.30
   4  -2  -6 4899.77   53.22
   6   2  -6 1337.90   28.65
   6   2   6 1378.62   30.81
   6  -2  -6 1340.01   30.37
   6   2  -6 1314.79   27.40
   6  -2   6 1350.63   30.60
   6  -2  -6 1363.39   29.21
   6   2   6 1359.62   29.01
   6   2  -6 1334.38   32.93
   6  -2   6 1395.29   28.26
   6  -2   6 1382.68   28.68
   6  -2  -6 1293.29   28.24
   6   2  -6 1332.63   30.73
   6  -2  -6 1355.89   30.09
   6   2   6 1310.63   28.90
   6   2  -6 1355.63   30.49
   6  -2  -6 1390.05   30.78
   8   2  -6 1811.43   37.38
   8   2  -6 1795.56   37.04
   8  -2  -6 1814.11   39.32
   8   2   6 1871.55   40.00
   8  -2   6 1883.49   40.43
   8   2   6 1841.30   37.09
   8   2  -6 1793.29   42.48
   8  -2   6 1869.35   37.91
   8  -2  -6 1824.73   38.05
   8  -2  -6 1849.80   43.11
   8   2  -6 1758.52   37.03
   8   2  -6 1821.09   39.74
   8   2  -6 1760.38   39.37
   8   2   6 1809.13   38.34
   8  -2   6 1737.63   36.43
   8   2  -6 1783.89   39.11
   8  -2  -6 1889.24   39.10
  10   2  -6 1457.83   39.01
  10  -2  -6 1488.83   39.67
  10   2   6 1552.67   38.34
  10   2  -6 1507.58   44.46
  10  -2   6 1571.05   39.17
  10   2   6 1574.20   39.74
  10   2  -6 1497.85   40.95
  10  -2  -6 1542.18   44.26
  10   2  -6 1444.62   38.42
  10  -2  -6 1479.34   38.75
  10   2  -6 1494.42   41.14
  10   2   6 1481.02   38.75
  10  -2  -6 1554.86   38.45
  10  -2   6 1394.69   34.37
  12   2  -6  116.94   12.54
  12  -2  -6  134.01   13.49
  12   2   6  122.04   12.38
  12  -2   6  138.55   13.09
  12  -2  -6  140.86   15.14
  12  -2  -6  126.48   12.71
  12  -2  -6  132.96   12.43
  14  -2   6  787.05   23.19
  14   2   6  794.64   22.77
  14  -2  -6  822.68   27.00
  14  -2   6  778.70   23.99
  14  -2  -6  777.09   22.17
  14  -2   6  785.92   24.63
  14   2   6  782.66   24.48
  14  -2  -6  829.41   26.39
  14  -2  -6  792.54   22.19
  14   2  -6  800.94   24.35
  14   2   6  782.79   23.29
  14   2  -6  793.49   22.64
  14  -2  -6  745.45   24.07
  14   2  -6  808.85   26.09
  16   2   6  320.25   14.65
  16  -2  -6  294.82   13.79
  16   2  -6  300.43   14.17
  16  -2   6  313.25   14.88
  16   2  -6  306.23   15.99
  16   2   6  300.21   15.53
  16   2  -6  295.66   14.86
  16  -2  -6  276.66   13.60
  16   2   6  310.63   14.65
  16   2  -6  283.79   13.71
  16  -2  -6  286.77   15.09
  16  -2   6  298.19   15.75
  18   2  -6  437.81   16.16
  18  -2   6  458.76   17.46
  18   2   6  438.83   16.19
  18  -2  -6  472.01   16.16
  18  -2   6  456.33   17.72
  18   2   6  464.23   17.88
  18   2  -6  420.16   15.43
  18  -2  -6  423.38   14.97
  18  -2  -6  413.04   16.02
  20  -2   6  144.29    8.34
  20  -2  -6  142.74    7.73
  20   2  -6  151.01    7.98
  20   2  -6  140.06    7.35
  20  -2   6  137.20    8.61
  20   2   6  153.45    8.71
  20   2  -6  136.26    7.45
  20  -2  -6  144.00    8.13
  20  -2  -6  129.12    6.87
  20  -2   6  137.51    7.20
 -11   3  -6  112.24   11.26
 -11  -3  -6  104.76   11.00
  -9  -3  -6   85.45    8.80
  -9  -3   6   94.01    8.63
  -7   3  -6   41.81    5.52
  -7  -3  -6   33.58    4.71
  -7  -3   6   36.31    4.81
  -5   3  -6    2.06    1.68
  -5  -3   6    3.29    2.07
  -5  -3  -6    2.68    1.51
  -3   3  -6  365.05   13.22
  -3  -3   6  370.23    8.98
  -3  -3  -6  388.50   14.69
  -3   3   6  380.89   15.37
  -1   3  -6  208.13    9.73
  -1  -3   6  212.71    8.28
  -1  -3   6  206.37    7.51
  -1  -3  -6  223.96   10.37
  -1   3   6  214.55   10.87
  -1   3  -6  215.19   10.03
   1  -3   6  213.70    9.54
   1  -3  -6  220.69    7.77
   1  -3   6  202.96    8.27
   1   3  -6  230.48   11.64
   1   3  -6  218.88   11.10
   1  -3  -6  222.29    9.82
   1  -3   6  210.42    7.24
   1  -3  -6  224.23    8.34
   1   3   6  212.42   10.68
   1  -3  -6  215.52   10.82
   1   3  -6  222.68   10.65
   3  -3   6  368.96   14.10
   3  -3   6  366.76   12.72
   3  -3  -6  386.06   11.78
   3   3  -6  376.38   15.72
   3   3   6  367.31   14.64
   3  -3  -6  383.42   11.86
   3  -3  -6  380.34    9.82
   3  -3   6  390.24   12.09
   3  -3  -6  381.49   12.77
   3  -3  -6  387.09   12.99
   3   3  -6  375.47   14.81
   3  -3  -6  373.09   15.20
   3   3  -6  365.33   10.70
   3  -3  -6  380.82   14.88
   3   3  -6  385.92   15.24
   5  -3  -6    2.77    1.50
   5  -3   6    4.49    1.95
   5   3  -6    1.05    1.46
   5   3  -6    3.12    2.43
   5  -3   6    3.19    2.06
   5   3   6    4.19    2.02
   5  -3   6    3.30    1.75
   5  -3  -6    1.02    1.43
   5  -3  -6    2.38    1.62
   5   3  -6    4.39    2.34
   5  -3  -6    1.09    1.81
   5   3   6    4.06    2.08
   5   3  -6    2.28    1.28
   5  -3  -6    2.57    1.80
   7   3   6   39.67    5.38
   7  -3   6   41.13    5.68
   7   3  -6   33.37    6.03
   7  -3   6   44.08    5.67
   7  -3  -6   37.32    5.32
   7   3  -6   37.07    5.79
   7   3  -6   33.74    5.45
   7   3   6   37.74    5.73
   7   3  -6   36.30    5.64
   7  -3  -6   42.78    6.01
   7   3  -6   39.75    5.17
   7   3  -6   38.07    5.67
   7  -3  -6   40.16    6.15
   7   3   6   35.50    5.40
   9   3   6  103.17    9.42
   9   3  -6   89.45   10.74
   9  -3   6   94.65    9.41
   9  -3  -6   93.57    9.72
   9  -3  -6   97.17   11.04
   9   3  -6   89.73    9.89
   9   3  -6   95.86   10.06
   9   3   6   99.29   10.07
   9   3  -6   98.04   10.09
   9  -3   6   94.64    9.63
   9  -3  -6   96.62    9.83
   9  -3  -6   94.97    9.96
   9   3  -6   92.04    9.72
   9   3  -6   92.75    9.45
  11  -3   6  105.61   11.57
  11   3   6  102.00   11.42
  11   3  -6  105.69   11.95
  11  -3  -6  102.31   12.41
  11  -3  -6  106.09   11.44
  11   3   6  110.32   11.67
  11  -3  -6  109.75   11.07
  11  -3   6  102.08   10.47
  11   3  -6  103.61   11.32
  11  -3  -6   97.62   11.50
  13  -3   6   92.36    8.34
  13  -3   6   92.76    7.78
  13   3   6   88.39    7.57
  13  -3  -6   95.21    7.79
  13   3  -6   85.04    9.07
  13   3  -6   93.95    9.20
  13   3  -6   92.50    8.77
  13  -3   6   95.75    8.88
  13   3   6   89.44    8.44
  13  -3  -6   95.33    8.97
  13  -3  -6   89.50    7.78
  13   3   6   88.49    8.07
  13  -3  -6   86.59    8.37
  13   3  -6   94.22    8.04
  13   3  -6   91.05    9.06
  13  -3  -6  101.50    7.89
  15  -3   6   27.22    4.46
  15   3   6   27.07    4.63
  15  -3  -6   27.62    4.77
  15  -3  -6   27.37    5.45
  15   3   6   27.11    4.88
  15   3  -6   23.61    4.84
  15   3  -6   26.32    4.52
  15  -3   6   30.13    5.76
  15   3   6   26.67    5.02
  15  -3  -6   29.12    4.82
  15   3  -6   23.77    5.01
  17  -3   6   83.06    7.85
  17   3   6   64.37    6.33
  17   3  -6   73.87    7.24
  17  -3  -6   72.65    6.95
  17  -3  -6   71.81    6.30
  17  -3   6   82.31    8.19
  17   3   6   60.95    7.38
  17   3  -6   74.28    7.58
  17   3   6   69.00    7.02
  17   3  -6   74.18    7.88
  17   3  -6   74.41    7.00
  17  -3  -6   68.78    7.46
  17  -3  -6   79.81    6.83
  19  -3   6    1.35    1.61
  19  -3  -6    1.03    1.54
  19   3  -6    5.17    2.49
  19   3  -6    3.60    1.79
  19  -3   6    2.74    2.25
  19  -3  -6    1.83    1.94
  19   3  -6    3.73    1.88
  19  -3  -6    4.75    2.25
  19   3   6    6.37    2.55
  19  -3   6    3.93    2.45
  19  -3  -6    4.51    1.95
  21   3  -6   13.21    2.18
  21  -3  -6   16.00    2.47
  21   3   6   13.43    2.41
  21  -3   6   11.09    2.11
 -10   4  -6   13.02    4.50
 -10  -4  -6   18.14    4.90
  -8   4  -6  150.87   11.68
  -8  -4  -6  136.18   11.03
  -6   4  -6   35.52    5.28
  -6  -4   6   27.71    5.18
  -4   4  -6 1198.56   26.89
  -4  -4  -6 1171.16   28.41
  -4  -4  -6 1186.41   27.63
  -2   4  -6  183.25   10.06
  -2  -4  -6  188.50   10.65
  -2   4   6  181.76   10.99
  -2  -4  -6  180.95    9.67
  -2   4  -6  180.82    9.72
   0  -4   6  221.14    9.83
   0  -4   6  211.17    9.31
   0  -4  -6  246.49   11.49
   0  -4  -6  249.99    7.80
   0   4   6  244.69   12.29
   0  -4  -6  239.76    9.74
   0   4  -6  247.45   12.33
   0   4  -6  228.08   11.43
   2  -4   6  173.17    9.79
   2  -4   6  173.70    9.06
   2   4  -6  179.38   10.94
   2   4  -6  182.63   11.07
   2  -4  -6  184.63    9.56
   2  -4   6  179.72    7.90
   2  -4  -6  173.36    8.32
   2   4   6  191.92   10.93
   2  -4  -6  181.71    8.39
   2   4  -6  168.77   10.56
   4  -4   6 1116.88   26.22
   4   4  -6 1215.76   29.92
   4   4   6 1126.40   27.75
   4  -4  -6 1226.21   22.91
   4  -4   6 1179.13   24.23
   4  -4  -6 1150.57   24.80
   4  -4  -6 1194.73   21.34
   4  -4  -6 1168.39   30.01
   4  -4  -6 1179.39   28.70
   4   4   6 1210.02   29.49
   6   4   6   34.70    5.01
   6  -4   6   26.93    4.75
   6   4  -6   29.52    5.43
   6   4  -6   28.82    5.23
   6  -4   6   27.68    4.56
   6  -4  -6   27.47    4.35
   6   4  -6   28.16    5.17
   6  -4  -6   29.60    5.17
   6   4  -6   26.46    4.17
   6   4   6   34.62    5.68
   6  -4  -6   26.91    4.64
   8   4   6  140.08   10.80
   8   4  -6  138.98   12.85
   8  -4   6  153.45   11.80
   8  -4   6  135.80   11.00
   8  -4  -6  143.28   11.63
   8   4  -6  133.26   12.01
   8   4  -6  132.29   11.65
   8   4   6  137.14   11.93
   8   4  -6  143.16   12.16
   8  -4  -6  143.96   11.99
   8   4   6  145.64   12.14
   8  -4  -6  136.90   12.04
   8   4  -6  137.40   10.64
   8   4  -6  143.23   12.10
  10   4  -6   13.25    4.73
  10  -4   6   14.04    4.92
  10   4  -6   11.31    4.90
  10   4  -6   14.93    4.92
  10   4   6   13.12    4.52
  10  -4  -6   15.13    4.73
  10   4  -6   15.97    4.78
  10  -4  -6   15.13    4.60
  10  -4   6   17.73    5.08
  10   4  -6   15.28    4.70
  10  -4  -6   14.09    4.66
  12  -4  -6   35.28    5.15
  12  -4   6   29.13    5.08
  12   4  -6   24.84    4.84
  12  -4   6   32.52    4.99
  12  -4  -6   29.68    4.53
  12   4  -6   25.60    6.14
  12  -4   6   27.63    6.07
  12  -4  -6   32.95    6.71
  12  -4  -6   28.55    4.97
  12  -4  -6   30.31    5.47
  12   4  -6   31.76    4.85
  12   4   6   29.91    4.69
  12   4   6   31.94    5.28
  12  -4   6   31.02    5.53
  12  -4  -6   32.47    4.59
  12   4  -6   36.54    5.85
  12   4   6   35.20    8.12
  14   4   6    8.80    2.80
  14  -4  -6    6.26    2.48
  14  -4  -6    7.22    3.13
  14  -4   6   10.14    3.16
  14  -4  -6   12.33    4.00
  14   4   6    6.90    3.01
  14   4  -6   10.13    3.16
  14  -4   6    9.88    3.94
  14   4   6   10.75    3.51
  14  -4  -6    9.28    3.54
  14   4  -6    6.11    3.15
  14   4  -6   15.52    4.23
  16  -4  -6   19.17    4.01
  16  -4   6   23.33    4.88
  16   4   6   20.86    4.11
  16   4  -6   24.94    4.73
  16   4   6   20.89    4.29
  16   4  -6   19.56    4.03
  16   4   6   22.01    4.91
  16   4  -6   20.19    4.47
  16  -4  -6   22.15    4.37
  16  -4  -6   27.83    5.43
  16  -4   6   23.85    4.99
  18  -4   6  228.97   12.20
  18  -4  -6  195.70    9.64
  18  -4  -6  218.35   11.05
  18   4  -6  226.84   11.73
  18   4   6  239.81   11.87
  18  -4   6  213.57   12.24
  18   4   6  231.04   12.49
  18  -4  -6  210.43   10.35
  18   4  -6  221.36   12.04
  18   4  -6  221.06   11.24
  18  -4  -6  218.79   11.63
  18  -4  -6  226.79   11.33
  20  -4  -6   10.90    2.49
  20   4  -6    9.85    2.30
  20   4  -6   11.11    2.26
  20  -4   6   11.35    2.25
  20  -4  -6   13.57    2.41
  20  -4   6   12.35    2.55
  20  -4  -6   12.45    2.29
  20   4   6   12.31    2.62
 -13  -5  -6   40.81    5.66
 -11   5  -6  120.47   12.75
  -9   5  -6   56.49    8.23
  -7   5  -6  454.90   20.38
  -7  -5   6  399.01   19.24
  -5   5  -6   54.17    6.60
  -5  -5   6   45.35    6.75
  -5  -5  -6   44.35    6.75
  -5  -5  -6   53.50    6.95
  -5   5  -6   48.96    5.49
  -3   5  -6  412.67   16.65
  -3  -5  -6  404.80   17.66
  -3   5   6  421.90   18.58
  -3  -5  -6  400.45   16.55
  -3   5  -6  407.04   15.18
  -1   5  -6  424.44   17.28
  -1  -5  -6  463.85   17.82
  -1   5   6  459.27   18.29
  -1  -5   6  428.49   15.57
  -1  -5  -6  440.73   15.58
  -1   5  -6  451.36   17.61
  -1   5  -6  455.26   16.57
   1   5  -6  463.63   17.37
   1   5  -6  481.51   18.44
   1  -5  -6  464.33   17.16
   1  -5   6  418.85   15.58
   1  -5  -6  424.52   12.33
   1   5   6  466.34   18.23
   1  -5  -6  424.39   13.74
   1   5  -6  437.84   17.19
   3  -5  -6  399.04   14.57
   3   5  -6  408.63   17.19
   3  -5   6  377.13   15.66
   3  -5   6  395.64   14.15
   3  -5  -6  390.79   14.00
   3  -5  -6  421.59   15.63
   3   5  -6  405.69   17.78
   5  -5  -6   50.92    5.43
   5  -5   6   46.21    6.28
   5   5  -6   49.95    6.86
   5   5   6   34.67    5.88
   5  -5  -6   47.72    5.74
   5  -5   6   41.38    5.67
   5  -5  -6   54.52    7.48
   5  -5  -6   50.85    6.58
   5   5   6   54.38    7.04
   7  -5   6  422.73   20.10
   7   5  -6  417.39   20.92
   7   5   6  405.28   18.26
   7  -5  -6  424.62   19.63
   7  -5   6  441.67   19.14
   7   5  -6  410.42   21.36
   7   5  -6  393.98   19.24
   7   5  -6  433.80   21.60
   7  -5  -6  452.56   21.85
   7   5  -6  394.00   21.56
   7   5   6  427.70   20.73
   7  -5  -6  447.44   19.61
   9  -5   6   41.36    7.07
   9   5  -6   38.97    7.72
   9  -5  -6   48.84    7.79
   9  -5   6   44.31    6.80
   9   5  -6   38.04    7.42
   9   5  -6   38.57    7.16
   9   5   6   43.87    7.91
   9  -5   6   50.30    8.38
   9   5  -6   42.89    7.81
   9  -5  -6   44.03    7.46
   9   5   6   46.33    8.12
   9   5  -6   44.71    7.65
  11  -5   6  106.73   11.90
  11  -5  -6  110.43   12.67
  11   5  -6   93.10   12.83
  11   5   6  114.51   13.15
  11   5  -6  116.43   13.00
  11  -5  -6  112.77   12.10
  11  -5   6  109.27   12.43
  13  -5   6   54.71    6.79
  13   5   6   48.68    6.11
  13  -5  -6   57.39    6.53
  13  -5   6   57.53    7.78
  13   5  -6   52.47    6.83
  13   5   6   46.35    7.22
  13  -5  -6   51.65    6.49
  13  -5  -6   64.49    7.35
  13   5  -6   54.93    6.90
  13   5   6   49.44    6.84
  13  -5  -6   56.54    6.87
  15  -5  -6   13.29    3.70
  15   5   6   10.41    3.17
  15  -5   6   15.24    4.49
  15  -5  -6   14.16    3.60
  15  -5  -6   11.55    3.51
  15   5   6   13.99    3.72
  15  -5   6    8.41    3.85
  15   5  -6   18.75    4.51
  15   5  -6    8.97    3.19
  15   5   6   11.20    4.33
  15   5  -6   11.09    3.72
  15  -5  -6    8.38    2.59
  17  -5   6   71.72    7.11
  17   5  -6   53.13    6.32
  17  -5  -6   62.90    6.65
  17  -5   6   59.29    6.98
  17   5   6   58.18    7.00
  17  -5   6   63.30    7.17
  17  -5  -6   70.66    6.76
  17   5  -6   64.46    7.20
  17   5   6   59.73    6.54
  17   5  -6   53.25    6.16
  17  -5  -6   64.84    7.17
  19   5  -6   54.39    5.10
  19  -5  -6   56.88    5.05
  19  -5   6   59.72    5.93
  19   5   6   56.54    5.69
  19  -5  -6   54.38    4.87
  19   5  -6   58.19    5.11
  19  -5   6   58.12    5.37
  19  -5  -6   56.49    5.22
 -12  -6  -6  223.24   12.73
 -10   6  -6  435.01   23.54
  -8   6  -6  170.18   13.77
  -6   6  -6  833.10   28.18
  -6  -6  -6  752.62   28.95
  -6  -6   6  731.23   28.61
  -6  -6  -6  781.00   28.87
  -4   6  -6 1058.62   30.16
  -4  -6  -6 1025.36   31.76
  -4  -6  -6 1062.72   30.56
  -4   6  -6 1035.18   25.73
  -2   6  -6  189.74   12.86
  -2  -6  -6  192.53   13.18
  -2   6   6  213.08   13.58
  -2  -6  -6  194.91   12.15
  -2   6  -6  203.18   11.62
   0  -6   6  394.83   16.98
   0   6  -6  436.25   17.21
   0   6  -6  452.34   18.88
   0  -6  -6  423.34   18.33
   0   6   6  448.54   19.13
   0  -6  -6  409.69   15.76
   0   6  -6  393.18   17.05
   2   6  -6  214.03   13.40
   2   6  -6  203.97   12.33
   2  -6  -6  205.79   12.36
   2   6   6  197.36   12.72
   2  -6   6  200.75   12.25
   4   6  -6 1017.72   29.40
   4   6   6  957.64   29.09
   4  -6  -6  991.07   25.97
   4  -6  -6  947.44   24.97
   4  -6   6  932.51   25.73
   4  -6  -6 1050.14   27.32
   4  -6   6  972.77   28.73
   4  -6  -6 1031.32   33.92
   6  -6   6  719.91   27.62
   6   6  -6  781.30   27.52
   6   6   6  705.86   24.58
   6  -6  -6  726.54   25.19
   6  -6   6  775.80   25.61
   6  -6  -6  764.62   30.14
   6  -6  -6  794.06   27.75
   6   6   6  797.54   28.80
   6   6  -6  845.33   30.05
   8   6  -6  134.23   13.53
   8  -6   6  142.86   13.59
   8  -6  -6  148.36   12.97
   8  -6   6  140.34   13.04
   8   6  -6  137.21   13.71
   8   6  -6  154.03   14.38
   8  -6  -6  133.97   13.89
   8   6   6  162.23   13.97
   8   6  -6  146.45   14.35
  10   6  -6  359.17   23.17
  10  -6   6  385.20   23.35
  10  -6   6  390.71   22.90
  10  -6  -6  372.40   22.56
  10   6  -6  360.77   22.82
  10   6   6  375.97   24.43
  10   6  -6  361.44   23.47
  10  -6   6  363.27   23.53
  10  -6  -6  388.84   23.19
  10   6  -6  400.33   24.47
  12  -6   6  235.36   14.02
  12   6   6  230.73   12.86
  12  -6  -6  268.25   13.98
  12  -6   6  228.77   15.00
  12  -6  -6  228.46   13.75
  12   6  -6  193.57   13.21
  12  -6   6  230.28   12.34
  12  -6  -6  244.96   13.78
  12   6  -6  249.78   13.90
  12  -6  -6  262.77   12.99
  12   6  -6  252.22   14.36
  12  -6  -6  247.54   13.76
  12   6   6  256.98   18.85
  12   6  -6  295.38   15.31
  14  -6   6   41.51    6.85
  14  -6  -6   47.08    6.55
  14  -6  -6   45.58    6.69
  14   6   6   40.86    6.87
  14   6  -6   40.55    6.38
  14  -6   6   38.64    6.86
  14  -6  -6   42.93    6.10
  14  -6  -6   51.21    6.14
  14  -6  -6   54.52    7.00
  14   6   6   51.47    6.70
  14   6  -6   67.09    7.62
  16  -6  -6   36.68    5.66
  16  -6   6   32.38    5.44
  16   6   6   33.18    5.07
  16   6  -6   36.75    5.72
  16   6  -6   34.48    5.40
  16  -6  -6   40.25    5.14
  16  -6  -6   45.41    6.02
  16  -6   6   37.35    5.73
  16   6   6   37.88    6.21
  18  -6  -6  144.93    8.56
  18   6  -6  203.09   10.38
  18  -6   6  187.78   11.37
  18   6   6  188.35   10.94
  18  -6  -6  212.20   10.62
  18  -6  -6  226.33    9.87
  18  -6   6  172.28    9.90
  18   6  -6  187.83   10.48
  18   6   6  223.94   10.55
  18   6  -6  215.37   10.64
  18  -6   6  223.95   10.91
  20   6   6   20.13    2.74
  20  -6   6   23.71    2.68
  20  -6  -6   18.58    2.51
 -13  -7  -6   17.32    4.30
 -11  -7  -6   18.64    4.75
  -9   7  -6   96.24   11.55
  -7   7  -6  547.95   25.23
  -7  -7  -6  494.18   25.62
  -7  -7   6  470.97   25.06
  -7  -7  -6  500.37   25.89
  -5   7  -6  325.81   18.48
  -5  -7  -6  321.38   19.43
  -5  -7   6  309.63   20.09
  -5  -7  -6  291.64   18.30
  -3   7  -6  135.58   11.20
  -3  -7  -6  119.16   12.10
  -3   7   6  137.80   11.95
  -3  -7  -6  129.69   11.31
  -3   7  -6  129.02    9.75
  -1   7  -6   15.35    4.31
  -1  -7  -6   16.08    4.57
  -1   7   6   16.64    4.32
  -1  -7   6   15.11    4.08
  -1  -7  -6   18.88    4.28
   1   7  -6   18.08    3.94
   1   7  -6   20.23    4.82
   1  -7  -6   16.40    4.19
   1  -7   6   15.66    4.14
   1   7   6   16.07    4.54
   3  -7  -6  124.12   10.52
   3   7  -6  132.53   10.39
   3   7  -6  123.78   11.80
   3  -7  -6  130.59   10.91
   3  -7   6  130.23   11.32
   5   7  -6  284.68   16.71
   5   7   6  244.70   15.66
   5  -7  -6  297.43   15.55
   5  -7  -6  289.92   20.24
   5  -7  -6  292.97   18.34
   5   7   6  317.98   18.48
   7  -7   6  485.40   24.74
   7   7  -6  489.90   23.26
   7  -7  -6  499.01   22.92
   7  -7   6  409.85   22.54
   7   7  -6  448.94   24.64
   7  -7  -6  510.42   26.91
   7  -7  -6  509.47   23.74
   7   7  -6  497.39   26.03
   7   7   6  516.45   24.93
   9   7  -6   75.20   10.65
   9  -7   6   75.31   11.22
   9  -7   6   52.24   10.16
   9  -7  -6   85.99   10.66
   9   7  -6   70.22   10.40
   9  -7   6   88.50   12.19
   9   7  -6   80.94   11.44
   9  -7  -6   76.31   10.72
   9   7  -6   74.46   11.31
   9   7   6   81.83   10.86
  11  -7  -6   22.81    4.48
  11   7   6   14.18    3.73
  11  -7   6   18.41    4.57
  11  -7  -6   21.23    4.17
  11  -7   6   18.08    4.54
  11  -7  -6   21.13    4.16
  11  -7  -6   26.73    4.48
  11  -7   6   22.31    5.43
  11  -7   6   25.87    4.67
  11   7  -6   19.81    4.31
  11   7   6   14.98    5.97
  11   7  -6   23.09    5.13
  13  -7   6   15.76    5.08
  13  -7  -6   20.25    4.99
  13  -7  -6   20.10    4.50
  13  -7  -6   21.61    4.83
  13  -7  -6   29.05    4.74
  13   7  -6   22.09    4.94
  13  -7   6   14.39    4.64
  13  -7   6   16.42    3.17
  13   7   6   16.00    3.97
  13   7  -6   18.14    4.83
  13   7   6   22.90    7.09
  15  -7  -6   11.82    4.20
  15  -7  -6   15.11    4.09
  15  -7   6   14.12    4.49
  15  -7  -6   15.90    3.84
  15   7   6   15.01    4.02
  15  -7  -6   16.37    3.27
  15   7  -6   14.32    3.81
  15  -7   6   19.27    4.94
  15   7   6   12.54    4.21
  15   7  -6   11.45    4.09
  15   7  -6    6.48    2.97
  17  -7   6   19.59    3.46
  17  -7  -6   23.60    3.81
  17  -7  -6   17.59    3.19
  17   7   6   13.28    3.13
  17  -7   6   23.31    3.77
  17   7  -6   17.08    3.51
  17  -7   6   14.39    3.75
  17   7   6   14.17    3.61
  17  -7   6   19.86    3.96
  17   7  -6   18.06    3.70
  19   7  -6   35.59    3.46
  19   7   6   35.88    3.87
  19  -7  -6   38.12    3.75
  19   7  -6   38.05    3.69
  19  -7  -6   34.50    2.96
 -14  -8  -6    2.74    2.86
 -12  -8  -6   41.27    5.98
 -10  -8  -6   16.10    4.55
  -6   8  -6   91.75   10.87
  -6  -8  -6   59.52   10.99
  -6  -8   6   63.79   10.67
  -6   8   6   87.78   10.99
  -6  -8  -6   80.29   10.73
  -4   8  -6    2.87    2.61
  -4  -8  -6    0.72    2.62
  -4   8  -6    3.87    2.76
  -4  -8   6    1.11    3.32
  -4   8   6    6.56    3.61
  -4  -8  -6    2.67    2.90
  -2   8  -6  121.10   11.26
  -2  -8  -6  107.05   12.02
  -2   8   6  125.06   11.60
  -2  -8  -6  107.55   10.57
   0   8  -6   34.75    5.15
   0   8  -6   30.26    5.87
   0  -8   6   31.08    6.41
   0  -8  -6   27.31    5.98
   0   8   6   37.88    6.56
   2   8  -6  107.75    9.74
   2   8  -6  113.62   11.33
   2  -8  -6  117.28   11.49
   2  -8   6  112.25   11.29
   2   8   6  120.49   11.12
   4   8   6    2.51    2.73
   4  -8   6    2.85    2.25
   4  -8  -6    2.71    2.77
   6  -8  -6   72.71   11.37
   6  -8  -6   76.56   10.16
   6   8  -6   71.37   10.57
   6   8   6   72.92   10.02
   8  -8   6   95.74   12.38
   8  -8  -6  113.50   12.10
   8   8  -6   76.04   12.18
   8  -8  -6   84.17   12.93
   8   8   6   96.40   11.78
  10  -8   6   11.50    4.18
  10  -8  -6   13.19    3.72
  10   8   6   18.29    3.72
  10  -8  -6   11.88    3.38
  10  -8   6   10.90    3.37
  10  -8  -6   20.39    4.21
  10  -8   6    9.99    2.86
  10   8   6   18.27    4.24
  10  -8   6   12.09    4.33
  10   8   6   34.53    7.84
  10   8  -6   23.32    4.29
  10   8  -6   26.41    5.47
  12  -8   6   26.33    5.99
  12  -8  -6   46.10    6.55
  12  -8   6   43.37    5.93
  12  -8  -6   46.22    5.71
  12  -8   6   32.80    6.66
  12  -8   6   40.62    5.39
  12   8   6   31.38    8.06
  12   8  -6   31.60    6.24
  14  -8  -6   11.56    3.74
  14  -8  -6    4.83    2.26
  14  -8  -6    5.81    2.88
  14   8   6    1.20    2.77
  14   8  -6    1.51    2.70
  14  -8   6    2.50    2.35
  14   8   6   -1.74    2.76
  14  -8   6    9.68    2.92
  14   8  -6    4.74    3.60
  14   8  -6    2.41    3.22
  16   8  -6    2.84    2.23
  16   8   6   -0.13    1.86
  16   8  -6    6.91    3.02
  16  -8   6    6.73    3.01
  16  -8   6    9.84    3.40
  16   8   6    5.55    2.59
  16  -8  -6    8.59    2.66
  16  -8  -6    2.97    1.40
  16  -8  -6    4.72    2.64
  18  -8   6    3.33    1.55
  18   8  -6    0.99    1.22
  18  -8  -6    3.74    1.83
  18   8  -6    2.44    1.40
  18  -8   6    5.02    1.86
  18   8   6    0.55    1.31
  18  -8   6    3.52    1.73
  18  -8  -6    0.93    1.39
  18   8   6   -1.13    1.35
 -13  -9  -6   24.64    5.61
 -11  -9  -6    7.98    3.41
  -9  -9  -6   49.62    7.06
  -9  -9  -6   30.36    6.90
  -7  -9  -6  233.10   13.66
  -7  -9  -6  214.28   14.08
  -5   9  -6  424.43   22.95
  -5  -9  -6  412.81   25.25
  -5  -9   6  404.63   25.34
  -5   9   6  423.75   23.96
  -5  -9  -6  372.86   23.79
  -3   9  -6   23.46    5.55
  -3  -9  -6   15.79    5.33
  -3  -9   6   13.86    4.97
  -3   9   6   14.60    4.50
  -3  -9  -6   13.24    4.73
  -1  -9   6    9.08    4.36
  -1   9  -6   12.42    4.22
  -1  -9  -6    8.17    4.52
  -1   9   6   13.26    4.17
   1   9  -6    8.78    3.70
   1  -9  -6   10.69    4.62
   1   9   6   13.27    5.22
   1  -9   6   10.38    4.23
   3  -9  -6   16.59    4.90
   3  -9  -6   25.76    5.77
   3  -9   6   27.80    6.81
   5  -9   6  367.30   23.57
   5  -9  -6  368.52   25.81
   5   9   6  388.50   22.49
   5   9  -6  419.42   24.04
   7  -9   6  257.48   13.81
   7  -9  -6  269.13   14.30
   7  -9   6  267.58   13.64
   7   9   6  262.77   12.93
   7   9  -6  291.28   14.60
   7   9   6  243.19   17.02
   9  -9   6   70.42    7.71
   9  -9  -6   63.98    6.66
   9  -9  -6   66.45    7.47
   9   9   6   54.12    6.40
   9  -9   6   61.57    6.80
   9   9  -6   60.08    8.00
   9   9  -6   52.43    7.28
   9   9   6   45.13    8.28
  11  -9  -6    6.21    3.23
  11  -9  -6    2.03    2.79
  11  -9   6    1.99    2.78
  11  -9  -6    7.04    2.49
  11  -9   6    8.56    3.91
  11  -9   6    9.91    3.54
  11   9   6    4.91    4.98
  11   9  -6    6.29    3.77
  13  -9   6   16.12    3.90
  13  -9  -6   33.18    5.21
  13  -9  -6   36.49    5.01
  13   9  -6   34.56    5.69
  13   9   6   31.20    5.28
  13  -9   6   30.47    6.13
  13   9  -6   22.69    5.01
  13  -9   6   26.87    4.34
  13   9   6   40.17    7.86
  13   9  -6   29.64    5.90
  15  -9  -6   21.29    3.82
  15  -9   6   33.85    4.24
  15   9  -6   25.70    4.46
  15  -9  -6   28.81    3.85
  15   9   6   27.66    4.68
  15  -9   6   17.67    4.44
  15   9   6   27.78    4.17
  15   9  -6   19.30    3.74
  15   9  -6   21.43    3.85
  17   9  -6    4.75    1.56
  17  -9   6    4.10    1.75
  17   9   6    4.28    1.74
  17  -9   6    5.38    1.67
  17   9  -6    4.11    1.78
  17  -9   6    1.37    1.54
  17  -9  -6    1.16    1.21
  17   9   6    5.07    2.06
  17   9  -6    1.93    1.36
  17  -9  -6    1.17    1.31
 -14 -10  -6   30.76    5.25
 -12 -10  -6    2.39    2.94
 -10 -10  -6   26.70    5.22
  -8 -10  -6  144.36   10.80
  -8 -10  -6  113.30   10.22
  -6 -10  -6    6.05    3.71
  -6 -10  -6    8.77    4.10
  -4 -10  -6  146.69   10.22
  -4 -10  -6  120.23   10.65
  -2  10  -6   45.54    7.63
  -2 -10  -6   34.16    8.47
  -2 -10   6   33.25    8.89
  -2  10   6   43.95    7.62
   0 -10   6  155.15   15.13
   0  10  -6  164.61   15.05
   0 -10  -6  161.34   15.60
   0  10   6  170.79   14.52
   2 -10  -6   33.72    7.40
   2 -10   6   46.08    8.33
   2 -10  -6   39.68    7.64
   4 -10  -6  146.55   10.35
   4 -10   6  151.39   10.52
   4 -10   6  137.27   10.65
   4  10  -6  165.28   13.25
   4  10  -6  140.63   10.44
   6 -10  -6    9.07    3.08
   6 -10   6    5.64    3.61
   6 -10   6   11.42    3.72
   6 -10   6    4.01    2.13
   6  10   6    6.31    2.81
   6  10  -6    9.36    4.33
   6  10   6    0.95    3.47
   6  10  -6    6.63    3.00
   8 -10   6  163.08   11.58
   8 -10  -6  149.86   11.15
   8 -10   6  142.10   11.57
   8  10   6  138.69    9.92
   8 -10   6  149.91   10.69
   8 -10  -6  138.13    9.41
   8  10   6  130.72   12.83
   8  10  -6  129.03   10.86
   8  10  -6  156.65   12.72
  10 -10  -6   38.57    5.90
  10 -10   6   30.84    5.43
  10 -10  -6   36.04    5.32
  10 -10   6   39.83    6.23
  10  10   6   28.27    4.94
  10 -10   6   33.72    5.10
  10  10  -6   30.47    6.29
  10  10   6   29.89    7.76
  10  10  -6   26.51    5.58
  12 -10   6    3.80    2.30
  12 -10  -6    3.50    2.30
  12 -10  -6    2.18    2.66
  12  10  -6   -0.01    2.32
  12 -10   6    2.68    2.71
  12 -10   6    2.19    1.98
  12  10  -6   -2.81    3.12
  12  10   6    1.26    4.04
  14 -10   6   51.63    5.54
  14  10   6   52.93    6.35
  14 -10   6   65.11    6.85
  14  10  -6   42.05    5.25
  14 -10  -6   70.04    5.49
  14  10   6   45.84    5.50
  14  10  -6   71.93    7.24
  14 -10   6   74.09    5.75
  14 -10  -6   62.61    6.10
  14  10  -6   36.58    5.31
  16 -10   6   20.05    2.99
  16 -10   6   17.35    3.22
  16 -10   6   18.00    2.55
  16  10   6   16.91    2.69
  16  10  -6   15.90    2.87
  16  10   6   14.63    2.87
  16 -10  -6   12.81    2.18
  16  10  -6   15.93    2.52
  16 -10  -6   10.65    2.62
 -13 -11  -6    3.70    2.56
 -11 -11  -6   15.28    4.30
  -9 -11  -6   17.18    4.89
  -7 -11  -6  354.07   17.27
  -7 -11  -6  344.78   17.36
  -5 -11  -6   61.82    7.65
  -5 -11  -6   53.44    7.52
  -3 -11  -6   13.41    3.98
  -3 -11  -6    7.27    3.71
  -1 -11  -6    7.51    3.03
  -1 -11  -6    5.36    3.31
  -1  11  -6    7.57    2.49
   1 -11  -6    0.15    2.10
   1 -11   6    6.67    3.16
   1 -11  -6    7.08    2.80
   1  11  -6    6.52    2.79
   1  11  -6   12.30    4.58
   1  11  -6    3.33    2.02
   1 -11  -6    5.94    3.25
   3 -11  -6   10.24    3.58
   3 -11   6    8.96    3.49
   3 -11   6   11.44    3.55
   3  11  -6    9.49    3.53
   3  11  -6    9.66    4.41
   3 -11  -6   11.85    4.25
   5 -11   6   68.46    7.70
   5 -11  -6   64.49    7.32
   5 -11   6   62.73    7.29
   5 -11   6   70.96    7.53
   5  11   6   61.31    6.55
   5  11  -6   53.63    8.60
   5  11   6   51.00    8.33
   5  11  -6   50.08    7.01
   7 -11   6  401.26   17.75
   7 -11  -6  377.97   17.19
   7 -11   6  393.48   17.41
   7 -11   6  364.71   17.26
   7  11   6  423.10   16.83
   7  11  -6  397.33   20.07
   7  11   6  392.05   21.53
   9 -11  -6    7.15    3.45
   9 -11   6   11.95    3.56
   9 -11  -6   10.20    3.21
   9 -11   6   15.27    4.01
   9  11   6   22.68    4.48
   9 -11   6   12.82    4.42
   9  11   6   30.75    7.20
   9  11  -6   19.95    5.61
   9  11  -6   20.74    6.10
  11 -11  -6    8.89    2.78
  11 -11   6    7.17    3.06
  11 -11  -6   11.17    3.57
  11 -11   6   12.93    3.41
  11 -11   6   11.49    3.96
  11  11  -6   13.24    4.13
  11  11   6   17.26    5.46
  11  11  -6   15.56    4.62
  13 -11   6    7.49    2.72
  13 -11  -6    4.72    1.86
  13  11  -6    9.47    3.19
  13  11   6    9.17    2.98
  13 -11   6    8.98    3.67
  13  11  -6    8.94    2.72
  13 -11  -6    6.15    2.68
  13  11  -6    2.74    2.15
  13  11   6    9.72    3.78
  15  11   6    0.23    1.12
  15  11  -6    0.79    1.48
  15  11   6    0.60    1.18
  15 -11   6    2.52    1.93
  15  11  -6    1.41    1.28
  15 -11  -6    0.45    1.62
  15 -11  -6    2.13    1.33
 -12 -12  -6   16.69    3.31
 -10 -12  -6   91.21    8.81
  -8 -12  -6   14.44    4.62
  -8 -12  -6   15.28    4.27
  -6 -12  -6  286.06   14.30
  -6 -12  -6  198.57   13.41
  -4 -12  -6  167.57   11.46
  -4 -12   6  145.74   11.36
  -4 -12  -6  133.97   11.36
  -2 -12  -6   66.48    7.31
  -2 -12  -6   50.03    7.72
   0 -12  -6   67.28    6.92
   0 -12  -6   88.40    7.46
   0 -12  -6   69.97    7.22
   0  12  -6   86.57   10.10
   2 -12  -6   57.33    6.64
   2 -12   6   53.29    6.54
   2  12  -6   63.58    6.69
   2 -12  -6   53.78    7.16
   2  12  -6   75.89    9.41
   4 -12  -6  150.33   11.02
   4 -12   6  155.17   11.01
   4  12   6  164.81   10.88
   4  12   6  137.47   11.47
   4  12  -6  177.47   14.44
   4  12  -6  165.54   11.00
   4 -12  -6  165.61   11.66
   6 -12   6  275.75   14.27
   6 -12  -6  255.11   14.07
   6 -12   6  272.18   14.42
   6 -12   6  224.92   13.02
   6  12   6  241.94   13.03
   6  12  -6  242.75   16.71
   6  12  -6  264.37   13.89
   6  12   6  208.86   15.07
   6 -12  -6  283.69   14.26
   8 -12  -6   16.81    4.03
   8 -12   6   19.71    4.51
   8  12   6   22.42    4.16
   8 -12   6   21.61    4.94
   8 -12   6   17.68    4.20
   8  12  -6   19.82    5.38
   8  12   6   17.49    5.06
   8  12  -6   17.72    4.89
  10 -12  -6  114.72    8.79
  10 -12   6  132.18    9.32
  10  12   6  125.64    8.18
  10 -12   6  122.53    9.88
  10 -12  -6   94.52    6.78
  10  12  -6  114.67    9.85
  10  12   6  117.33   11.23
  10  12  -6  115.51    9.35
  12 -12   6   22.67    3.92
  12  12  -6   23.18    4.41
  12 -12   6   20.35    3.89
  12  12   6   15.13    3.07
  12 -12  -6   22.79    3.75
  12  12  -6   19.31    4.10
  12  12  -6   10.44    3.15
  12  12   6   19.29    5.01
  14 -12   6   26.20    3.11
  14  12   6   10.19    1.94
  14  12  -6   17.11    2.84
  14 -12   6   18.30    3.13
  14  12   6   10.65    2.44
  14 -12  -6   25.92    3.07
  14 -12  -6   20.56    3.30
 -13 -13  -6    9.27    1.94
 -11 -13  -6   16.73    3.24
  -9 -13  -6    7.14    3.13
  -7 -13  -6  172.46   11.14
  -7 -13  -6  131.89   10.10
  -5 -13  -6    4.19    3.42
  -5 -13   6    0.69    2.38
  -5 -13  -6    2.41    2.48
  -5  13  -6    4.32    2.86
  -3 -13  -6   62.48    6.62
  -3 -13  -6   50.42    7.41
  -3  13  -6   67.36    7.98
  -1 -13  -6   52.25    6.11
  -1 -13  -6   46.49    6.97
  -1 -13  -6   44.96    5.86
  -1  13  -6   59.67    7.85
   1 -13  -6   45.08    5.73
   1 -13   6   42.71    5.40
   1 -13  -6   53.37    5.80
   1 -13  -6   54.14    6.09
   3 -13  -6   47.09    6.08
   3 -13   6   50.55    6.37
   3  13   6   47.62    6.28
   3 -13  -6   46.77    6.51
   3  13  -6   58.29    6.52
   5 -13   6    2.90    3.48
   5 -13  -6    1.30    3.00
   5  13   6    0.00    2.38
   5  13  -6    2.21    2.67
   5 -13  -6    2.46    2.72
   5 -13  -6    3.35    2.42
   5  13  -6    6.46    3.73
   5  13   6   -3.55    3.64
   7 -13  -6  194.20   11.46
   7 -13   6  204.20   11.63
   7  13   6  172.17    9.72
   7 -13   6  166.48   10.35
   7 -13  -6  205.28   11.15
   7  13   6  141.91   11.66
   7 -13  -6  170.29   10.62
   7  13  -6  185.59   12.99
   7  13  -6  156.26   10.89
   9 -13  -6   10.20    3.15
   9 -13   6   19.17    3.78
   9  13   6   11.91    3.18
   9 -13   6    6.75    2.87
   9  13   6    9.47    3.93
   9 -13  -6   17.93    3.67
   9  13  -6    9.11    3.83
   9  13  -6    5.49    3.13
   9 -13  -6    8.17    3.22
  11 -13   6   39.56    4.63
  11 -13   6   35.86    4.57
  11  13  -6   39.00    4.65
  11  13  -6   24.19    4.33
  11 -13  -6   41.58    4.53
  11  13  -6   17.07    3.97
  11 -13  -6   32.48    4.72
  11  13   6   26.00    4.83
  13 -13   6   12.00    2.26
  13  13   6   13.82    2.34
  13  13   6   16.07    2.22
  13  13  -6   14.98    2.50
  13 -13  -6   10.62    2.45
  13 -13  -6   16.90    2.58
  13  13  -6    9.22    2.19
 -12 -14  -6    0.92    1.03
 -10 -14  -6    4.70    2.13
  -8 -14  -6   25.38    4.30
  -6 -14  -6    7.72    2.78
  -6 -14  -6    3.96    2.82
  -4 -14  -6   50.09    5.86
  -4 -14   6   32.44    5.34
  -4 -14  -6   37.56    5.73
  -4  14  -6   50.72    6.14
  -2 -14   6    9.62    3.50
  -2 -14  -6    9.56    2.60
  -2 -14  -6    4.31    3.73
  -2  14  -6   15.99    4.00
   0 -14  -6    5.31    2.78
   0 -14  -6    4.80    3.42
   0  14  -6    2.71    2.77
   0 -14  -6    4.56    2.59
   2 -14   6    7.30    3.04
   2 -14  -6    5.75    2.04
   2  14   6   10.06    3.31
   2 -14  -6    9.25    3.13
   2  14  -6   14.50    4.08
   4 -14  -6   42.11    5.42
   4 -14   6   46.97    5.62
   4  14   6   51.84    5.61
   4 -14  -6   45.21    5.76
   4  14  -6   59.61    7.11
   4  14  -6   41.34    5.38
   6 -14  -6   10.37    3.23
   6 -14   6    9.76    3.09
   6  14   6    8.43    2.81
   6 -14  -6    4.10    1.96
   6 -14  -6    5.46    2.50
   6  14   6    8.93    3.58
   6  14  -6    9.03    3.76
   6  14  -6    4.65    2.06
   8 -14   6   25.28    4.07
   8 -14  -6   27.63    4.23
   8  14   6   31.84    3.81
   8  14   6   28.30    4.75
   8  14  -6   32.48    4.54
   8  14  -6   29.10    4.81
   8 -14  -6   21.28    3.74
   8 -14  -6   23.14    3.58
  10 -14   6    7.44    2.21
  10  14  -6    9.53    2.31
  10 -14  -6    9.05    2.57
  10  14  -6    5.32    2.39
  10  14  -6    7.62    2.15
  10  14   6    8.26    3.11
  10 -14  -6    4.41    1.76
  12 -14   6    5.49    1.64
  12 -14   6    5.76    1.43
  12  14  -6    6.23    1.53
  12 -14  -6    6.05    1.73
  12 -14  -6    7.38    1.79
  -9 -15  -6    0.34    1.35
  -7 -15  -6   -0.49    1.81
  -5 -15   6    9.78    2.43
  -5 -15  -6   10.24    2.66
  -5 -15  -6    7.50    2.47
  -3 -15  -6   10.37    3.23
  -3 -15   6    7.47    2.82
  -3  15  -6    8.11    2.36
  -3 -15  -6    9.73    2.93
  -1 -15  -6    8.62    2.47
  -1 -15   6   10.61    3.46
  -1  15  -6   11.35    3.47
  -1 -15  -6   11.58    3.54
   1 -15   6    8.73    3.38
   1 -15  -6    9.28    2.39
   1  15   6   12.66    3.24
   1 -15  -6    5.26    2.03
   1 -15  -6   10.80    3.62
   1  15  -6   12.52    3.68
   3 -15   6    6.92    2.08
   3  15   6   13.82    3.22
   3 -15  -6    8.66    2.43
   3 -15  -6   12.77    3.73
   3  15  -6   10.78    3.69
   5 -15   6    6.17    2.38
   5  15   6    8.70    2.58
   5  15  -6   10.22    2.55
   5  15  -6   12.54    3.47
   5 -15  -6   13.23    2.87
   7 -15   6    1.83    1.86
   7  15   6    4.56    1.70
   7  15  -6    7.63    2.98
   7 -15  -6    6.13    2.43
   7  15   6   10.17    3.04
   7  15  -6    2.89    1.43
   9 -15   6    2.67    1.62
   9  15  -6    2.94    1.29
   9 -15   6    2.79    1.64
   9 -15  -6    5.42    1.74
   9 -15  -6   -0.03    1.09
   9  15  -6    3.47    2.13
   9  15  -6   -1.46    1.42
  -8 -16  -6   95.53    5.11
  -6 -16  -6  108.87    6.22
  -4 -16   6  109.53    6.26
  -4 -16  -6  119.56    6.47
  -2 -16  -6  173.76    7.65
  -2 -16   6  159.21    8.06
  -2  16  -6  179.41    8.81
  -2 -16  -6  156.15    8.36
   0 -16  -6  133.16    6.54
   0 -16   6  128.34    7.57
   0  16   6  145.58    7.40
   0  16  -6  144.73    8.65
   0 -16  -6  137.01    7.97
   2 -16   6  189.85    8.83
   2  16   6  199.25    8.06
   2 -16  -6  214.73    9.74
   4 -16   6  141.48    6.84
   4 -16   6  181.40    8.20
   4  16   6  155.69    6.90
   4 -16  -6  147.95    6.88
   4  16  -6  159.50    8.91
   4 -16  -6  171.53    8.63
   6 -16   6  147.34    6.66
   6  16   6  134.87    5.61
   6 -16   6  152.64    6.94
   6 -16  -6  144.93    6.29
   6 -16  -6  151.61    7.46
   6  16  -6  145.68    8.30
   8 -16  -6  168.22    6.68
   8 -16  -6  157.36    5.95
  -3  17   6    1.69    1.02
  -1  17   6   30.14    2.73
  -1 -17   6   23.45    2.61
   1 -17   6   24.56    2.72
   1  17  -6   21.20    2.76
   1 -17  -6   23.68    2.68
   3 -17   6    0.22    1.05
   3  17  -6    2.68    1.26
   3 -17  -6    3.40    1.27
 -20   0  -7   -1.38    1.13
 -12   0  -7    0.75    1.99
 -10   0  -7    0.04    2.08
  -8   0  -7    0.49    1.47
  -6   0  -7    7.08    2.13
  -4   0  -7   -0.26    0.78
  -4   0  -7    0.03    0.63
  -4   0   7    1.05    1.22
  -2   0  -7    0.53    0.82
  -2   0   7    2.88    1.30
  -2   0   7    0.89    0.91
  -2   0  -7    0.44    0.60
   0   0  -7   -0.09    0.83
   0   0  -7    0.49    0.55
   0   0   7    1.21    1.10
   0   0  -7    0.79    0.93
   2   0   7    1.06    0.89
   2   0  -7    1.38    1.43
   2   0  -7    0.78    1.03
   2   0   7    2.20    1.43
   2   0   7    1.10    0.94
   2   0  -7    1.02    1.04
   4   0  -7    0.66    1.25
   4   0  -7    0.37    1.00
   4   0  -7    2.32    1.13
   4   0   7    1.63    1.68
   4   0  -7    0.19    1.34
   4   0   7    0.54    1.11
   4   0  -7    2.77    1.41
   4   0   7   -0.29    0.83
   4   0  -7    0.86    1.46
   6   0  -7    2.84    2.04
   6   0  -7    4.28    1.56
   6   0  -7    4.38    2.13
   6   0   7    3.69    1.48
   6   0  -7    4.59    2.04
   6   0  -7    3.84    2.07
   6   0   7    1.63    1.01
   6   0  -7    3.92    1.95
   8   0  -7    0.31    1.56
   8   0  -7    0.69    1.71
   8   0   7    1.35    2.20
   8   0   7   -1.00    1.93
   8   0  -7    1.37    1.54
   8   0  -7    0.81    1.53
   8   0  -7    0.30    1.61
  10   0  -7    0.08    1.92
  10   0   7    2.91    3.18
  10   0   7    1.32    2.55
  10   0  -7   -1.50    2.87
  12   0  -7   -1.93    2.89
  12   0   7    0.91    2.70
  14   0  -7    7.43    3.47
  14   0   7    0.20    2.08
  14   0  -7    1.61    1.86
  14   0  -7   -1.56    2.42
  14   0   7    3.40    2.32
  14   0   7    3.87    2.86
  14   0  -7   -1.56    1.98
  14   0  -7    2.06    2.54
  14   0  -7    2.49    2.31
  16   0   7   -2.36    2.62
  16   0  -7   -1.34    2.39
  16   0  -7   -2.00    2.53
  16   0  -7   -0.86    2.22
  16   0  -7    1.68    2.82
  16   0   7    3.99    3.17
  16   0  -7    1.39    2.44
  18   0   7    0.85    1.99
  18   0  -7    3.29    2.36
  18   0  -7    2.06    2.11
  18   0  -7    2.27    2.14
  18   0   7    1.54    2.21
  20   0   7    2.52    1.74
  20   0  -7    0.60    1.44
  20   0  -7   -1.11    1.18
  20   0   7   -1.20    1.74
  20   0  -7    1.31    1.64
 -11  -1  -7  964.18   30.61
 -11   1  -7  965.17   30.91
  -9  -1  -7 1072.51   28.17
  -7  -1  -7  256.47   12.04
  -5  -1  -7 1281.49   22.11
  -5   1   7 1298.56   25.81
  -5  -1  -7 1305.62   22.08
  -3  -1   7 2630.49   30.15
  -3  -1  -7 2603.04   24.77
  -3   1   7 2603.06   32.76
  -3  -1  -7 2540.68   23.45
  -3  -1  -7 2568.35   32.73
  -1   1  -7  651.26   13.75
  -1  -1   7  683.17   16.17
  -1   1   7  676.92   16.13
  -1  -1  -7  677.04   14.95
  -1  -1  -7  682.17   17.44
  -1  -1   7  681.28   13.60
   1  -1   7  675.62   17.25
   1  -1  -7  668.37   11.42
   1  -1  -7  702.35   18.01
   1   1  -7  687.99   19.97
   1   1   7  709.73   18.63
   1   1  -7  662.16   16.81
   1  -1  -7  688.56   14.70
   1   1  -7  662.42   16.27
   1  -1  -7  680.88   17.19
   1  -1  -7  667.31   18.21
   1  -1   7  666.80   15.49
   3  -1   7 2629.19   37.12
   3  -1  -7 2639.87   36.91
   3   1   7 2606.22   37.69
   3   1  -7 2616.01   40.70
   3  -1  -7 2657.09   33.32
   3   1  -7 2591.75   35.28
   3   1  -7 2530.48   35.81
   3  -1  -7 2584.97   37.37
   3  -1  -7 2614.94   34.26
   3  -1  -7 2616.48   37.97
   3   1  -7 2677.42   34.81
   3   1  -7 2612.03   37.36
   3  -1  -7 2579.35   23.05
   3  -1   7 2576.69   34.92
   3   1   7 2606.64   37.14
   5  -1   7 1339.24   29.35
   5  -1  -7 1329.74   29.08
   5   1   7 1353.90   29.04
   5   1  -7 1339.97   31.45
   5  -1  -7 1337.69   27.64
   5   1  -7 1320.26   28.93
   5  -1  -7 1350.61   29.09
   5   1   7 1316.07   26.38
   5   1  -7 1321.80   28.70
   5   1  -7 1294.68   28.52
   5  -1  -7 1342.40   29.68
   5  -1  -7 1345.70   26.32
   5   1   7 1302.44   29.05
   5   1  -7 1317.58   25.24
   5   1  -7 1298.14   27.04
   5  -1  -7 1335.90   29.45
   7  -1   7  261.79   14.45
   7   1   7  248.45   13.70
   7  -1  -7  261.53   14.37
   7   1  -7  249.47   15.10
   7  -1   7  272.39   13.73
   7   1  -7  244.65   13.87
   7  -1  -7  252.02   14.34
   7   1  -7  240.31   14.21
   7  -1  -7  251.87   13.50
   7   1   7  248.81   13.13
   7  -1  -7  269.41   14.33
   7   1   7  242.77   13.99
   7   1  -7  251.40   12.21
   7   1  -7  250.20   13.43
   7  -1  -7  255.03   14.17
   9  -1   7 1125.31   33.32
   9   1   7 1078.13   31.77
   9  -1  -7 1051.31   33.60
   9   1  -7 1069.89   35.04
   9  -1   7 1125.75   31.75
   9   1   7 1096.91   32.03
   9   1  -7 1083.98   32.89
   9   1  -7 1031.38   32.93
   9  -1  -7 1048.95   31.02
   9   1   7 1047.90   30.51
   9  -1  -7 1103.14   31.91
   9  -1  -7 1068.86   32.24
   9   1  -7 1052.65   31.68
  11   1   7  972.65   33.89
  11  -1   7 1014.42   33.87
  11   1   7  982.31   33.67
  11  -1  -7  957.57   36.91
  11   1  -7  929.03   33.49
  11  -1  -7  935.57   33.80
  13  -1  -7   30.57    4.65
  13   1  -7   27.79    5.18
  13   1   7   26.64    4.09
  13  -1  -7   31.77    4.48
  13  -1   7   33.24    4.78
  13  -1  -7   28.25    5.83
  13  -1   7   26.94    4.26
  13   1  -7   32.78    4.68
  13  -1   7   24.48    4.53
  13  -1  -7   27.93    4.59
  13  -1  -7   25.37    3.96
  13   1   7   26.81    4.59
  13   1  -7   26.14    3.84
  13  -1  -7   29.15    5.06
  13  -1   7   28.01    4.73
  13   1  -7   28.05    4.69
  13   1   7   34.79    5.13
  13   1  -7   26.32    5.05
  13   1  -7   34.08    5.51
  15  -1   7  734.17   22.57
  15   1   7  749.79   22.53
  15  -1  -7  725.75   21.62
  15   1  -7  741.44   21.95
  15  -1   7  751.77   24.10
  15   1  -7  748.89   25.20
  15   1   7  722.38   23.57
  15   1   7  719.00   22.40
  15  -1  -7  768.75   25.62
  15  -1  -7  673.72   20.49
  15   1  -7  709.33   22.41
  15  -1  -7  726.75   21.52
  15   1  -7  717.93   21.56
  15  -1  -7  710.42   22.77
  17  -1   7  296.06   14.04
  17   1   7  287.20   13.47
  17  -1  -7  299.62   13.37
  17   1  -7  288.40   13.13
  17   1  -7  282.48   13.26
  17  -1   7  292.69   14.49
  17   1   7  271.59   14.04
  17  -1  -7  270.10   12.67
  17   1  -7  272.44   12.68
  17   1  -7  289.79   15.25
  17  -1  -7  257.02   12.78
  19  -1   7  333.38   13.55
  19   1   7  282.90   12.49
  19   1  -7  311.54   12.15
  19  -1  -7  303.32   12.20
  19  -1   7  303.23   13.49
  19   1   7  311.14   13.55
  19  -1  -7  273.93   10.88
  19  -1  -7  299.42   12.87
  19   1  -7  291.46   12.46
  19  -1  -7  306.40   11.62
  19   1  -7  299.10   11.79
  19  -1   7  283.52   11.26
  21   1  -7   80.91    4.91
  21  -1  -7   76.51    4.76
  21  -1   7   65.52    5.01
  21   1   7   67.64    5.14
  21  -1  -7   66.90    4.46
 -12  -2  -7    8.24    4.03
 -10  -2  -7  124.19   10.77
  -8  -2  -7  220.81   12.37
  -6  -2  -7  411.90   14.37
  -4   2  -7   10.85    2.70
  -4   2   7   11.93    3.11
  -4  -2  -7   10.52    2.07
  -2   2  -7    1.48    1.09
  -2  -2   7    2.89    1.19
  -2   2   7    1.16    1.20
  -2  -2  -7    3.60    1.16
   0   2  -7  235.39    9.47
   0  -2   7  239.88    6.60
   0  -2   7  224.08    9.58
   0  -2  -7  246.76    9.76
   0  -2  -7  236.18    6.64
   0   2   7  243.62   10.59
   0   2  -7  230.73    8.64
   0  -2  -7  225.92   10.16
   0  -2   7  234.09    7.96
   0  -2  -7  229.29   11.14
   2   2  -7    2.81    1.80
   2  -2   7    3.05    1.19
   2  -2  -7    1.39    0.93
   2   2  -7    2.03    1.66
   2  -2   7    3.08    1.44
   2   2   7    1.01    1.20
   2  -2   7    2.50    1.16
   2  -2  -7    2.16    1.12
   2   2  -7    2.21    1.40
   2  -2  -7    1.28    1.13
   2  -2  -7    1.20    1.06
   2   2  -7    3.31    1.65
   4  -2   7   10.92    2.32
   4  -2  -7   11.17    2.45
   4  -2   7   11.88    2.96
   4   2  -7   12.02    3.49
   4   2   7   10.31    2.83
   4  -2  -7   10.50    2.54
   4  -2  -7   10.79    2.53
   4   2  -7   12.26    2.86
   4  -2  -7   10.22    2.54
   4  -2  -7   11.08    2.95
   4   2   7   12.08    3.11
   4  -2  -7   12.42    3.08
   4   2  -7   12.82    2.99
   4  -2  -7   11.00    2.49
   4   2  -7   10.90    2.50
   6  -2   7  431.46   18.18
   6  -2  -7  431.28   17.10
   6   2   7  435.09   17.54
   6   2  -7  407.23   18.92
   6  -2   7  431.98   16.22
   6   2  -7  419.95   18.06
   6  -2  -7  416.83   16.76
   6  -2  -7  426.15   17.52
   6   2   7  420.40   16.85
   6   2  -7  411.91   17.62
   6  -2  -7  429.01   18.12
   6   2   7  427.28   18.12
   6  -2  -7  418.44   18.06
   6   2  -7  425.04   16.51
   6   2  -7  410.44   16.13
   8  -2   7  230.55   14.66
   8   2   7  224.37   13.73
   8  -2  -7  222.83   14.20
   8   2  -7  220.82   15.54
   8  -2   7  227.77   13.57
   8   2  -7  226.41   14.70
   8  -2  -7  224.32   13.81
   8   2  -7  218.06   14.63
   8   2   7  226.69   14.09
   8  -2   7  212.96   13.16
   8   2  -7  223.81   14.18
   8  -2  -7  224.76   14.25
   8   2   7  232.19   14.79
   8   2  -7  215.32   13.15
   8  -2  -7  228.91   14.63
   8   2  -7  221.37   13.67
  10   2   7  135.61   11.98
  10   2  -7  130.06   13.53
  10   2   7  134.39   12.38
  10  -2   7  134.75   12.10
  10   2  -7  132.71   12.61
  10  -2  -7  127.32   11.86
  10   2   7  128.16   11.78
  10   2  -7  124.64   12.47
  10  -2  -7  134.40   11.90
  10  -2  -7  129.78   12.35
  10   2  -7  128.19   12.04
  12  -2   7    6.72    2.89
  12   2  -7    6.32    3.64
  14   2  -7    2.16    2.48
  14  -2  -7    0.22    2.27
  14  -2   7    6.38    3.02
  14  -2   7    1.43    2.03
  14   2   7   -0.08    2.25
  14  -2  -7    2.92    2.42
  14   2  -7    2.88    2.05
  14  -2  -7    4.21    3.10
  14  -2  -7    2.24    2.11
  14   2   7    4.55    2.90
  14   2  -7   -0.10    2.23
  14  -2  -7    1.57    2.34
  14   2  -7    3.17    2.90
  14   2   7    4.46    2.61
  14  -2   7    2.50    2.74
  14   2  -7    1.92    2.69
  16  -2   7    0.85    2.47
  16   2   7    1.96    2.00
  16  -2  -7   -0.47    2.15
  16  -2  -7    3.62    2.36
  16   2  -7   -0.68    1.99
  16  -2  -7    2.00    2.47
  16   2   7   -0.32    2.49
  16  -2  -7   -3.96    2.59
  16   2  -7    5.27    2.78
  16   2   7    1.26    2.45
  16   2  -7    2.39    3.30
  16  -2   7   -0.43    2.75
  16   2  -7   -3.05    2.76
  18  -2   7    9.71    2.58
  18   2   7    6.35    2.54
  18  -2  -7    9.57    2.81
  18   2  -7    8.68    2.64
  18  -2  -7    5.07    2.12
  18   2  -7    9.20    2.93
  18  -2  -7    9.63    3.19
  18  -2   7    3.81    2.12
  18   2  -7    9.59    3.35
  18   2   7    7.75    2.88
  18  -2  -7   10.13    3.36
  20  -2  -7    3.13    1.68
  20  -2   7    1.24    1.59
  20   2  -7    3.05    1.75
  20   2  -7    1.98    1.51
  20  -2  -7   -0.73    1.82
  20  -2   7   -1.35    1.73
  20   2  -7    3.24    1.68
  20  -2   7    3.46    1.79
  20   2   7   -0.47    1.63
  20  -2  -7    0.20    1.27
 -11   3  -7  228.96   16.26
 -11  -3  -7  213.41   15.62
  -9   3  -7  627.08   24.30
  -9  -3  -7  596.37   22.95
  -7   3  -7 1095.00   28.89
  -7  -3  -7 1055.30   26.51
  -5   3  -7 1778.40   33.36
  -5  -3   7 1642.60   32.55
  -3   3  -7 3187.54   41.24
  -3   3   7 3290.05   46.36
  -1   3  -7   64.52    5.78
  -1  -3   7   59.96    4.80
  -1  -3  -7   68.29    4.68
  -1   3   7   59.65    6.23
  -1  -3  -7   61.68    5.64
  -1   3  -7   67.10    6.07
   1  -3   7   64.29    5.56
   1  -3  -7   67.07    4.75
   1   3  -7   65.28    6.78
   1  -3   7   64.36    4.19
   1   3  -7   63.46    6.46
   1   3   7   63.94    6.23
   1  -3  -7   66.86    4.94
   1   3  -7   59.93    5.28
   1  -3  -7   63.40    6.23
   1   3  -7   62.32    6.25
   3  -3   7 3306.17   44.40
   3  -3   7 3251.02   38.40
   3  -3  -7 3345.75   37.25
   3   3  -7 3300.21   49.75
   3   3   7 3383.89   47.39
   3   3  -7 3234.33   45.67
   3  -3   7 3338.24   36.86
   3  -3  -7 3375.73   40.35
   3  -3  -7 3253.31   39.80
   3   3  -7 3306.03   43.69
   3  -3  -7 3269.13   47.11
   3   3  -7 3348.38   47.47
   3  -3  -7 3339.51   47.20
   5  -3   7 1770.51   36.13
   5  -3  -7 1717.34   31.01
   5  -3   7 1700.55   32.51
   5   3  -7 1755.50   38.91
   5   3   7 1814.02   35.81
   5  -3   7 1773.16   31.55
   5  -3  -7 1726.13   32.93
   5  -3  -7 1793.19   34.14
   5   3  -7 1749.83   35.60
   5  -3  -7 1783.63   37.06
   5  -3  -7 1779.41   35.95
   5   3  -7 1796.36   36.19
   5   3   7 1845.46   37.82
   5   3  -7 1714.01   29.64
   7  -3   7 1067.70   31.40
   7   3   7 1073.65   29.41
   7   3  -7 1055.41   33.18
   7  -3   7 1087.81   28.26
   7  -3  -7 1032.18   28.80
   7   3  -7 1079.06   31.77
   7   3  -7 1030.62   31.09
   7   3   7 1049.31   29.95
   7   3  -7 1062.79   30.62
   7  -3  -7 1094.22   31.39
   7   3   7 1097.08   31.77
   7  -3  -7 1064.33   31.20
   7   3  -7 1059.75   29.82
   7   3  -7 1021.57   26.85
   9   3   7  622.34   24.41
   9   3  -7  600.11   27.76
   9  -3   7  651.97   24.86
   9   3  -7  604.35   26.00
   9  -3  -7  605.05   25.00
   9   3  -7  583.46   25.45
   9   3   7  600.30   25.22
   9   3  -7  616.20   25.55
   9  -3   7  604.59   24.85
   9  -3  -7  619.72   25.20
   9   3  -7  614.71   24.93
   9  -3  -7  603.20   25.73
   9   3  -7  595.57   23.77
  11  -3   7  225.09   16.48
  11   3   7  238.80   17.55
  11   3  -7  214.65   17.47
  11  -3  -7  222.64   16.98
  11   3  -7  210.49   17.17
  11   3   7  209.46   16.53
  11  -3  -7  223.12   16.30
  11  -3  -7  209.81   16.86
  11   3  -7  211.49   16.49
  13  -3   7  215.19   12.27
  13   3   7  228.56   12.26
  13  -3  -7  219.82   12.06
  13  -3   7  214.20   12.74
  13   3  -7  215.08   14.50
  13  -3   7  217.07   13.06
  13   3  -7  213.93   13.50
  13   3   7  225.44   13.08
  13  -3  -7  214.79   13.49
  13   3  -7  216.74   12.90
  13  -3  -7  208.71   12.16
  13  -3  -7  203.26   12.73
  13   3   7  208.74   12.36
  13   3  -7  208.22   11.87
  13   3  -7  223.16   14.29
  13  -3  -7  230.32   12.04
  15  -3   7  252.40   13.59
  15   3   7  268.76   13.47
  15  -3  -7  244.30   13.23
  15   3  -7  251.40   13.17
  15  -3   7  237.80   14.59
  15   3   7  257.47   14.62
  15   3  -7  247.10   13.41
  15   3  -7  253.37   14.30
  15  -3  -7  237.72   12.57
  15   3   7  266.76   13.81
  15   3  -7  253.33   14.89
  15  -3  -7  242.24   14.36
  17  -3  -7  389.46   14.49
  17  -3   7  446.38   17.40
  17   3   7  426.14   16.20
  17  -3  -7  404.05   16.12
  17   3  -7  426.08   16.47
  17  -3   7  399.78   17.77
  17   3   7  433.15   17.96
  17   3   7  460.82   17.26
  17   3  -7  388.77   17.41
  17   3  -7  429.14   16.91
  17  -3  -7  423.53   15.88
  17  -3  -7  431.69   17.01
  17   3  -7  412.34   16.00
  17  -3  -7  392.65   16.54
  19  -3   7   62.03    5.95
  19  -3  -7   66.18    5.76
  19   3  -7   68.70    5.96
  19  -3   7   62.84    6.35
  19   3   7   69.69    6.40
  19  -3  -7   60.94    5.69
  19   3  -7   55.13    4.85
  19   3  -7   65.89    5.70
  19  -3  -7   62.17    5.48
  19  -3   7   66.48    5.86
 -12  -4  -7   10.71    3.10
 -10   4  -7   -0.18    2.71
 -10  -4  -7    8.24    3.69
  -8   4  -7   17.53    4.34
  -6   4  -7  154.16   10.88
  -6  -4   7  134.46   10.30
  -4   4  -7  113.81    8.97
  -4   4   7  111.84    9.97
  -2   4  -7   86.52    7.36
  -2  -4  -7   88.85    7.62
  -2   4   7   79.53    7.80
  -2   4  -7   93.26    7.41
   0  -4   7  348.51   12.90
   0   4  -7  369.40   16.09
   0  -4  -7  380.06   14.86
   0   4   7  378.19   16.14
   0  -4   7  362.16   11.96
   0   4  -7  366.89   15.19
   2  -4   7   74.76    7.01
   2   4  -7   80.96    7.87
   2   4  -7   93.41    8.34
   2  -4  -7   85.16    6.74
   2  -4   7   80.62    5.57
   2  -4  -7   82.45    6.06
   2  -4  -7   74.70    5.87
   2  -4  -7   78.16    7.95
   2   4  -7   81.76    7.76
   4  -4   7  107.95    9.23
   4  -4   7  109.51    8.51
   4   4  -7  117.34    9.98
   4   4   7  100.34    9.10
   4  -4   7  109.19    7.65
   4  -4  -7  105.11    7.88
   4   4  -7  109.95    9.20
   4  -4  -7  111.83    9.91
   4  -4  -7  108.68    9.33
   4   4   7  108.27    9.71
   6  -4   7  136.44   10.55
   6   4  -7  157.73   12.58
   6   4   7  150.81   11.23
   6  -4   7  145.84   10.21
   6  -4  -7  141.29   10.46
   6   4  -7  154.39   11.84
   6  -4  -7  148.09   11.97
   6  -4  -7  156.81   11.45
   6   4   7  156.55   12.25
   6   4  -7  156.01   11.87
   8   4  -7   14.19    4.80
   8   4   7   16.59    4.21
   8  -4   7   15.12    4.25
   8   4  -7   15.32    4.45
   8   4  -7   14.61    4.36
   8  -4   7   16.84    4.24
   8   4   7   14.89    4.76
   8  -4  -7   14.34    4.17
   8   4  -7   15.57    4.35
   8  -4  -7   15.78    4.42
   8   4  -7   21.13    5.41
   8   4   7   17.44    4.57
  10   4  -7    2.44    2.59
  10  -4   7    6.41    2.23
  10   4  -7    3.97    3.25
  10   4  -7    1.32    2.17
  10   4   7    1.34    3.21
  10  -4  -7    1.94    2.94
  10   4  -7    3.53    2.86
  10  -4  -7    3.14    3.14
  10  -4   7    3.45    2.65
  12   4  -7   14.02    3.93
  12  -4  -7   24.06    4.29
  12  -4   7   16.85    3.54
  12  -4   7   13.00    3.63
  12   4   7   16.24    3.63
  12  -4  -7   14.96    3.66
  12  -4  -7   16.06    3.53
  12   4  -7   18.34    3.97
  12   4   7   15.91    4.11
  12  -4  -7   15.86    3.90
  12  -4  -7   16.98    4.23
  12  -4   7   21.08    5.06
  12   4   7   14.34    3.96
  12   4  -7   17.74    4.40
  12   4  -7   13.11    4.29
  14   4   7   12.97    3.49
  14  -4   7    2.72    2.63
  14  -4  -7   10.42    3.09
  14  -4  -7   11.69    3.66
  14  -4  -7   11.01    3.89
  14   4  -7   10.64    3.94
  14   4   7   14.44    4.05
  14   4  -7   11.68    3.64
  14   4   7   13.57    3.53
  14  -4   7    9.58    3.78
  14   4  -7    8.96    3.62
  16   4   7    1.77    2.16
  16  -4   7    5.33    3.29
  16  -4  -7    1.79    2.30
  16   4  -7    0.66    2.21
  16  -4  -7    5.79    3.61
  16   4   7    4.47    2.76
  16   4  -7    2.39    2.56
  16   4  -7    2.71    2.91
  16  -4   7    2.65    2.90
  16   4  -7   -2.01    2.95
  16  -4  -7    2.46    3.01
  16   4   7    4.02    2.88
  16  -4  -7    4.84    2.78
  18  -4  -7    9.72    2.64
  18  -4   7    2.23    2.61
  18  -4  -7    2.08    1.99
  18   4  -7    8.74    2.57
  18  -4  -7    5.84    2.63
  18   4  -7    5.90    2.45
  18  -4  -7    5.18    2.52
  18  -4   7    5.30    2.17
  18   4  -7    7.87    2.98
  18   4   7    7.50    2.89
  18   4   7    5.76    2.64
  20   4  -7    4.79    1.73
  20  -4  -7    2.95    1.54
  20   4  -7    0.71    1.05
  20  -4   7    3.62    1.62
  20  -4   7    4.07    1.87
  20  -4  -7    3.09    1.36
  20   4   7    4.44    1.74
 -13  -5  -7    8.04    2.99
 -11  -5  -7   68.53    7.20
  -9   5  -7  165.18   13.66
  -7   5  -7 1043.03   31.69
  -5   5  -7  169.09   11.88
  -5  -5  -7  156.81   12.48
  -5  -5   7  156.18   12.45
  -5   5  -7  166.08   10.45
  -3   5  -7  531.47   19.89
  -3  -5  -7  559.97   21.18
  -3   5   7  548.73   21.94
  -3  -5  -7  519.52   19.30
  -3   5  -7  535.42   18.53
  -1   5  -7   27.46    4.66
  -1   5  -7   24.82    4.62
  -1  -5   7   20.77    3.43
  -1  -5  -7   23.76    4.32
  -1   5   7   22.25    4.44
  -1  -5  -7   24.35    3.79
  -1   5  -7   20.65    4.22
   1   5  -7   25.05    4.68
   1  -5   7   23.79    3.71
   1  -5  -7   23.36    4.19
   1   5  -7   24.98    4.58
   1   5   7   25.89    4.64
   1   5  -7   21.01    4.36
   3   5  -7  535.39   21.25
   3  -5  -7  557.44   18.56
   3   5   7  478.55   21.53
   3  -5  -7  481.60   16.20
   3   5  -7  546.16   21.67
   3  -5  -7  517.47   22.30
   5  -5   7  159.34   11.40
   5   5  -7  160.37   12.61
   5   5   7  150.36   11.44
   5  -5   7  162.37   10.40
   5  -5  -7  150.86   10.46
   5  -5  -7  155.80   12.99
   5  -5  -7  169.07   12.51
   5   5   7  146.81   12.39
   7   5  -7 1007.26   33.94
   7  -5   7  972.23   30.74
   7   5   7  942.91   29.45
   7  -5   7 1019.47   29.45
   7  -5  -7  973.02   29.98
   7   5  -7  912.28   33.53
   7   5  -7  989.97   33.38
   7  -5  -7 1033.29   34.36
   7  -5  -7 1022.54   31.31
   7   5  -7 1045.19   33.90
   7   5   7 1058.20   34.20
   9   5  -7  133.91   14.41
   9  -5   7  139.96   13.40
   9  -5   7  153.85   13.06
   9  -5  -7  139.79   12.78
   9   5  -7  146.42   14.46
   9   5  -7  145.53   13.04
   9   5   7  141.62   14.04
   9  -5   7  139.93   13.88
   9   5  -7  155.74   14.32
   9  -5  -7  145.27   13.86
   9   5   7  157.10   14.40
   9   5  -7  138.51   13.76
  11   5   7   75.49    7.54
  11  -5   7   98.63    8.17
  11   5  -7   70.99    8.21
  11  -5  -7   94.39    7.98
  11  -5   7   76.88    8.13
  11  -5  -7   96.90    8.03
  11  -5   7   91.76    8.87
  11  -5  -7   95.51    8.16
  11  -5  -7   82.59    8.54
  11  -5  -7   88.63    8.06
  11   5  -7   88.36    8.00
  11   5  -7   83.70    8.73
  11   5   7   77.53   10.29
  11  -5  -7  107.71    8.42
  13  -5  -7    8.36    2.76
  13   5   7    7.98    2.79
  13  -5   7    8.46    3.61
  13  -5  -7    8.35    3.38
  13  -5  -7    8.92    3.23
  13  -5  -7   12.64    4.07
  13   5  -7    8.61    3.64
  13   5   7    6.46    3.48
  13  -5   7   10.93    3.80
  13  -5  -7   12.39    3.62
  13   5   7    9.49    3.54
  13   5  -7    6.03    2.71
  13   5  -7    3.46    3.20
  15   5   7   10.73    3.06
  15  -5   7   11.70    3.75
  15  -5  -7   11.16    3.52
  15  -5  -7   11.22    3.65
  15  -5   7   12.98    4.10
  15   5   7    8.67    3.78
  15   5  -7   13.25    4.08
  15  -5  -7    9.69    2.90
  15   5   7   14.14    4.25
  15   5  -7    8.02    3.32
  15   5  -7   10.10    3.57
  15  -5   7   10.95    2.88
  15  -5  -7   11.56    3.80
  17  -5  -7  115.16    8.35
  17   5  -7   95.59    8.05
  17  -5  -7   94.83    7.89
  17  -5   7   99.90    8.88
  17   5  -7  102.29    8.95
  17  -5   7  101.52    9.37
  17   5   7   97.11    9.02
  17   5  -7  101.08    7.91
  17  -5  -7  108.56    7.95
  17   5   7   98.74    8.74
  17   5  -7  112.98    8.63
  17  -5  -7  117.98    8.95
  19  -5  -7   13.01    2.13
  19   5  -7   17.40    2.86
  19  -5  -7   21.17    3.26
  19  -5  -7   19.34    3.06
  19   5  -7   17.66    2.86
  19  -5   7   22.31    3.36
  19  -5   7   19.03    3.55
  19   5   7   19.13    3.30
 -12  -6  -7  206.05   12.58
 -10  -6  -7    0.86    2.21
  -8   6  -7  129.43   12.49
  -6   6  -7    8.60    3.98
  -6  -6   7    8.01    3.96
  -4   6  -7   11.39    3.64
  -4  -6  -7    9.10    2.35
  -4   6   7    6.45    2.92
  -4  -6  -7   10.31    3.13
  -4   6  -7    6.58    2.65
  -2   6  -7  448.07   19.61
  -2  -6  -7  452.34   20.25
  -2   6  -7  451.13   19.89
  -2   6   7  455.49   20.53
  -2  -6  -7  434.71   18.08
  -2   6  -7  401.14   17.41
   0   6  -7  336.82   16.21
   0  -6   7  315.81   14.84
   0   6  -7  356.83   17.66
   0  -6  -7  344.91   17.09
   0   6   7  358.24   17.97
   0  -6  -7  316.62   14.20
   0   6  -7  328.50   16.53
   2  -6   7  427.35   18.15
   2   6  -7  446.54   19.22
   2   6  -7  430.81   20.49
   2  -6  -7  454.77   18.77
   2   6   7  432.25   20.07
   4   6   7    5.36    2.94
   4   6  -7    7.75    3.34
   4  -6  -7    8.89    2.89
   4  -6  -7    8.85    3.51
   4  -6  -7    8.38    3.13
   6  -6   7    8.09    3.65
   6   6  -7    8.92    3.81
   6   6  -7    7.84    4.08
   6   6   7   10.31    3.34
   6  -6   7    7.10    3.00
   6  -6  -7    7.99    2.55
   6  -6  -7    8.68    3.45
   6   6   7    8.05    3.53
   6  -6  -7    6.17    2.60
   8   6  -7   98.53   11.92
   8  -6   7  111.73   11.94
   8  -6   7  102.35   11.57
   8  -6  -7  118.36   11.50
   8   6  -7   97.28   12.20
   8   6  -7  104.21   10.77
   8   6  -7  116.15   12.80
   8  -6  -7  119.99   13.33
   8   6   7  116.14   12.41
   8   6  -7  120.58   13.02
   8  -6  -7  116.04   11.39
  10  -6  -7    7.10    3.16
  10  -6  -7    7.82    2.80
  10  -6   7    0.25    1.66
  10   6  -7    6.07    3.32
  10  -6   7    7.19    4.11
  10  -6   7    4.13    2.73
  10   6   7    4.84    2.81
  10  -6  -7    0.76    1.87
  10   6   7    7.01    4.52
  10   6  -7    1.59    1.94
  12  -6  -7  232.58   13.90
  12  -6   7  212.17   13.80
  12   6   7  207.18   12.77
  12  -6   7  217.00   15.03
  12   6  -7  237.30   14.05
  12  -6  -7  250.99   13.11
  12  -6  -7  236.44   13.92
  12  -6   7  240.10   12.58
  12  -6  -7  251.70   13.72
  12   6  -7  228.70   13.67
  12   6  -7  245.65   14.62
  12  -6  -7  261.41   13.87
  12   6   7  252.72   19.24
  12   6  -7  243.14   14.63
  14   6   7    9.49    3.16
  14  -6  -7    8.24    4.01
  14  -6   7    7.47    2.80
  14  -6  -7   10.66    3.51
  14  -6  -7    7.61    3.40
  14   6  -7   10.38    3.56
  14   6   7   11.72    3.99
  14  -6  -7    9.50    2.99
  14  -6   7   11.79    4.37
  14   6   7   12.08    3.96
  14   6  -7   14.39    3.85
  14  -6   7    7.84    3.00
  14   6  -7    9.24    3.46
  16  -6   7    1.87    2.17
  16  -6  -7    0.38    2.19
  16  -6  -7    3.22    2.97
  16   6   7    3.43    2.75
  16   6  -7   -2.39    2.74
  16  -6  -7   -1.22    2.30
  16  -6   7   -1.10    2.99
  16   6  -7    3.20    2.89
  16   6   7    0.79    2.56
  18  -6  -7    0.03    1.41
  18   6  -7    2.63    1.95
  18   6   7    1.24    1.70
  18  -6  -7    0.76    1.65
  18  -6   7    1.18    1.88
  18   6  -7   -1.54    1.71
  18  -6   7    2.77    1.95
  18  -6  -7    0.30    1.86
  18  -6   7   -1.60    1.92
  18   6  -7    4.08    2.40
  18   6   7    4.56    2.40
 -13  -7  -7   55.75    7.34
 -11  -7  -7  306.25   15.54
  -9  -7  -7  163.94   11.56
  -7   7  -7  394.37   21.97
  -7  -7   7  324.60   21.21
  -5   7  -7   96.62   10.71
  -5  -7  -7  100.77   11.77
  -5  -7   7   92.68   11.87
  -5   7   7   94.79   11.52
  -5  -7  -7   83.08   10.67
  -3   7  -7  161.32   13.23
  -3   7  -7  178.76   13.50
  -3  -7  -7  161.46   13.78
  -3   7   7  175.98   13.96
  -3  -7  -7  162.39   12.45
  -3   7  -7  155.54   11.40
  -1  -7   7   70.74    7.93
  -1   7  -7   77.00    7.92
  -1   7  -7   82.24    9.05
  -1  -7  -7   76.57    9.21
  -1   7   7   82.94    9.42
  -1  -7  -7   72.46    7.79
   1   7  -7   74.45    8.05
   1   7  -7   73.49    8.89
   1  -7  -7   80.70    8.72
   1  -7   7   68.07    7.86
   1   7   7   81.91    9.20
   3   7  -7  173.42   12.64
   3   7  -7  161.78   13.60
   3  -7   7  147.82   12.36
   3   7   7  155.16   13.60
   3  -7  -7  165.04   12.49
   5   7  -7   92.35    9.91
   5   7   7   98.17   10.28
   5  -7  -7   78.01   11.28
   5  -7  -7   75.21    9.91
   5   7   7   95.95   10.96
   7  -7   7  325.40   20.86
   7   7  -7  342.87   20.46
   7  -7  -7  344.40   19.34
   7   7  -7  302.60   21.80
   7   7  -7  351.94   22.75
   7  -7  -7  362.50   23.39
   7  -7  -7  350.30   20.93
   7   7  -7  364.10   23.04
   7   7   7  321.98   21.58
   9  -7  -7  188.32   12.08
   9  -7   7  180.27   11.63
   9   7  -7  187.14   17.00
   9  -7  -7  176.34   15.45
   9  -7   7  180.91   13.44
   9   7   7  187.99   11.03
   9  -7   7  178.38   11.07
   9   7   7  224.97   17.00
   9   7  -7  191.53   13.20
  11  -7   7  276.65   16.17
  11   7   7  385.52   16.16
  11  -7  -7  328.59   16.89
  11  -7   7  367.95   16.60
  11  -7   7  297.97   18.09
  11  -7  -7  380.63   15.74
  11  -7   7  344.30   15.36
  11  -7  -7  354.56   15.87
  11  -7  -7  380.74   16.61
  11   7  -7  378.23   17.97
  11   7  -7  344.55   16.47
  11   7   7  378.17   23.26
  13  -7   7   49.92    7.46
  13   7   7   36.51    5.72
  13  -7  -7   63.71    7.84
  13  -7   7   58.80    8.34
  13   7   7   56.76    7.56
  13  -7   7   65.95    6.72
  13  -7  -7   73.86    6.88
  13  -7  -7   76.07    7.40
  13   7  -7   68.35    7.80
  13   7   7   54.32    7.64
  13  -7  -7   68.38    7.94
  13   7  -7   61.73    7.30
  15  -7   7   25.12    5.55
  15  -7  -7   46.37    5.83
  15  -7  -7   38.91    4.95
  15   7   7   50.16    6.90
  15  -7   7   38.81    6.64
  15   7  -7   47.77    6.35
  15   7   7   50.71    6.19
  15   7  -7   45.74    6.14
  15  -7  -7   22.86    5.01
  17  -7   7    4.51    1.95
  17   7  -7   18.90    3.57
  17  -7  -7   13.22    3.23
  17  -7  -7   22.28    3.69
  17   7   7   27.59    3.95
  17   7  -7   17.21    3.47
  17  -7   7   13.28    3.93
  17   7   7   23.68    4.23
  17  -7   7    6.62    2.80
  17   7  -7   23.89    3.97
  17  -7  -7   15.16    2.97
  19   7  -7   43.36    3.69
  19  -7  -7   40.22    3.53
  19  -7   7   42.25    3.69
 -14  -8  -7    1.96    2.82
 -12  -8  -7   32.91    6.57
 -10  -8  -7  142.37   10.83
  -8  -8  -7   46.51    6.31
  -8  -8  -7   37.00    6.95
  -6   8  -7  144.32   14.38
  -6  -8  -7  115.35   14.58
  -6  -8   7  124.41   14.97
  -6   8   7  143.34   14.38
  -6  -8  -7  130.21   14.01
  -4   8  -7  100.59   10.73
  -4  -8  -7   89.07   11.53
  -4  -8   7  104.19   12.69
  -4   8   7   96.67   10.83
  -4  -8  -7   92.33   10.55
  -4   8  -7   93.84   11.06
  -2   8  -7   37.73    6.12
  -2   8  -7   36.79    6.22
  -2  -8  -7   36.39    6.85
  -2   8   7   41.85    7.04
  -2  -8  -7   36.52    6.24
   0   8  -7    0.59    1.54
   0   8  -7    3.30    2.93
   0  -8  -7    1.29    2.56
   0  -8   7    3.66    3.18
   0   8   7    1.70    3.11
   2   8  -7   36.73    5.93
   2   8  -7   32.43    6.34
   2  -8  -7   37.44    6.63
   2  -8   7   30.03    5.95
   4   8  -7   87.50    9.67
   4   8   7   75.35   10.00
   4  -8   7   85.60   10.81
   4  -8  -7   90.98   12.50
   6  -8   7  115.73   13.28
   6  -8  -7  117.77   14.95
   6  -8  -7  119.61   13.62
   6   8   7  158.10   14.84
   6   8  -7  148.82   14.83
   8  -8  -7   62.85    7.26
   8  -8   7   47.45    6.95
   8  -8   7   53.09    7.87
   8  -8   7   59.65    6.65
   8   8   7   57.37    6.39
   8  -8  -7   64.25    6.26
   8   8  -7   63.63    7.80
   8  -8  -7   64.73    6.54
   8   8  -7   66.76    7.67
   8   8   7   57.59    9.40
  10  -8   7  156.73   10.90
  10   8   7  111.92    9.70
  10  -8   7   97.23   10.35
  10  -8  -7  136.26   10.30
  10  -8   7  118.38   11.82
  10   8   7  131.94    9.78
  10  -8  -7  149.36    9.45
  10  -8  -7  151.37    9.84
  10  -8   7  145.80   10.36
  10  -8  -7  144.66   10.29
  10  -8  -7  179.11   11.24
  10   8  -7  110.44   11.09
  10   8  -7  130.82    9.93
  10   8   7  129.88   13.79
  12  -8   7   31.29    6.07
  12  -8  -7   44.13    6.25
  12   8   7   41.51    5.26
  12  -8   7   43.59    5.99
  12  -8   7   31.12    6.94
  12  -8   7   48.97    5.99
  12  -8  -7   48.96    5.83
  12  -8  -7   55.00    6.32
  12   8  -7   50.40    7.01
  12   8   7   43.61    9.60
  12   8  -7   51.29    7.17
  14  -8  -7   -0.30    2.53
  14  -8  -7    0.82    1.68
  14  -8  -7    0.49    1.97
  14   8  -7    3.30    2.50
  14   8   7    2.24    2.91
  14  -8   7    2.84    3.22
  14  -8   7    0.28    2.06
  14   8   7   -0.97    2.74
  14   8  -7    0.44    2.49
  14   8  -7   -6.82    3.19
  16  -8  -7    5.81    2.37
  16   8   7    1.14    2.37
  16   8  -7    4.37    2.51
  16  -8   7    6.73    2.94
  16   8   7    0.40    2.05
  16   8  -7    1.71    1.82
  16  -8  -7    1.25    1.61
  16  -8  -7    2.57    2.30
  18  -8  -7    0.85    1.35
  18   8  -7    0.15    1.05
  18  -8   7   -0.94    1.15
  18   8  -7   -0.03    1.16
  18   8   7   -0.53    1.14
  18  -8   7    0.58    1.31
  18   8   7   -0.75    1.09
  18  -8  -7   -0.50    1.03
 -13  -9  -7   34.81    6.16
 -11  -9  -7    0.97    3.54
  -9  -9  -7   -0.04    2.69
  -9  -9  -7    3.73    3.44
  -7  -9  -7   67.49    7.35
  -7  -9  -7   46.59    7.94
  -5   9  -7    1.01    3.43
  -5  -9  -7    1.86    4.27
  -5  -9   7    3.62    4.12
  -5   9   7    3.05    3.68
  -5  -9  -7   -1.38    3.33
  -3   9  -7    0.39    2.83
  -3  -9  -7   -2.15    2.80
  -3  -9   7    0.80    3.76
  -3   9   7   -2.39    3.14
  -3  -9  -7    1.40    2.38
  -1   9  -7  180.05   14.89
  -1  -9  -7  160.85   15.34
  -1   9   7  183.97   15.04
   1   9  -7  177.45   14.46
   1  -9  -7  178.54   15.28
   1  -9   7  161.49   14.52
   1   9   7  183.77   14.76
   3  -9   7    1.70    3.50
   3   9   7   -2.64    2.80
   5  -9  -7    6.06    4.21
   5  -9  -7   -3.71    3.18
   5   9   7    4.37    3.58
   7  -9  -7   63.49    7.49
   7  -9   7   73.34    7.87
   7   9   7   64.82    6.93
   7  -9   7   75.13    7.45
   7   9   7   62.73    8.80
   7   9  -7   59.73    7.68
   7  -9  -7   62.80    6.11
   7   9  -7   68.08    8.69
   9   9   7    0.55    2.37
   9  -9  -7   -1.34    3.15
   9  -9   7    0.84    2.75
   9  -9  -7    1.44    2.50
   9  -9   7    0.51    2.37
   9   9   7    2.27    2.42
   9   9   7   -3.02    4.45
   9   9  -7    2.55    3.63
   9   9  -7   -0.40    3.82
  11  -9  -7    1.18    2.80
  11  -9  -7    2.65    2.67
  11   9   7   -1.12    1.72
  11  -9   7    3.38    2.42
  11  -9  -7    1.10    1.87
  11  -9   7    3.54    2.63
  11   9  -7   -0.76    3.22
  11   9   7    1.57    4.15
  13  -9   7   26.72    4.56
  13  -9   7   37.53    4.94
  13  -9  -7   51.54    5.69
  13  -9   7   37.48    6.20
  13   9  -7   38.96    5.87
  13   9  -7   54.53    6.78
  13   9   7   43.64    6.32
  13  -9  -7   51.83    6.28
  13   9  -7   51.68    6.59
  15  -9  -7   -1.40    1.67
  15   9   7   -1.82    2.25
  15   9  -7    0.32    1.89
  15  -9   7   -0.89    2.31
  15   9  -7    0.21    1.75
  15   9   7    2.05    2.09
  15   9  -7   -0.67    1.98
  15  -9  -7   -0.66    1.98
  17  -9  -7    2.59    1.70
  17   9  -7    0.58    1.02
  17  -9   7    1.22    1.38
  17   9   7    0.76    1.17
  17  -9   7    2.18    1.34
  17   9  -7   -0.54    1.27
  17  -9   7    0.62    1.32
  17  -9  -7    1.90    1.27
  17   9  -7   -1.38    1.35
  17   9   7   -1.16    1.35
  17  -9  -7   -1.55    1.33
 -12 -10  -7   11.12    3.74
 -10 -10  -7    1.40    3.07
  -8 -10  -7   22.34    4.70
  -8 -10  -7   27.58    5.54
  -6 -10  -7    9.68    3.69
  -6 -10  -7    5.20    2.97
  -4 -10  -7    0.78    2.43
  -4 -10  -7    2.74    2.57
  -4  10  -7    6.56    3.01
  -2 -10  -7    9.73    2.95
  -2 -10  -7    8.98    3.64
   2 -10  -7   10.37    3.04
   2 -10   7   12.34    5.16
   2 -10   7   15.81    3.97
   2  10  -7    8.99    2.88
   2 -10  -7    8.37    3.26
   2  10  -7   11.61    3.16
   4 -10   7    2.44    2.35
   4 -10  -7   -2.72    2.99
   4 -10   7    1.31    2.65
   4 -10  -7    7.65    3.15
   4  10   7   -7.24    4.15
   4  10  -7    3.40    2.88
   4  10  -7   -0.40    2.97
   6 -10  -7    9.39    4.18
   6 -10   7   12.75    4.22
   6 -10   7   17.60    4.29
   6  10   7   10.19    3.73
   6  10  -7    7.32    3.34
   6  10   7   12.57    6.00
   6  10  -7   11.20    4.76
   8 -10  -7   20.92    3.83
   8 -10  -7   29.92    5.22
   8 -10   7   22.81    4.62
   8  10   7   29.22    4.94
   8 -10   7   32.65    5.57
   8  10   7   28.49    7.15
   8  10  -7   30.41    6.35
   8  10  -7   26.16    5.59
  10 -10  -7   -0.72    2.87
  10 -10  -7   -2.25    2.39
  10 -10   7    2.67    3.56
  10 -10   7    3.66    2.89
  10  10   7   -4.11    3.25
  10 -10   7    1.88    2.55
  10  10   7    3.55    4.54
  10  10  -7    0.73    3.35
  10  10  -7    2.96    3.03
  12 -10   7    7.70    2.94
  12 -10  -7    9.22    3.17
  12  10  -7   12.54    3.95
  12 -10   7    7.94    2.81
  12 -10   7    9.07    3.82
  12  10   7   20.96    6.34
  12  10  -7   11.54    3.98
  14 -10   7    3.26    1.79
  14 -10  -7    3.66    1.91
  14 -10   7    4.58    2.05
  14  10   7    4.06    2.13
  14  10  -7    7.81    2.75
  14  10   7    4.07    2.37
  14 -10   7    4.78    3.07
  14 -10   7    2.15    1.95
  14  10  -7    1.27    1.67
  14  10  -7    5.09    2.65
  14 -10  -7   -0.70    2.29
  14 -10  -7   -0.45    1.69
  16 -10  -7    3.33    1.58
  16 -10   7   -1.00    1.70
  16 -10   7    2.65    1.28
  16  10   7    0.48    1.27
  16  10  -7    4.95    1.96
  16  10   7    2.62    1.52
  16 -10   7    2.80    1.78
  16  10  -7    3.56    1.43
  16 -10  -7    3.55    1.45
  16 -10  -7    1.78    1.52
 -13 -11  -7   10.92    3.07
 -11 -11  -7    3.27    3.24
  -9 -11  -7    3.74    3.34
  -7 -11  -7   27.43    5.29
  -7 -11  -7   21.79    5.65
  -5 -11  -7    8.07    3.43
  -5 -11  -7    6.09    3.88
  -3 -11  -7  177.34   10.96
  -3 -11  -7  140.41    9.78
  -3  11  -7  166.49    9.96
  -3 -11  -7  151.38   12.30
  -1 -11  -7    2.18    2.78
  -1  11  -7    1.02    1.88
  -1 -11  -7    4.67    3.48
   1 -11   7   -0.76    2.23
   1 -11  -7    3.84    3.06
   1  11  -7   -0.10    2.07
   1 -11  -7   -1.06    2.51
   1  11  -7    3.22    3.29
   1  11  -7    2.08    2.48
   3 -11  -7  146.35   10.67
   3 -11   7  138.37   10.15
   3 -11   7  166.13   11.78
   3 -11  -7  152.47   11.37
   3  11  -7  163.56   13.99
   3  11  -7  155.41   10.66
   5 -11   7    9.77    4.01
   5 -11  -7    6.06    3.03
   5 -11   7    8.08    3.55
   5  11   7   11.63    3.91
   5  11  -7    8.19    3.72
   5  11  -7    7.71    4.14
   5 -11  -7    6.36    3.09
   5  11   7    6.80    3.67
   7 -11  -7   26.90    5.15
   7 -11   7   28.67    5.39
   7 -11   7   26.77    5.14
   7  11   7   27.97    5.09
   7 -11   7   26.46    4.92
   7  11   7   15.44    5.76
   7  11  -7   18.29    4.63
   7  11  -7   15.24    4.81
   9 -11  -7    0.01    2.07
   9 -11  -7    2.45    2.60
   9 -11   7    1.54    2.80
   9 -11   7    3.51    2.78
   9  11   7    4.15    3.21
   9 -11   7   -0.50    2.37
   9  11  -7   -0.72    2.83
   9  11  -7   -0.22    3.14
   9  11   7    6.96    5.00
  11 -11  -7    3.04    2.46
  11 -11   7    0.22    2.40
  11 -11   7    3.44    2.85
  11 -11   7   -1.16    2.75
  11  11   7   -4.58    5.34
  11  11  -7    3.20    2.82
  11 -11  -7   -0.25    2.25
  11  11  -7    5.81    3.42
  13 -11   7   12.09    2.72
  13  11  -7   25.95    4.29
  13  11   7   23.71    3.56
  13  11   7   16.61    3.45
  13 -11   7   15.00    3.87
  13 -11   7   12.22    2.67
  13  11  -7   19.22    3.44
  13 -11  -7    7.05    1.96
  13  11  -7   18.29    4.20
  13 -11  -7    9.78    3.34
  15 -11  -7   -1.63    1.44
  15  11   7    1.64    1.19
  15  11  -7    0.44    1.37
  15  11   7    2.14    1.34
  15 -11   7   -0.45    1.54
  15  11  -7    2.08    1.29
  15 -11  -7    0.53    1.45
 -12 -12  -7    7.74    2.91
 -10 -12  -7    0.16    2.91
  -8 -12  -7   12.48    4.20
  -8 -12  -7    7.12    3.66
  -6 -12  -7  127.76   10.40
  -6 -12  -7  117.01   10.70
  -4 -12  -7    1.56    2.80
  -4 -12   7   -2.35    2.65
  -4 -12  -7    2.31    3.74
  -2 -12  -7   35.95    5.33
  -2  12  -7   45.90    7.45
  -2  12  -7   29.79    4.61
  -2 -12  -7   30.91    5.12
  -2 -12  -7   32.04    5.90
   0 -12  -7   14.78    3.79
   0 -12  -7    6.37    2.98
   0  12  -7   15.50    4.96
   2 -12  -7   26.07    4.62
   2 -12   7   28.47    4.68
   2  12  -7   26.89    4.75
   2 -12  -7   29.05    5.32
   2  12  -7   38.75    7.09
   4 -12  -7    4.29    3.19
   4 -12   7    2.12    3.09
   4  12   7   -2.83    2.73
   4 -12  -7    2.15    2.11
   4 -12  -7    0.74    2.52
   4  12  -7    0.62    3.71
   4  12  -7    0.50    2.82
   6 -12   7  132.26   10.36
   6 -12  -7  124.74    9.85
   6  12   7  143.85   10.03
   6 -12   7  144.87   10.96
   6 -12   7  115.36    9.01
   6  12  -7  147.60   10.75
   6 -12  -7  125.22   10.06
   6  12   7  137.68   12.18
   6 -12  -7  156.91   10.47
   6  12  -7  157.30   12.69
   8 -12   7    7.30    2.48
   8 -12  -7    7.80    3.45
   8 -12   7    9.33    3.75
   8  12   7   12.49    3.92
   8 -12   7    4.69    3.06
   8  12   7   16.40    5.65
   8  12  -7   11.54    3.61
   8 -12  -7    7.36    3.02
   8  12  -7   16.65    4.71
  10 -12   7   -0.30    2.29
  10 -12   7   -1.53    2.25
  10 -12   7   -0.09    2.14
  10  12  -7    1.08    2.52
  10  12  -7   -6.10    3.24
  10  12   7    1.13    3.52
  10 -12  -7    1.12    2.48
  10 -12  -7    0.04    2.20
  12 -12   7    2.17    1.81
  12  12  -7   11.13    3.11
  12  12   7   11.87    2.59
  12 -12   7    4.70    2.30
  12  12  -7    8.76    2.14
  12  12  -7    6.46    2.57
  12 -12  -7    4.35    1.85
  12 -12  -7    7.74    2.70
  12  12  -7   12.53    3.24
  14 -12  -7    1.16    1.06
  14 -12   7    2.72    1.48
  14  12   7    0.52    1.00
  14  12  -7    0.78    1.17
  14  12   7    0.64    1.07
  14 -12   7    1.24    1.71
  14 -12  -7   -1.16    1.72
  14  12  -7    1.63    1.61
  14 -12  -7    0.39    1.23
 -11 -13  -7    5.07    2.25
  -9 -13  -7  121.62    9.15
  -7 -13  -7  164.41   11.06
  -7 -13  -7  178.64   11.31
  -5 -13  -7  619.10   19.55
  -5  13  -7  575.93   20.88
  -3 -13  -7   44.56    5.83
  -3 -13   7   33.98    5.59
  -3 -13  -7   37.03    5.91
  -3  13  -7   52.52    7.30
  -1 -13  -7   44.99    5.35
  -1 -13  -7   36.45    6.08
  -1  13  -7   52.60    7.47
  -1 -13  -7   34.52    5.28
   1 -13   7   29.08    4.59
   1 -13  -7   38.35    4.86
   1 -13  -7   47.75    6.26
   1  13  -7   48.13    7.15
   3 -13  -7   35.37    5.24
   3 -13   7   35.00    4.88
   3  13   7   46.74    5.76
   3 -13  -7   40.41    5.94
   3  13  -7   36.35    5.31
   5 -13   7  510.27   18.77
   5 -13  -7  488.20   18.42
   5  13   7  589.05   18.65
   5 -13  -7  447.79   16.74
   5  13  -7  534.75   18.75
   5  13   7  469.03   20.54
   5 -13  -7  616.44   19.88
   7 -13   7  192.16   11.39
   7 -13  -7  184.01   11.04
   7 -13   7  143.48    9.47
   7  13   7  204.53   10.77
   7  13   7  177.95   12.71
   7 -13  -7  170.03   10.60
   7 -13  -7  214.79   11.26
   7  13  -7  165.31   12.60
   7  13  -7  192.67   11.29
   9 -13   7  163.57   10.03
   9  13   7  159.31    8.88
   9  13  -7  164.34   10.97
   9 -13  -7  158.63    8.99
   9 -13  -7  133.16    9.37
   9  13   7  158.30   11.42
   9  13  -7  149.67    9.84
  11 -13   7    5.87    2.47
  11  13  -7    8.16    2.38
  11  13   7    7.95    2.28
  11 -13   7    0.09    1.98
  11 -13  -7    5.28    2.46
  11  13  -7   10.23    3.01
  11 -13  -7    2.23    2.26
  11  13  -7    7.52    2.53
  13 -13  -7   15.90    2.00
  13 -13   7   26.18    2.93
  13  13   7   22.91    2.50
  13  13  -7   23.25    2.67
  13 -13  -7   29.62    2.88
  13 -13  -7   20.20    2.81
  13  13  -7   20.47    2.93
 -10 -14  -7    1.23    1.43
  -8 -14  -7    6.00    2.59
  -6 -14  -7   -1.09    2.08
  -6 -14  -7    4.41    2.65
  -4 -14   7   34.16    5.18
  -4 -14  -7   52.39    5.86
  -4 -14  -7   47.58    6.39
  -2 -14  -7    5.41    2.57
  -2 -14   7    0.01    2.34
  -2 -14  -7    4.76    3.28
  -2  14  -7    7.26    3.10
   0 -14  -7    3.00    2.16
   0  14  -7    4.29    3.14
   0 -14  -7   -0.61    2.48
   0 -14  -7    5.99    2.64
   2 -14   7    5.20    2.59
   2  14   7    6.28    2.93
   2 -14  -7    3.29    3.02
   2  14  -7    5.07    3.59
   2 -14  -7    2.25    2.62
   4 -14   7   68.18    6.56
   4  14   7   58.67    6.06
   4  14  -7   59.13    7.66
   4  14  -7   47.26    5.48
   4 -14  -7   70.96    6.67
   6 -14   7    4.29    2.85
   6  14   7    3.62    2.44
   6 -14  -7    0.52    2.26
   6  14   7   -1.69    2.76
   6  14  -7   -4.47    3.40
   6  14  -7    0.16    2.21
   6 -14  -7    0.11    1.55
   8 -14   7    2.79    2.35
   8  14   7    3.83    1.92
   8  14  -7    4.73    2.96
   8  14  -7    5.29    2.58
   8 -14  -7    4.19    2.58
   8 -14  -7    0.94    1.62
   8  14   7    2.90    2.16
  10 -14   7    1.32    1.64
  10  14  -7    3.35    1.35
  10 -14  -7   -2.52    1.99
  10  14  -7    8.04    2.33
  10 -14  -7    0.52    1.21
  10  14  -7    4.88    1.87
  12 -14   7   -0.52    1.00
  12 -14   7    0.82    0.94
  12 -14  -7   -0.28    0.95
  12 -14  -7    1.23    1.06
  -9 -15  -7   31.51    3.27
  -7 -15  -7   43.58    4.26
  -5 -15  -7  107.29    6.62
  -5 -15  -7   58.23    5.85
  -3 -15  -7   22.28    3.66
  -3 -15   7   15.46    3.43
  -3  15  -7   26.38    4.21
  -3 -15  -7   25.00    4.22
  -1 -15  -7   13.11    2.75
  -1 -15   7   12.43    3.40
  -1  15  -7   10.02    2.93
  -1 -15  -7   12.74    3.72
   1 -15   7    7.04    3.17
   1  15   7   14.03    2.89
   1 -15  -7   14.22    3.58
   1 -15  -7    7.12    2.43
   1  15  -7   13.04    3.70
   3 -15   7   19.26    3.30
   3  15   7   23.26    3.65
   3  15  -7   27.19    4.79
   3 -15  -7   30.66    4.63
   3 -15  -7   24.20    3.85
   5 -15   7  107.09    6.90
   5  15   7  106.91    6.41
   5 -15  -7  105.11    6.84
   5  15  -7   91.66    7.84
   5 -15  -7  105.38    7.95
   7 -15   7   71.49    5.43
   7  15   7   55.15    4.26
   7 -15  -7   67.70    5.20
   7  15  -7   58.04    5.58
   7 -15  -7   65.40    5.59
   9 -15   7   58.40    4.39
   9 -15  -7   55.89    4.24
   9  15  -7   49.13    4.62
   9 -15  -7   56.09    4.07
  -6 -16  -7    0.13    1.13
  -4 -16  -7    2.23    1.25
  -4 -16   7    2.07    1.25
  -4 -16  -7    3.81    1.68
  -2  16   7    0.03    1.33
  -2 -16  -7    3.45    1.47
  -2 -16   7   -0.33    1.29
  -2 -16  -7    0.97    1.45
  -2  16  -7    0.87    1.47
   0 -16  -7    2.90    1.39
   0  16   7    4.18    1.88
   0 -16   7    6.34    2.31
   0 -16  -7    4.56    1.90
   0  16  -7    8.88    2.38
   2  16   7    0.38    1.42
   2 -16   7    5.36    2.14
   2 -16  -7    2.84    1.86
   2  16  -7   -4.14    2.46
   2 -16  -7   -0.70    1.21
   4 -16   7    4.63    1.53
   4  16   7    6.39    1.73
   4 -16   7    6.18    1.88
   4  16  -7    5.57    2.48
   4 -16  -7    7.54    2.31
   4 -16  -7    4.38    1.34
   6 -16   7   -2.00    1.36
   6  16   7   -1.58    1.14
   6 -16   7   -0.77    1.21
   6 -16  -7    0.02    1.35
   6 -16  -7    0.67    1.09
   6  16  -7    2.08    1.62
  -1  17   7  167.75    5.76
   1  17   7  157.76    5.46
   1 -17   7  125.46    5.35
 -20   0  -8    8.82    1.75
  -4   0   8  276.24   11.54
  -4   0   8  259.42    9.61
  -4   0  -8  264.13   10.07
  -2   0  -8   84.66    5.04
  -2   0   8   92.03    6.60
  -2   0  -8   83.29    4.83
  -2   0  -8   83.95    6.10
   0   0   8  143.88    8.49
   0   0  -8  126.18    7.13
   0   0  -8  132.84    7.39
   0   0  -8  140.83    8.49
   0   0   8  134.40    7.62
   2   0   8   87.54    7.08
   2   0  -8   87.68    7.44
   2   0   8   89.32    4.94
   2   0  -8   85.30    5.28
   2   0  -8   85.83    6.68
   2   0   8   82.11    6.42
   2   0  -8   86.36    6.89
   4   0   8  282.63   13.59
   4   0  -8  282.10   14.04
   4   0  -8  287.52   12.80
   4   0   8  274.69   10.91
   4   0  -8  285.00   13.35
   4   0   8  267.99   12.95
   4   0  -8  270.13    9.99
   4   0  -8  289.88   13.26
   6   0   8   41.61    5.72
   6   0  -8   38.72    5.68
   6   0  -8   38.14    5.40
   6   0  -8   39.58    5.60
   6   0   8   38.25    4.78
   6   0  -8   38.57    5.44
   6   0  -8   41.58    5.63
   8   0   8   59.54    7.61
   8   0  -8   52.74    7.30
   8   0   8   54.13    6.87
   8   0  -8   49.56    6.74
   8   0  -8   48.31    6.86
   8   0  -8   52.18    6.83
   8   0  -8   50.20    6.63
  10   0   8  272.68   17.67
  10   0  -8  259.53   18.78
  10   0   8  267.51   16.83
  10   0  -8  264.04   18.11
  10   0  -8  265.36   17.43
  12   0  -8  100.41    9.09
  12   0   8   94.85    7.50
  12   0  -8   93.60    7.31
  12   0  -8  101.64    8.66
  12   0   8   94.30    7.83
  12   0   8   89.45    7.17
  12   0  -8   92.86    7.40
  12   0  -8   99.26    8.25
  14   0   8   54.95    6.22
  14   0  -8   55.64    6.24
  14   0   8   58.04    6.16
  14   0  -8   61.23    8.11
  14   0   8   48.63    6.28
  14   0   8   49.32    5.77
  14   0  -8   54.53    7.08
  14   0  -8   52.99    5.89
  14   0  -8   46.40    5.96
  14   0  -8   49.99    6.12
  16   0   8  145.44   10.00
  16   0  -8  142.26    9.70
  16   0   8  145.66   10.19
  16   0  -8  129.24    8.96
  16   0  -8  152.61   11.16
  16   0  -8  129.75    9.01
  16   0  -8  137.37    9.35
  18   0   8   79.54    6.92
  18   0  -8   75.14    6.28
  18   0   8   72.17    6.82
  18   0  -8   72.56    6.71
  18   0  -8   75.96    6.42
  18   0  -8   62.59    5.29
  20   0   8   14.27    2.41
  20   0  -8   14.63    2.49
  20   0  -8   12.30    2.52
  20   0   8   13.90    2.82
  20   0  -8   13.31    2.29
  -5   1   8  443.96   15.47
  -3   1  -8    4.96    1.71
  -3  -1   8    5.49    1.67
  -3   1   8    3.05    1.38
  -3  -1  -8    3.46    1.53
  -1   1  -8  419.59   11.90
  -1  -1   8  443.55   14.15
  -1   1   8  461.98   15.91
  -1  -1  -8  419.17   12.81
  -1  -1  -8  432.97   15.09
  -1  -1   8  445.50   12.01
   1  -1   8  439.16   15.07
   1  -1  -8  464.72   15.79
   1   1   8  440.99   15.92
   1   1  -8  426.86   17.21
   1   1  -8  425.12   14.26
   1  -1  -8  465.53   12.53
   1   1  -8  423.17   14.02
   1  -1  -8  432.22   14.65
   1  -1  -8  437.64   15.86
   1  -1   8  431.54   13.59
   1   1   8  435.49   15.01
   3  -1  -8    2.99    1.33
   3   1  -8    2.08    1.87
   3  -1   8    2.97    1.59
   3   1   8    3.57    1.44
   3  -1  -8    3.26    1.54
   3   1  -8    2.54    1.84
   3  -1  -8    3.68    2.17
   3   1   8    3.05    1.73
   3  -1  -8    5.12    2.09
   3   1  -8    3.94    1.75
   3  -1   8    2.79    1.31
   3  -1  -8    4.24    1.82
   5  -1   8  485.87   18.71
   5   1   8  486.29   18.69
   5  -1  -8  491.31   18.47
   5   1  -8  481.39   19.99
   5  -1  -8  485.37   17.28
   5   1  -8  485.06   18.31
   5  -1  -8  483.31   18.41
   5   1   8  470.68   16.29
   5   1  -8  466.82   18.18
   5  -1  -8  495.51   18.98
   5  -1  -8  490.82   17.04
   5   1   8  475.40   18.61
   5   1  -8  469.38   15.54
   5   1  -8  485.83   18.62
   5   1  -8  479.01   17.55
   7  -1   8  120.95   10.19
   7   1   8  125.51   10.26
   7  -1  -8  116.64   10.15
   7   1  -8  120.73   11.01
   7  -1   8  128.85    9.71
   7   1  -8  127.29   10.41
   7  -1  -8  121.14   10.36
   7   1  -8  115.66   10.36
   7   1   8  123.29    9.70
   7  -1  -8  120.68   10.22
   7   1   8  123.16   10.55
   7   1  -8  119.99    8.57
   7   1  -8  123.31    9.80
   7  -1  -8  117.62   10.16
   9  -1  -8    2.20    2.39
   9   1  -8    2.24    2.36
   9  -1   8    0.55    1.86
   9   1   8    0.13    1.98
   9  -1   8   -0.80    2.24
   9   1   8   -1.04    2.42
   9   1  -8    2.09    2.46
   9  -1  -8    0.91    2.22
   9   1  -8    2.16    2.18
   9   1   8    0.85    1.64
   9  -1  -8    0.94    2.08
   9  -1  -8    2.44    2.01
   9   1  -8    0.97    2.28
  11  -1   8    5.27    3.67
  11   1   8    2.79    2.08
  11   1   8    6.55    3.75
  11  -1  -8    5.04    3.28
  11   1  -8    1.80    3.60
  13   1  -8  190.81   13.05
  13  -1  -8  193.79   13.13
  13  -1   8  184.02   10.76
  13   1   8  184.76   10.89
  13  -1  -8  180.18   10.59
  13  -1  -8  177.08   10.38
  13   1  -8  169.18   10.40
  13  -1   8  184.04   11.15
  13   1  -8  179.39   12.14
  13   1  -8  177.65   10.85
  13  -1   8  181.80   11.29
  13   1   8  189.08   11.63
  13  -1   8  172.73   10.65
  13   1  -8  179.97   10.82
  13  -1  -8  199.72   12.59
  13  -1  -8  184.81   10.91
  13   1   8  179.00   10.78
  13   1  -8  172.21   10.24
  13  -1  -8  165.01   10.82
  13   1  -8  191.35   10.84
  13   1  -8  193.75   12.58
  13  -1  -8  194.36   10.69
  15  -1   8    0.58    2.30
  15   1   8    1.01    2.18
  15  -1   8    5.44    2.43
  15  -1  -8    4.51    2.81
  15  -1  -8    5.29    2.67
  15   1  -8    2.66    2.14
  15  -1  -8    2.90    2.94
  15   1   8    2.61    2.38
  15  -1  -8    2.71    2.84
  15   1  -8    3.65    2.16
  15  -1   8    6.79    3.44
  15   1  -8    6.10    3.69
  15  -1  -8    4.43    3.03
  15   1  -8    4.34    2.59
  15   1   8    1.64    2.97
  17  -1   8   -4.30    2.92
  17   1   8    0.31    2.08
  17  -1  -8    1.36    1.82
  17   1  -8    3.26    2.54
  17  -1  -8    2.25    2.56
  17  -1  -8    2.15    2.12
  17   1  -8    0.74    1.88
  17   1  -8    4.83    3.41
  17   1   8    1.89    2.35
  17  -1   8    3.27    2.71
  17  -1  -8    3.33    2.90
  17   1  -8   -2.97    2.88
  19   1  -8    1.56    1.55
  19  -1  -8    1.82    1.52
  19  -1   8    3.15    2.06
  19   1   8    2.67    1.91
  19   1  -8    2.13    1.53
  19  -1   8   -2.13    1.40
  19  -1  -8    3.94    2.54
  19   1  -8    1.70    2.06
  19  -1   8   -0.75    1.64
  19   1   8    1.54    1.78
  19  -1  -8    1.27    1.43
  19  -1  -8    1.71    1.58
 -20  -2  -8   84.61    5.75
  -6   2  -8 1673.48   33.68
  -6   2   8 1515.70   34.11
  -4   2  -8 3374.62   42.74
  -4   2   8 3279.27   44.99
  -2   2  -8 2615.04   34.28
  -2  -2   8 2657.52   32.85
  -2   2   8 2474.78   38.22
  -2  -2  -8 2515.72   32.01
  -2  -2  -8 2579.45   38.66
   0  -2   8  670.43   18.05
   0  -2  -8  696.93   18.04
   0   2   8  710.17   21.20
   0   2  -8  682.09   19.96
   0   2  -8  673.95   15.44
   0  -2  -8  660.32   18.38
   0   2  -8  674.51   16.70
   0  -2  -8  679.80   20.33
   0  -2   8  680.68   14.82
   2  -2   8 2638.28   38.71
   2  -2  -8 2670.47   36.51
   2   2  -8 2638.91   44.79
   2   2   8 2708.61   42.05
   2   2  -8 2578.45   39.05
   2  -2   8 2726.87   31.67
   2  -2  -8 2718.45   31.08
   2   2  -8 2633.38   36.09
   2  -2  -8 2637.69   39.99
   2  -2  -8 2646.60   41.70
   2   2  -8 2669.78   40.76
   4  -2   8 3432.32   48.40
   4  -2  -8 3431.91   44.53
   4   2   8 3464.24   49.65
   4   2  -8 3421.95   53.80
   4  -2   8 3430.40   41.69
   4  -2  -8 3362.70   42.27
   4  -2  -8 3471.97   46.34
   4   2  -8 3373.94   46.64
   4  -2  -8 3377.23   49.27
   4   2  -8 3471.60   49.87
   4   2   8 3375.22   49.42
   4   2  -8 3312.00   42.05
   4  -2  -8 3387.48   49.24
   4  -2  -8 3338.42   41.88
   6  -2   8 1682.19   37.54
   6  -2  -8 1639.98   34.95
   6   2   8 1675.10   36.76
   6   2  -8 1645.29   40.25
   6  -2   8 1719.25   33.71
   6   2  -8 1634.28   37.06
   6  -2  -8 1671.56   36.03
   6   2   8 1599.74   34.00
   6   2  -8 1628.92   36.06
   6  -2  -8 1687.85   37.67
   6   2  -8 1676.79   33.78
   6   2   8 1678.91   37.79
   6   2  -8 1601.77   32.84
   8  -2   8 1313.23   36.58
   8   2   8 1309.06   35.27
   8  -2  -8 1258.60   34.81
   8   2  -8 1265.47   38.56
   8  -2   8 1337.16   33.84
   8   2  -8 1275.69   35.85
   8  -2  -8 1267.12   35.91
   8   2  -8 1233.62   36.00
   8  -2  -8 1288.73   34.36
   8   2   8 1261.12   33.73
   8  -2  -8 1315.15   35.59
   8   2   8 1312.39   36.56
   8  -2  -8 1281.18   36.22
   8   2  -8 1229.23   31.95
   8   2  -8 1265.87   33.23
  10   2   8 1232.28   37.59
  10   2  -8 1197.16   41.57
  10  -2   8 1264.85   37.00
  10   2   8 1212.43   37.87
  10   2  -8 1236.82   39.22
  10   2  -8 1174.85   38.79
  10   2   8 1181.88   36.14
  10  -2  -8 1219.12   37.19
  10  -2  -8 1191.80   38.19
  10   2  -8 1166.52   36.37
  12   2  -8  690.23   23.43
  12  -2  -8  700.74   23.54
  12  -2   8  624.40   19.85
  12   2   8  662.61   20.27
  12  -2  -8  666.48   19.73
  12  -2   8  643.36   20.74
  12  -2   8  645.87   21.77
  12   2   8  633.52   21.08
  12   2  -8  638.94   22.37
  12  -2   8  656.01   19.99
  12  -2  -8  668.49   22.36
  12  -2  -8  679.86   20.15
  12   2  -8  632.79   19.77
  12  -2  -8  605.80   20.75
  12   2   8  631.00   20.14
  12   2  -8  692.15   23.38
  12   2  -8  647.96   20.15
  14  -2   8  330.35   14.82
  14   2   8  331.55   15.03
  14  -2  -8  324.16   14.35
  14   2  -8  310.81   14.18
  14  -2  -8  311.71   14.66
  14  -2   8  315.95   15.36
  14   2  -8  315.31   17.53
  14  -2  -8  323.08   17.05
  14  -2   8  300.53   15.66
  14   2   8  322.06   15.70
  14   2  -8  294.87   14.46
  14  -2  -8  317.85   16.40
  14   2  -8  308.85   15.15
  14  -2  -8  319.63   14.29
  14   2   8  308.15   14.66
  14  -2  -8  295.52   15.22
  14   2  -8  300.51   16.22
  16  -2   8  593.63   20.53
  16   2   8  604.68   19.97
  16  -2  -8  591.92   18.17
  16  -2  -8  608.01   19.30
  16   2  -8  590.72   19.10
  16  -2   8  592.50   21.74
  16   2   8  596.30   20.97
  16   2  -8  619.98   22.32
  16   2  -8  591.56   20.02
  16  -2  -8  603.98   21.11
  16   2   8  607.98   20.29
  16  -2  -8  604.53   19.24
  16   2  -8  589.63   19.42
  16  -2  -8  552.80   19.85
  18  -2   8  438.01   16.58
  18   2   8  436.87   15.34
  18   2  -8  422.76   14.88
  18  -2  -8  459.29   15.33
  18  -2   8  415.22   16.86
  18   2   8  453.44   16.96
  18  -2  -8  440.59   16.36
  18   2  -8  418.87   14.89
  18  -2  -8  448.77   14.84
  18   2  -8  423.07   14.88
  18  -2  -8  421.59   14.79
  20  -2   8   91.01    6.19
  20  -2  -8   99.10    5.98
  20   2  -8   99.80    5.89
  20  -2   8   92.06    6.58
  20   2   8  103.82    6.76
  20  -2  -8   90.61    5.99
  20   2  -8   92.38    5.71
  20  -2  -8   80.29    4.71
  20  -2   8   84.57    5.04
 -11   3  -8    2.06    3.31
  -9   3  -8   15.99    4.40
  -7   3  -8    1.25    2.42
  -5   3  -8 1318.72   30.51
  -5   3   8 1300.97   32.25
  -3   3  -8   10.64    3.18
  -3   3   8    8.60    2.85
  -3  -3  -8    7.49    1.83
  -1   3  -8  234.63   11.31
  -1  -3   8  231.44   10.14
  -1  -3  -8  240.71    9.68
  -1   3   8  228.87   12.40
  -1  -3  -8  227.45   11.29
  -1   3  -8  247.11   12.14
   1  -3   8  234.41   11.41
   1  -3  -8  243.15    9.85
   1   3  -8  229.51   13.44
   1   3   8  246.33   13.53
   1   3  -8  230.96   12.88
   1  -3  -8  247.49   10.36
   1   3  -8  230.89   10.59
   1  -3  -8  236.42   12.32
   1  -3  -8  241.99   13.23
   1   3  -8  235.25   12.50
   3   3  -8    9.79    3.38
   3  -3   8    8.04    2.36
   3  -3  -8   10.59    2.17
   3  -3   8    6.98    2.65
   3   3  -8    8.12    2.57
   3   3   8    8.98    3.07
   3  -3   8    9.62    2.14
   3  -3  -8    6.80    2.20
   3   3  -8    7.92    2.48
   3  -3  -8    8.60    3.10
   3   3   8   11.20    3.26
   3  -3  -8    9.93    3.01
   3   3  -8    7.95    3.26
   5  -3   8 1327.34   33.00
   5  -3  -8 1293.69   28.09
   5   3  -8 1346.41   35.92
   5   3   8 1371.04   33.14
   5  -3   8 1320.78   29.26
   5  -3   8 1334.23   28.46
   5  -3  -8 1355.02   30.91
   5  -3  -8 1310.00   29.77
   5   3  -8 1345.70   32.38
   5  -3  -8 1328.63   33.81
   5  -3  -8 1354.54   33.09
   5   3  -8 1354.21   32.67
   5   3   8 1348.07   34.36
   7  -3  -8    2.32    1.77
   7   3  -8    1.80    1.77
   7  -3   8    1.56    2.21
   7   3   8    5.66    2.92
   7  -3   8    4.01    2.00
   7   3  -8    1.72    1.61
   7   3  -8    2.57    2.42
   7   3   8    3.26    2.03
   7   3  -8    2.58    2.26
   7  -3  -8    1.76    1.53
   7  -3  -8    4.43    2.45
   7   3  -8    3.04    2.18
   7   3   8    2.42    1.97
   9   3  -8   10.14    4.77
   9   3   8   11.73    4.03
   9  -3   8   17.14    4.56
   9   3  -8   11.84    4.26
   9   3  -8   15.34    4.96
   9   3   8   15.84    5.10
   9   3  -8   11.44    3.65
   9  -3  -8    9.50    3.47
   9  -3  -8   11.33    3.86
   9  -3   8   11.10    3.64
   9   3  -8   10.06    3.70
  11   3  -8    4.28    3.73
  11  -3   8    1.98    3.45
  11   3   8    0.09    2.45
  11   3  -8    3.88    3.39
  11   3  -8    0.75    2.75
  11   3   8   -0.16    2.96
  11  -3  -8   -1.67    2.97
  11  -3  -8   -1.77    2.69
  11  -3  -8   -0.66    3.00
  13  -3   8   91.94    8.10
  13   3   8   97.34    8.27
  13   3  -8   92.03    9.35
  13  -3  -8   97.46    8.07
  13  -3   8   90.33    8.39
  13  -3  -8   91.36    8.54
  13  -3   8   95.81    8.95
  13   3   8   94.87    8.94
  13   3  -8   93.15    9.16
  13  -3  -8   92.32    8.96
  13  -3  -8   89.01    8.87
  13   3  -8   90.42    8.62
  13  -3  -8   97.91    8.37
  13   3   8   91.00    8.49
  13   3  -8   95.84    8.26
  13   3  -8  104.38    9.74
  15  -3  -8   16.56    4.18
  15   3   8   18.58    4.20
  15  -3   8   17.89    4.29
  15  -3  -8   20.64    4.32
  15   3  -8   15.86    3.87
  15  -3  -8   12.19    3.74
  15  -3  -8   16.94    4.08
  15   3   8   19.68    4.47
  15   3  -8   16.52    3.94
  15   3   8   20.41    4.29
  15  -3   8   18.60    4.29
  15   3  -8   19.00    4.53
  15  -3  -8   16.81    3.75
  15   3  -8   16.91    4.38
  17  -3  -8   27.91    4.21
  17  -3   8   31.88    4.82
  17   3   8   29.90    4.66
  17  -3  -8   36.83    5.01
  17   3  -8   32.03    4.56
  17  -3  -8   32.13    4.46
  17   3   8   31.19    4.89
  17  -3  -8   25.10    4.65
  17   3  -8   32.60    4.63
  17  -3  -8   35.84    5.45
  17   3  -8   28.94    4.50
  17  -3   8   29.27    5.44
  17   3  -8   27.32    5.04
  17   3   8   37.30    5.28
  17   3  -8   26.12    4.20
  19  -3   8   79.53    6.48
  19   3   8   69.82    5.19
  19  -3  -8   82.07    6.05
  19   3  -8   76.63    5.81
  19  -3   8   77.54    6.66
  19   3   8   70.05    6.51
  19  -3  -8   76.74    6.09
  19   3  -8   72.90    5.70
  19  -3  -8   79.86    5.92
  19  -3   8   76.45    5.89
 -10   4  -8   61.89    8.72
  -8   4  -8  300.94   17.34
  -6   4  -8   23.80    4.88
  -6   4   8   21.93    5.10
  -4   4  -8  477.10   18.50
  -4   4   8  464.28   19.90
  -2   4  -8   60.13    6.49
  -2   4   8   61.53    7.12
  -2  -4  -8   63.71    6.50
  -2   4  -8   68.86    6.80
   0  -4   8   25.68    3.89
   0   4  -8   29.51    5.26
   0   4   8   26.52    4.86
   0  -4  -8   25.46    4.45
   0   4  -8   26.82    4.51
   2  -4   8   64.09    6.73
   2  -4   8   67.15    5.83
   2   4  -8   65.01    7.46
   2   4   8   62.96    8.00
   2   4  -8   69.29    7.63
   2  -4  -8   67.83    5.87
   2   4  -8   62.01    6.40
   2  -4  -8   64.04    7.39
   2  -4  -8   68.97    7.77
   2   4  -8   65.71    7.64
   4  -4   8  469.13   19.67
   4  -4   8  445.18   16.97
   4   4  -8  482.36   21.45
   4   4   8  463.16   20.31
   4  -4   8  468.55   16.15
   4  -4  -8  476.15   17.62
   4  -4  -8  457.67   17.10
   4   4  -8  461.84   19.13
   4  -4  -8  469.52   20.93
   4  -4  -8  486.52   20.77
   4   4   8  482.41   21.11
   6   4  -8   23.42    5.39
   6   4  -8   22.84    4.71
   6  -4   8   21.33    4.35
   6   4   8   19.23    4.24
   6  -4   8   26.67    4.43
   6  -4  -8   22.66    4.55
   6   4  -8   21.52    4.86
   6  -4  -8   20.61    5.05
   6  -4  -8   24.21    5.07
   6   4   8   21.08    5.02
   8   4   8  275.06   17.15
   8   4  -8  274.67   19.03
   8  -4   8  283.03   16.31
   8   4  -8  276.67   18.61
   8  -4  -8  270.98   16.83
   8   4  -8  251.28   17.57
   8   4   8  267.32   18.03
   8   4  -8  291.07   18.11
   8  -4  -8  285.48   18.35
   8   4   8  295.60   18.84
   8   4  -8  268.00   17.66
  10   4  -8   50.87    9.50
  10  -4   8   58.53    8.64
  10   4  -8   57.32    9.57
  10  -4  -8   60.29    9.08
  10   4  -8   53.22    8.72
  10   4   8   63.63    9.61
  10   4  -8   64.27    9.43
  10  -4   8   56.78    8.83
  10  -4  -8   66.49    9.34
  12   4  -8    9.65    3.31
  12  -4   8    9.69    3.08
  12  -4   8    9.74    3.64
  12   4   8    9.80    3.45
  12  -4  -8    6.01    2.90
  12  -4  -8   10.90    2.99
  12  -4  -8    7.81    3.24
  12  -4  -8   13.31    3.65
  12   4  -8    8.30    2.91
  12   4   8    7.32    2.85
  12  -4  -8    9.00    3.44
  12  -4   8    7.68    2.70
  12   4   8    9.93    3.65
  12   4  -8    7.53    2.99
  12   4  -8   10.54    3.67
  14  -4   8   52.12    6.79
  14   4   8   55.27    6.43
  14  -4  -8   53.80    6.64
  14   4  -8   59.02    7.92
  14  -4   8   53.87    7.70
  14   4   8   59.44    7.06
  14  -4  -8   66.13    7.32
  14  -4  -8   55.58    6.45
  14   4  -8   55.39    7.25
  14   4   8   55.11    6.89
  14  -4  -8   54.73    7.12
  14   4  -8   58.02    6.76
  16  -4  -8   24.56    5.08
  16  -4   8   31.43    5.31
  16   4   8   32.35    5.23
  16  -4  -8   25.21    4.43
  16   4  -8   25.40    4.63
  16  -4  -8   37.20    5.51
  16  -4   8   22.89    4.86
  16   4   8   29.52    5.15
  16   4  -8   25.47    4.54
  16  -4  -8   30.99    5.31
  16  -4   8   30.48    4.30
  16   4   8   34.51    5.41
  16   4  -8   29.31    4.79
  16   4  -8   25.22    4.58
  16  -4  -8   35.76    5.10
  18  -4  -8   27.75    3.66
  18  -4  -8   31.76    4.59
  18  -4   8   34.78    4.54
  18   4   8   30.15    3.69
  18   4  -8   34.11    4.39
  18  -4  -8   32.12    4.53
  18   4  -8   30.35    4.23
  18  -4  -8   33.10    4.65
  18  -4   8   30.72    4.83
  18   4   8   27.76    4.59
  18  -4   8   21.29    3.72
  18   4  -8   32.58    4.61
  20   4  -8    7.80    1.73
  20   4  -8    7.69    1.91
  20  -4   8    6.68    1.58
  20  -4   8    4.89    1.57
  20  -4  -8    5.85    1.43
  20   4   8    3.96    1.57
  20  -4  -8    4.61    1.48
 -11  -5  -8   14.51    3.89
  -9   5  -8   95.78   11.19
  -7   5  -8   19.92    5.00
  -7   5   8   19.42    5.51
  -5   5  -8   54.60    7.40
  -5  -5   8   58.41    8.06
  -5   5   8   61.75    8.14
  -5   5  -8   59.35    6.66
  -3   5  -8    7.52    2.63
  -3  -5  -8   10.34    3.87
  -3   5   8    7.38    3.12
  -3   5  -8    7.05    2.71
  -1  -5  -8  124.82   10.06
  -1   5  -8  129.00   10.57
  -1   5   8  118.00   10.22
  -1   5  -8  120.26    9.81
   1   5  -8  123.34   10.37
   1   5  -8  126.27   10.48
   1  -5  -8  121.05    9.35
   1   5   8  121.91   10.40
   1  -5  -8  106.64   10.31
   1   5  -8  114.72   10.02
   3  -5   8    4.92    1.94
   3   5  -8    5.34    2.64
   3   5  -8    8.97    3.63
   3  -5  -8    3.81    2.10
   3   5   8    5.63    3.15
   3  -5  -8    4.11    1.61
   3  -5  -8    4.77    2.92
   3  -5  -8    4.17    2.57
   5  -5   8   54.77    7.07
   5   5  -8   57.54    7.98
   5   5   8   55.10    7.86
   5  -5  -8   56.07    6.59
   5   5  -8   53.46    7.46
   5  -5  -8   51.66    7.79
   5  -5  -8   57.76    7.76
   5   5   8   54.40    8.30
   7  -5   8   17.63    4.91
   7   5  -8   15.81    4.97
   7   5   8   14.24    4.13
   7  -5   8   13.44    3.76
   7   5  -8   14.33    4.62
   7  -5  -8   18.30    4.69
   7   5  -8   17.30    4.50
   7  -5  -8   17.26    5.06
   7   5  -8   19.47    5.52
   7  -5  -8   17.47    4.35
   7   5   8   20.54    5.33
   9   5  -8   75.86   11.45
   9  -5   8   76.77   10.29
   9   5  -8   71.90   10.99
   9  -5  -8   88.44   10.41
   9   5  -8   79.71   10.57
   9   5   8   84.28   11.45
   9  -5   8   84.30   11.18
   9   5  -8   92.11   11.40
   9  -5  -8   84.93   11.46
   9   5   8   87.64   11.29
   9   5  -8   86.67   11.17
  11   5  -8   12.07    3.84
  11  -5  -8   16.64    4.08
  11   5   8   19.70    4.45
  11  -5   8   15.36    4.16
  11  -5  -8   20.59    4.08
  11  -5   8   13.53    4.18
  11  -5  -8   13.67    3.46
  11  -5  -8   11.25    3.63
  11  -5  -8   20.44    4.24
  11   5  -8   18.19    4.11
  11  -5  -8   16.39    3.90
  11  -5   8   12.60    4.09
  11   5   8   16.26    4.14
  11   5  -8   11.33    3.78
  13   5  -8    6.43    3.71
  13  -5   8   10.62    3.16
  13   5   8    8.36    3.39
  13  -5  -8    6.46    3.09
  13  -5  -8    8.27    3.81
  13   5  -8    7.16    3.03
  13   5   8   10.24    3.97
  13  -5  -8    9.49    3.00
  13  -5   8    6.87    3.68
  13   5   8    9.03    3.53
  13  -5  -8    8.85    3.67
  13   5  -8    6.71    3.00
  13  -5  -8    6.15    3.18
  13   5  -8    3.03    3.11
  15  -5   8   35.84    5.87
  15   5   8   34.65    5.01
  15  -5  -8   32.80    5.53
  15   5  -8   31.59    5.20
  15  -5  -8   40.60    5.89
  15   5   8   36.74    5.51
  15   5  -8   42.56    5.90
  15  -5  -8   37.95    5.50
  15   5  -8   35.62    5.70
  15  -5   8   30.64    5.60
  15   5   8   41.06    6.07
  15   5  -8   37.80    6.44
  15  -5   8   34.74    4.98
  15  -5  -8   38.69    5.77
  17  -5  -8   -0.65    1.75
  17  -5   8    2.08    2.38
  17   5   8    1.40    1.51
  17  -5  -8    1.45    2.37
  17   5  -8    1.04    1.74
  17  -5  -8    2.50    2.43
  17   5   8    4.54    2.87
  17  -5  -8    4.38    2.69
  17   5  -8    2.04    2.21
  17  -5   8    5.76    3.33
  17   5   8    1.17    2.04
  17   5  -8    2.96    2.24
  17   5  -8    4.64    2.78
  19   5  -8   84.67    5.41
  19  -5  -8   77.51    4.59
  19  -5   8  108.26    7.36
  19   5   8   96.28    6.52
  19  -5  -8  107.87    6.37
  19   5  -8  103.75    6.28
  19  -5  -8  105.16    6.40
  19  -5   8  113.68    6.77
 -12  -6  -8   48.34    6.51
 -10  -6  -8  718.93   22.32
  -8   6  -8  989.65   34.62
  -8   6   8  921.73   35.87
  -6   6  -8  568.67   24.68
  -6   6   8  580.05   26.22
  -4   6  -8 1161.43   33.58
  -4  -6  -8 1141.29   35.35
  -4   6   8 1215.68   36.11
  -4   6  -8 1144.77   30.35
  -2  -6  -8  702.68   26.28
  -2   6  -8  719.21   26.21
  -2   6   8  711.36   26.92
  -2   6  -8  693.37   25.17
  -2   6  -8  704.04   24.24
   0   6  -8 1485.84   36.08
   0   6  -8 1521.53   37.72
   0  -6  -8 1427.19   36.05
   0   6   8 1513.73   38.56
   0   6  -8 1403.84   35.20
   2   6  -8  759.15   27.28
   2   6  -8  729.47   26.18
   2  -6  -8  717.22   24.53
   2  -6   8  643.19   22.30
   2  -6  -8  680.45   28.32
   4  -6   8 1096.50   31.53
   4   6  -8 1140.54   34.47
   4   6   8 1056.04   34.87
   4  -6  -8 1159.98   37.59
   4  -6  -8 1151.48   36.49
   4   6   8 1219.02   37.41
   6  -6   8  501.75   23.28
   6   6  -8  532.25   25.44
   6   6   8  506.68   23.65
   6  -6  -8  502.23   21.50
   6   6  -8  528.23   25.33
   6  -6  -8  519.23   26.79
   6  -6  -8  518.21   25.12
   6   6   8  551.20   26.60
   6   6  -8  508.94   26.45
   8   6  -8  866.91   34.82
   8  -6   8  865.77   33.11
   8  -6  -8  867.27   31.71
   8   6  -8  901.78   36.28
   8   6  -8  887.01   32.62
   8   6  -8  886.70   35.20
   8  -6  -8  930.16   36.83
   8  -6  -8  867.91   32.74
   8   6   8  908.58   35.63
   8   6  -8  878.17   35.55
  10  -6   8  682.79   22.74
  10   6   8  794.91   23.28
  10  -6   8  804.86   23.87
  10  -6  -8  758.25   23.85
  10  -6   8  684.96   23.43
  10   6  -8  709.26   23.30
  10  -6   8  702.60   25.50
  10  -6  -8  777.52   22.29
  10  -6  -8  771.55   24.01
  10  -6  -8  759.25   22.57
  10   6  -8  734.20   23.01
  10  -6  -8  842.10   25.12
  10   6  -8  725.36   22.99
  10   6   8  721.72   30.93
  10  -6  -8  766.42   22.73
  10   6  -8  858.15   25.07
  12  -6   8   46.05    6.98
  12   6   8   63.18    6.98
  12  -6  -8   49.44    6.81
  12  -6  -8   44.70    6.71
  12   6  -8   35.01    6.81
  12  -6   8   49.08    7.80
  12   6   8   46.42    6.91
  12  -6  -8   54.73    6.43
  12  -6  -8   55.83    7.72
  12   6  -8   51.42    6.94
  12  -6   8   54.69    6.59
  12  -6  -8   57.70    7.10
  12   6  -8   52.27    6.92
  12   6   8   53.95    7.30
  12   6  -8   59.11    7.43
  12   6  -8   65.98    7.65
  14  -6   8  220.04   14.15
  14   6   8  219.94   12.42
  14  -6  -8  219.18   13.92
  14   6  -8  202.66   13.18
  14  -6   8  235.00   15.42
  14  -6  -8  269.56   14.05
  14   6   8  244.43   14.58
  14  -6   8  243.79   12.41
  14  -6  -8  256.39   13.02
  14   6  -8  249.96   14.77
  14   6   8  265.67   14.33
  14   6  -8  266.35   14.14
  14  -6  -8  230.22   14.54
  16  -6  -8  170.79   10.87
  16  -6   8  166.70   11.36
  16   6   8  142.93    8.66
  16  -6  -8  191.44   11.47
  16   6  -8  166.54   10.10
  16  -6   8  181.89   12.30
  16   6   8  179.63   11.74
  16  -6  -8  190.43   10.46
  16   6  -8  135.18    9.37
  16   6   8  207.34   11.71
  16   6  -8  205.06   11.70
  16  -6  -8  187.39   10.92
  16   6  -8  184.40   11.54
  18  -6  -8   66.17    5.18
  18   6  -8   72.28    5.37
  18  -6   8   78.64    6.76
  18   6   8   77.86    6.24
  18  -6  -8   73.75    5.38
  18  -6   8   59.19    5.67
  18   6  -8   87.09    6.50
  18   6   8   88.07    6.22
  18   6  -8   84.32    6.27
  18  -6  -8   84.74    6.27
  18  -6   8   91.55    6.25
 -13  -7  -8    6.74    3.30
 -11  -7  -8   22.95    4.58
  -9  -7  -8  173.16   11.52
  -7   7  -8   17.47    5.21
  -7   7   8   15.88    5.36
  -5   7  -8  191.02   15.08
  -5  -7  -8  176.67   15.27
  -5  -7   8  182.14   16.20
  -5   7   8  192.30   15.09
  -3   7  -8   11.60    4.07
  -3   7  -8   12.05    4.66
  -3  -7  -8    9.32    3.99
  -3   7   8   10.60    3.85
  -3  -7  -8    8.77    3.70
  -3   7  -8    7.79    3.01
  -1   7  -8    8.45    4.26
  -1  -7  -8   11.81    4.66
  -1   7   8    7.54    3.15
  -1   7  -8    6.04    2.62
  -1   7  -8    9.20    3.47
   1   7  -8    6.28    2.79
   1   7  -8    6.42    4.40
   1  -7  -8    3.19    3.05
   1   7   8    6.29    3.02
   3   7  -8    6.76    3.11
   3   7  -8   10.01    3.97
   3  -7  -8   11.80    3.92
   3   7   8    9.60    4.04
   3  -7  -8    8.17    4.51
   5  -7   8  189.04   14.70
   5   7  -8  193.34   15.02
   5   7   8  166.35   14.35
   5  -7  -8  171.86   16.40
   5  -7  -8  175.96   15.63
   5   7   8  168.72   15.56
   7  -7   8    9.21    4.13
   7   7  -8   12.93    4.67
   7   7  -8    7.77    4.73
   7   7  -8   13.15    5.84
   7  -7  -8   19.12    6.25
   7   7  -8   11.48    5.33
   7  -7  -8   12.35    4.68
   7   7   8   10.84    4.68
   9  -7  -8  191.79   12.05
   9  -7   8  144.25   11.63
   9  -7   8  189.95   12.09
   9   7   8  179.19   11.73
   9  -7   8  174.65   13.62
   9  -7   8  211.47   11.95
   9   7   8  173.77   10.97
   9  -7  -8  210.86   11.54
   9  -7  -8  201.45   11.33
   9   7  -8  199.75   11.63
   9   7   8  167.61   15.49
   9  -7  -8  223.91   12.88
   9  -7  -8  200.81   11.56
   9   7  -8  210.31   12.87
  11  -7   8   17.10    5.01
  11  -7  -8   22.08    4.65
  11  -7   8   20.74    4.66
  11   7   8   27.94    4.97
  11  -7  -8   22.60    4.31
  11  -7  -8   21.87    4.32
  11   7  -8   20.64    4.51
  11  -7   8   18.03    5.39
  11  -7   8   22.50    4.52
  11   7  -8   23.37    4.62
  11   7   8   35.91    8.14
  11   7  -8   31.34    5.81
  13  -7   8    3.16    2.59
  13   7   8    2.26    2.32
  13  -7  -8    2.84    2.36
  13  -7  -8   -2.31    2.21
  13   7  -8    4.05    2.94
  13   7   8    4.07    2.66
  13  -7   8    4.54    2.95
  13  -7   8    2.20    2.31
  13   7   8    5.56    3.20
  13   7  -8    2.68    2.24
  13   7  -8    9.11    3.98
  15  -7   8   43.34    5.91
  15   7   8   26.66    4.05
  15  -7  -8   45.50    5.47
  15   7   8   47.88    5.81
  15   7  -8   41.31    5.76
  15  -7   8   36.72    5.96
  15  -7   8   39.47    4.59
  15   7   8   39.79    5.66
  15   7  -8   45.54    5.77
  15  -7  -8   45.03    5.17
  15  -7  -8   37.90    5.75
  17  -7  -8    4.04    2.00
  17  -7   8    4.59    1.45
  17   7  -8    3.55    1.68
  17  -7  -8    8.05    2.33
  17   7   8    4.10    2.14
  17   7  -8    9.22    2.83
  17  -7   8    2.05    1.81
  17   7   8    2.94    2.01
  17  -7   8    3.07    1.90
  17   7  -8    6.27    2.34
  17  -7  -8    5.66    1.98
 -12  -8  -8   88.72    9.42
 -10  -8  -8    1.48    2.84
 -10   8  -8    4.37    2.33
  -8  -8  -8   58.34    7.32
  -8  -8  -8   62.12    7.78
  -8   8  -8   67.43    6.37
  -6   8  -8   37.48    7.99
  -6  -8   8   29.34    6.94
  -6   8   8   49.17    8.95
  -4  -8  -8   60.84   10.56
  -4   8  -8   75.49    9.98
  -4  -8   8   50.56   10.64
  -4   8   8   71.31    9.97
  -4  -8  -8   62.20    9.05
  -2   8  -8  206.90   14.08
  -2   8  -8  205.20   15.68
  -2  -8  -8  181.83   15.89
  -2   8   8  210.22   16.10
   0   8  -8  153.84   12.43
   0   8  -8  147.48   13.58
   0  -8  -8  138.58   13.12
   0   8   8  166.88   14.01
   2   8  -8  198.18   14.33
   2   8  -8  195.71   15.37
   2  -8  -8  193.00   15.00
   2  -8  -8  173.94   16.68
   4   8  -8   57.80    8.51
   4   8   8   41.32    8.61
   4  -8  -8   55.91   10.41
   4  -8  -8   57.15    9.52
   6  -8   8   37.88    7.84
   6   8  -8   39.93    8.63
   6   8  -8   35.88    7.67
   6  -8  -8   40.54    8.66
   6   8   8   40.02    7.94
   6  -8  -8   35.97    7.75
   8  -8  -8   73.71    7.60
   8  -8   8   81.49    8.28
   8  -8   8   59.11    8.49
   8  -8   8   78.59    7.46
   8  -8  -8   77.42    6.91
   8  -8  -8   73.45    6.42
   8   8   8   59.17    6.49
   8   8  -8   50.44    6.43
   8  -8  -8   82.75    7.77
   8  -8  -8   77.06    7.14
   8   8   8   40.63    7.93
   8   8  -8   45.40    6.95
  10  -8   8   -1.66    2.44
  10  -8  -8    4.85    2.39
  10   8   8    2.81    2.19
  10  -8  -8   -0.55    2.49
  10  -8   8    1.02    2.70
  10  -8  -8    3.64    2.53
  10  -8   8    3.71    3.32
  10  -8   8    5.39    3.23
  10   8   8    1.02    2.53
  10  -8  -8    3.80    2.14
  10  -8  -8    2.06    2.17
  10   8  -8    1.56    2.38
  10   8   8    1.14    4.14
  10   8  -8    3.16    2.66
  12  -8   8   74.16    8.66
  12   8   8   84.31    7.64
  12  -8   8   83.39    8.42
  12  -8   8   91.14   10.38
  12  -8   8  103.42    8.49
  12  -8  -8  106.71    8.35
  12  -8  -8  115.13    8.44
  12   8  -8   95.57    9.41
  12  -8  -8  120.71    9.43
  12  -8  -8   89.58    7.88
  12   8  -8  102.81    9.43
  14   8   8   47.59    5.07
  14  -8   8   55.01    5.87
  14  -8   8   51.52    7.58
  14   8   8   51.35    6.54
  14  -8  -8   59.57    5.62
  14   8  -8   59.51    6.83
  14  -8  -8   64.67    6.17
  14   8  -8   59.35    7.07
  14   8   8   43.80    6.28
  14  -8  -8   55.64    6.95
  14   8  -8   54.42    6.51
  16  -8  -8    1.46    1.68
  16   8  -8    2.00    1.63
  16  -8  -8    4.25    1.79
  16   8   8    2.65    1.81
  16   8   8   -0.67    1.78
  16   8  -8   -0.56    1.59
  16  -8   8    2.99    2.00
  16   8  -8   -0.90    2.03
  16  -8  -8    4.32    1.72
  16  -8  -8    1.20    1.56
  18  -8  -8   10.27    2.02
  18  -8   8    8.22    1.73
  18   8  -8    4.16    1.37
  18   8   8    3.08    1.32
  18  -8   8   12.25    2.05
  18  -8  -8    5.51    1.34
 -13  -9  -8    5.11    3.35
 -11  -9  -8  115.86   10.36
  -9  -9  -8  182.67   12.43
  -9   9  -8  190.80   10.60
  -7  -9  -8   87.19    8.68
  -7  -9  -8   91.54    9.78
  -7   9  -8  109.76    8.14
  -5  -9  -8  643.42   21.37
  -5  -9  -8  638.80   20.61
  -5   9  -8  709.82   20.07
  -5  -9  -8  693.96   24.35
  -3   9  -8    3.94    3.13
  -3  -9  -8   10.15    5.55
  -3  -9   8    4.15    3.40
  -3   9   8    6.33    4.30
  -1   9  -8   79.55   10.30
  -1  -9  -8   82.40   11.02
  -1   9   8   94.49   11.17
   1   9  -8   69.32   10.25
   1  -9  -8   81.08   10.48
   1   9   8   84.11   10.78
   3   9   8    2.19    2.43
   3  -9  -8    1.06    3.51
   5  -9   8  696.55   22.89
   5  -9  -8  704.49   22.94
   5  -9   8  689.63   22.60
   5   9   8  671.23   20.38
   5  -9  -8  694.44   22.73
   5   9  -8  704.27   23.09
   7  -9  -8  101.40    9.04
   7  -9   8  107.58    9.52
   7   9   8  103.87    8.47
   7  -9   8  104.33    9.38
   7  -9  -8  120.70    9.22
   7   9  -8  116.09    9.64
   7  -9  -8   93.16    7.58
   7   9  -8  116.75   10.19
   7   9   8   85.25   10.73
   9  -9  -8  174.04   12.09
   9   9   8  185.90   12.02
   9  -9   8  157.10   11.89
   9   9   8  190.67   11.48
   9  -9   8  183.63   11.93
   9   9  -8  168.31   10.82
   9  -9  -8  182.09   10.75
   9   9  -8  217.63   13.13
   9   9   8  169.28   15.42
   9   9  -8  192.01   12.98
   9  -9  -8  221.67   12.33
  11   9   8  143.85    9.44
  11  -9   8  120.37   10.33
  11  -9   8  127.45    9.88
  11  -9  -8  151.95    9.24
  11   9  -8  143.04   11.10
  11   9   8  133.86   13.94
  11  -9  -8  111.64    9.28
  11  -9  -8  137.78    9.80
  11   9  -8  120.51   10.45
  13  -9   8    2.18    2.51
  13  -9  -8    3.25    2.25
  13   9  -8   -1.56    2.96
  13   9   8    4.90    3.09
  13  -9   8    0.73    1.90
  13   9   8    4.53    2.55
  13  -9   8    3.84    2.93
  13   9  -8   -0.42    2.31
  13   9  -8    2.87    2.66
  13  -9  -8    4.35    2.96
  13  -9  -8    0.58    2.46
  15   9   8    4.10    2.29
  15   9  -8    6.82    2.53
  15   9   8    1.51    1.71
  15  -9   8    9.24    3.40
  15  -9   8    6.86    2.11
  15   9  -8    2.21    2.03
  15  -9  -8    5.44    2.01
  15   9  -8    1.04    1.84
  15  -9  -8    4.65    2.72
  17  -9  -8    8.27    1.90
  17  -9   8    9.72    1.80
  17   9   8    5.29    1.65
  17  -9   8    7.52    1.58
  17   9  -8    3.96    1.48
  17   9   8    5.46    1.55
  17  -9   8    9.88    2.03
  17   9  -8    4.81    1.58
  17  -9  -8    7.12    1.64
 -12 -10  -8   50.73    6.40
 -10 -10  -8   10.27    4.40
  -8 -10  -8   -2.79    3.36
  -8 -10  -8    1.47    3.10
  -6 -10  -8    2.28    3.06
  -6  10  -8   -0.69    1.95
  -6 -10  -8   -0.44    3.88
  -4 -10  -8   81.53    8.14
  -4 -10  -8   86.42    8.14
  -4 -10  -8   62.77    9.50
  -4  10  -8   83.25    7.17
  -2 -10  -8   63.00    6.64
  -2 -10  -8   60.06    7.03
  -2  10  -8   60.52    6.54
  -2 -10  -8   64.96    7.98
   0 -10   8   13.43    3.27
   0 -10   8   13.12    3.90
   0 -10  -8   10.20    3.53
   0  10  -8   11.38    3.47
   2 -10   8   62.90    6.74
   2 -10  -8   62.01    6.97
   2 -10   8   74.13    7.87
   2 -10  -8   57.25    7.08
   2  10  -8   53.33    6.66
   2  10  -8   64.66    7.22
   4 -10  -8   88.89    8.39
   4 -10   8   81.65    8.18
   4 -10   8   88.37    8.57
   4  10   8   65.83    7.52
   4  10  -8   87.06    8.30
   4 -10  -8   77.55    8.01
   4 -10  -8   76.44    8.51
   6 -10  -8    5.04    3.01
   6 -10   8    9.36    4.01
   6 -10   8    4.65    3.12
   6  10   8   -1.81    2.39
   6  10  -8    1.42    2.85
   6 -10  -8    1.90    2.60
   6  10  -8    3.79    3.47
   6  10   8   -4.37    4.34
   8 -10  -8    1.59    1.97
   8 -10  -8   -0.22    2.69
   8 -10   8   -0.27    2.84
   8 -10   8    0.43    2.71
   8  10   8    1.61    2.94
[truncated: 3,381,847 more chars]
