# Supplementary material for: Iron-Catalyzed H/D Exchange of Primary Silanes, Secondary Silanes, and Tertiary Siloxanes
Source: ACS Catal. 2022 Feb 18;12(5):2979–85. doi: 10.1021/acscatal.2c00224 (PMC9007460; doi:10.1021/acscatal.2c00224)
Supplement: Supplementary file 3 — cs2c00224_si_003.cif [file cs2c00224_si_003.cif]

data_s21rlw39
_audit_creation_date               2021-12-01
_audit_creation_method
;
Olex2 1.5
(compiled 2021.11.18 svn.ra9532c28 for OlexSys, GUI svn.r6429)
;
_shelxl_version_number             2014-3
_audit_contact_author_address      ?
_audit_contact_author_email        ?
_audit_contact_author_name         ''
_audit_contact_author_phone        ?
_publ_contact_author_id_orcid      ?
_publ_section_references
;
Dolomanov, O.V., Bourhis, L.J., Gildea, R.J, Howard, J.A.K. & Puschmann, H.
 (2009), J. Appl. Cryst. 42, 339-341.

Sheldrick, G.M. (2015). Acta Cryst. A71, 3-8.

Sheldrick, G.M. (2015). Acta Cryst. C71, 3-8.
;
_chemical_name_common              ?
_chemical_name_systematic
;
 ?
;
_chemical_formula_moiety           'C42 H50 Fe N4'
_chemical_formula_sum              'C42 H50 Fe N4'
_chemical_formula_weight           666.71
_chemical_melting_point            ?
loop_
  _atom_type_symbol
  _atom_type_description
  _atom_type_scat_dispersion_real
  _atom_type_scat_dispersion_imag
  _atom_type_scat_source
 'C' 'C' 0.0181 0.0091 'International Tables Vol C Tables 4.2.6.8 and 6.1.1.4'
 'H' 'H' 0.0000 0.0000 'International Tables Vol C Tables 4.2.6.8 and 6.1.1.4'
 'Fe' 'Fe' -1.1336 3.1974
 'International Tables Vol C Tables 4.2.6.8 and 6.1.1.4'
 'N' 'N' 0.0311 0.0180 'International Tables Vol C Tables 4.2.6.8 and 6.1.1.4'

_shelx_space_group_comment
;
The symmetry employed for this shelxl refinement is uniquely defined
by the following loop, which should always be used as a source of
symmetry information in preference to the above space-group names.
They are only intended as comments.
;
_space_group_crystal_system        'monoclinic'
_space_group_IT_number             14
_space_group_name_H-M_alt          'P 1 21/n 1'
_space_group_name_Hall             '-P 2yn'
loop_
  _space_group_symop_operation_xyz
 'x, y, z'
 '-x+1/2, y+1/2, -z+1/2'
 '-x, -y, -z'
 'x-1/2, -y-1/2, z-1/2'

_cell_length_a                     10.96820(10)
_cell_length_b                     17.6194(2)
_cell_length_c                     18.8246(2)
_cell_angle_alpha                  90
_cell_angle_beta                   95.3200(10)
_cell_angle_gamma                  90
_cell_volume                       3622.24(7)
_cell_formula_units_Z              4
_cell_measurement_reflns_used      13351
_cell_measurement_temperature      150.00(10)
_cell_measurement_theta_max        72.4870
_cell_measurement_theta_min        4.7010
_shelx_estimated_absorpt_T_max     0.667
_shelx_estimated_absorpt_T_min     0.427
_exptl_absorpt_coefficient_mu      3.589
_exptl_absorpt_correction_T_max    1.00000
_exptl_absorpt_correction_T_min    0.76178
_exptl_absorpt_correction_type     multi-scan
_exptl_absorpt_process_details
;
CrysAlisPro 1.171.41.93a (Rigaku Oxford Diffraction, 2020)
Empirical absorption correction using spherical harmonics,
implemented in SCALE3 ABSPACK scaling algorithm.
;
_exptl_crystal_colour              red
_exptl_crystal_colour_primary      red
_exptl_crystal_density_diffrn      1.223
_exptl_crystal_density_meas        ?
_exptl_crystal_density_method      ?
_exptl_crystal_description         block
_exptl_crystal_F_000               1424
_exptl_crystal_size_max            0.286
_exptl_crystal_size_mid            0.21
_exptl_crystal_size_min            0.123
_exptl_special_details
;
 ?
;
_exptl_transmission_factor_max     ?
_exptl_transmission_factor_min     ?
_diffrn_reflns_av_R_equivalents    0.0414
_diffrn_reflns_av_unetI/netI       0.0290
_diffrn_reflns_Laue_measured_fraction_full  1.000
_diffrn_reflns_Laue_measured_fraction_max  0.998
_diffrn_reflns_limit_h_max         13
_diffrn_reflns_limit_h_min         -9
_diffrn_reflns_limit_k_max         20
_diffrn_reflns_limit_k_min         -21
_diffrn_reflns_limit_l_max         23
_diffrn_reflns_limit_l_min         -23
_diffrn_reflns_number              38573
_diffrn_reflns_point_group_measured_fraction_full  1.000
_diffrn_reflns_point_group_measured_fraction_max  0.998
_diffrn_reflns_theta_full          67.684
_diffrn_reflns_theta_max           72.584
_diffrn_reflns_theta_min           3.443
_diffrn_ambient_environment        N~2~
_diffrn_ambient_temperature        150.00(10)
_diffrn_detector                   'CCD plate'
_diffrn_detector_area_resol_mean   8.1150
_diffrn_detector_type              EosS2
_diffrn_measured_fraction_theta_full  1.000
_diffrn_measured_fraction_theta_max  0.998
_diffrn_measurement_device         'four-circle diffractometer'
_diffrn_measurement_device_type    'SuperNova, Dual, Cu at home/near, EosS2'
_diffrn_measurement_method         '\w scans'
_diffrn_radiation_monochromator    mirror
_diffrn_radiation_probe            x-ray
_diffrn_radiation_type             'Cu K\a'
_diffrn_radiation_wavelength       1.54184
_diffrn_source                     'micro-focus sealed X-ray tube'
_diffrn_source_type                'SuperNova (Cu) X-ray Source'
_reflns_Friedel_coverage           0.000
_reflns_Friedel_fraction_full      .
_reflns_Friedel_fraction_max       .
_reflns_number_gt                  6543
_reflns_number_total               7182
_reflns_special_details
;
 Reflections were merged by SHELXL according to the crystal
 class for the calculation of statistics and refinement.
 
 _reflns_Friedel_fraction is defined as the number of unique
 Friedel pairs measured divided by the number that would be
 possible theoretically, ignoring centric projections and
 systematic absences.
;
_reflns_threshold_expression       'I > 2\s(I)'
_computing_cell_refinement         'CrysAlisPro 1.171.41.93a (Rigaku OD, 2020)'
_computing_data_collection         'CrysAlisPro 1.171.41.93a (Rigaku OD, 2020)'
_computing_data_reduction          'CrysAlisPro 1.171.41.93a (Rigaku OD, 2020)'
_computing_molecular_graphics      'Olex2 1.5 (Dolomanov et al., 2009)'
_computing_publication_material    'Olex2 1.5 (Dolomanov et al., 2009)'
_computing_structure_refinement    'SHELXL 2014/3 (Sheldrick, 2015)'
_computing_structure_solution      'SHELXT 2018/2 (Sheldrick, 2018)'
_refine_diff_density_max           0.229
_refine_diff_density_min           -0.306
_refine_diff_density_rms           0.040
_refine_ls_extinction_coef         .
_refine_ls_extinction_method       none
_refine_ls_goodness_of_fit_ref     1.025
_refine_ls_hydrogen_treatment      constr
_refine_ls_matrix_type             full
_refine_ls_number_parameters       436
_refine_ls_number_reflns           7182
_refine_ls_number_restraints       0
_refine_ls_R_factor_all            0.0383
_refine_ls_R_factor_gt             0.0336
_refine_ls_restrained_S_all        1.025
_refine_ls_shift/su_max            0.002
_refine_ls_shift/su_mean           0.000
_refine_ls_structure_factor_coef   Fsqd
_refine_ls_weighting_details      
 'w=1/[\s^2^(Fo^2^)+(0.0458P)^2^+0.9024P] where P=(Fo^2^+2Fc^2^)/3'
_refine_ls_weighting_scheme        calc
_refine_ls_wR_factor_gt            0.0834
_refine_ls_wR_factor_ref           0.0864
_refine_special_details
;
 ?
;
_olex2_refinement_description
;
1. Fixed Uiso
 At 1.2 times of:
  All C(H) groups
 At 1.5 times of:
  All C(H,H,H) groups
2.a Aromatic/amide H refined with riding coordinates:
 C4(H4), C5(H5), C6(H6), C11(H11), C17(H17), C18(H18), C19(H19), C25(H25),
 C26(H26), C27(H27), C32(H32), C38(H38), C39(H39), C40(H40)
2.b Idealised Me refined as rotating group:
 C3(H3A,H3B,H3C), C8(H8A,H8B,H8C), C9(H9A,H9B,H9C), C13(H13A,H13B,H13C),
 C16(H16A,H16B,H16C), C21(H21A,H21B,H21C), C24(H24A,H24B,H24C), C29(H29A,H29B,
 H29C), C30(H30A,H30B,H30C), C34(H34A,H34B,H34C), C37(H37A,H37B,H37C), C42(H42A,
 H42B,H42C)
;
_atom_sites_solution_hydrogens     geom
_atom_sites_solution_primary       dual
_atom_sites_solution_secondary     ?
loop_
  _atom_site_label
  _atom_site_type_symbol
  _atom_site_fract_x
  _atom_site_fract_y
  _atom_site_fract_z
  _atom_site_U_iso_or_equiv
  _atom_site_adp_type
  _atom_site_occupancy
  _atom_site_site_symmetry_order
  _atom_site_calc_flag
  _atom_site_refinement_flags_posn
  _atom_site_refinement_flags_adp
  _atom_site_refinement_flags_occupancy
  _atom_site_disorder_assembly
  _atom_site_disorder_group
 Fe1 Fe 0.52252(2) 0.71559(2) 0.64402(2) 0.01839(7) Uani 1 1 d . . . . .
 N1 N 0.70444(11) 0.73845(7) 0.66938(7) 0.0216(2) Uani 1 1 d . . . . .
 N2 N 0.47153(11) 0.81929(7) 0.68133(7) 0.0235(3) Uani 1 1 d . . . . .
 N3 N 0.44594(11) 0.68062(7) 0.54795(6) 0.0224(2) Uani 1 1 d . . . . .
 N4 N 0.45255(11) 0.62457(7) 0.69460(6) 0.0223(2) Uani 1 1 d . . . . .
 C1 C 0.79962(13) 0.70875(9) 0.62959(8) 0.0252(3) Uani 1 1 d . . . . .
 C2 C 0.86019(15) 0.64067(10) 0.65001(9) 0.0315(3) Uani 1 1 d . . . . .
 C3 C 0.84005(17) 0.60022(10) 0.71834(10) 0.0370(4) Uani 1 1 d . . . . .
 H3A H 0.9117 0.6074 0.7528 0.056 Uiso 1 1 calc R U . . .
 H3B H 0.8280 0.5459 0.7088 0.056 Uiso 1 1 calc R U . . .
 H3C H 0.7673 0.6210 0.7379 0.056 Uiso 1 1 calc R U . . .
 C4 C 0.94607(18) 0.61230(13) 0.60704(11) 0.0468(5) Uani 1 1 d . . . . .
 H4 H 0.9864 0.5659 0.6197 0.056 Uiso 1 1 calc R U . . .
 C5 C 0.97408(19) 0.64974(16) 0.54673(11) 0.0573(6) Uani 1 1 d . . . . .
 H5 H 1.0318 0.6288 0.5176 0.069 Uiso 1 1 calc R U . . .
 C6 C 0.91770(18) 0.71819(14) 0.52854(10) 0.0475(5) Uani 1 1 d . . . . .
 H6 H 0.9392 0.7448 0.4876 0.057 Uiso 1 1 calc R U . . .
 C7 C 0.83018(14) 0.74848(11) 0.56924(9) 0.0314(3) Uani 1 1 d . . . . .
 C8 C 0.77166(17) 0.82354(10) 0.54932(9) 0.0360(4) Uani 1 1 d . . . . .
 H8A H 0.6836 0.8163 0.5372 0.054 Uiso 1 1 calc R U . . .
 H8B H 0.8084 0.8446 0.5081 0.054 Uiso 1 1 calc R U . . .
 H8C H 0.7848 0.8586 0.5897 0.054 Uiso 1 1 calc R U . . .
 C9 C 0.87140(15) 0.78953(10) 0.75250(10) 0.0327(4) Uani 1 1 d . . . . .
 H9A H 0.9123 0.7401 0.7520 0.049 Uiso 1 1 calc R U . . .
 H9B H 0.8786 0.8097 0.8012 0.049 Uiso 1 1 calc R U . . .
 H9C H 0.9100 0.8248 0.7211 0.049 Uiso 1 1 calc R U . . .
 C10 C 0.73746(14) 0.78039(8) 0.72649(8) 0.0238(3) Uani 1 1 d . . . . .
 C11 C 0.65401(14) 0.82139(9) 0.76405(8) 0.0273(3) Uani 1 1 d . . . . .
 H11 H 0.6820 0.8349 0.8116 0.033 Uiso 1 1 calc R U . . .
 C12 C 0.53515(14) 0.84485(9) 0.74047(8) 0.0265(3) Uani 1 1 d . . . . .
 C13 C 0.47797(17) 0.90315(10) 0.78659(10) 0.0373(4) Uani 1 1 d . . . . .
 H13A H 0.4752 0.9525 0.7625 0.056 Uiso 1 1 calc R U . . .
 H13B H 0.5272 0.9073 0.8326 0.056 Uiso 1 1 calc R U . . .
 H13C H 0.3946 0.8873 0.7944 0.056 Uiso 1 1 calc R U . . .
 C14 C 0.37294(14) 0.86715(9) 0.65136(8) 0.0271(3) Uani 1 1 d . . . . .
 C15 C 0.25004(15) 0.84543(10) 0.65285(9) 0.0310(3) Uani 1 1 d . . . . .
 C16 C 0.21429(16) 0.77268(11) 0.68671(11) 0.0413(4) Uani 1 1 d . . . . .
 H16A H 0.2640 0.7310 0.6705 0.062 Uiso 1 1 calc R U . . .
 H16B H 0.1275 0.7623 0.6730 0.062 Uiso 1 1 calc R U . . .
 H16C H 0.2281 0.7772 0.7387 0.062 Uiso 1 1 calc R U . . .
 C17 C 0.15873(16) 0.89395(12) 0.62196(10) 0.0396(4) Uani 1 1 d . . . . .
 H17 H 0.0752 0.8799 0.6226 0.048 Uiso 1 1 calc R U . . .
 C18 C 0.18725(18) 0.96162(12) 0.59066(10) 0.0432(5) Uani 1 1 d . . . . .
 H18 H 0.1238 0.9939 0.5705 0.052 Uiso 1 1 calc R U . . .
 C19 C 0.30829(18) 0.98236(11) 0.58872(10) 0.0407(4) Uani 1 1 d . . . . .
 H19 H 0.3277 1.0290 0.5672 0.049 Uiso 1 1 calc R U . . .
 C20 C 0.40266(16) 0.93535(10) 0.61816(9) 0.0331(4) Uani 1 1 d . . . . .
 C21 C 0.53359(17) 0.95795(11) 0.61192(12) 0.0432(4) Uani 1 1 d . . . . .
 H21A H 0.5695 0.9777 0.6579 0.065 Uiso 1 1 calc R U . . .
 H21B H 0.5363 0.9973 0.5753 0.065 Uiso 1 1 calc R U . . .
 H21C H 0.5802 0.9136 0.5985 0.065 Uiso 1 1 calc R U . . .
 C22 C 0.49521(14) 0.71103(8) 0.48607(8) 0.0230(3) Uani 1 1 d . . . . .
 C23 C 0.59455(14) 0.67455(9) 0.45889(8) 0.0280(3) Uani 1 1 d . . . . .
 C24 C 0.64026(16) 0.59949(10) 0.48870(10) 0.0365(4) Uani 1 1 d . . . . .
 H24A H 0.6681 0.6054 0.5394 0.055 Uiso 1 1 calc R U . . .
 H24B H 0.7086 0.5821 0.4628 0.055 Uiso 1 1 calc R U . . .
 H24C H 0.5739 0.5621 0.4833 0.055 Uiso 1 1 calc R U . . .
 C25 C 0.64921(16) 0.70876(11) 0.40293(9) 0.0375(4) Uani 1 1 d . . . . .
 H25 H 0.7165 0.6846 0.3839 0.045 Uiso 1 1 calc R U . . .
 C26 C 0.60688(17) 0.77721(11) 0.37480(9) 0.0400(4) Uani 1 1 d . . . . .
 H26 H 0.6469 0.8008 0.3380 0.048 Uiso 1 1 calc R U . . .
 C27 C 0.50676(17) 0.81107(10) 0.40016(9) 0.0363(4) Uani 1 1 d . . . . .
 H27 H 0.4775 0.8578 0.3800 0.044 Uiso 1 1 calc R U . . .
 C28 C 0.44734(15) 0.77843(9) 0.45469(8) 0.0288(3) Uani 1 1 d . . . . .
 C29 C 0.33062(18) 0.81317(11) 0.47557(10) 0.0417(4) Uani 1 1 d . . . . .
 H29A H 0.2629 0.7998 0.4401 0.063 Uiso 1 1 calc R U . . .
 H29B H 0.3394 0.8685 0.4778 0.063 Uiso 1 1 calc R U . . .
 H29C H 0.3135 0.7939 0.5225 0.063 Uiso 1 1 calc R U . . .
 C30 C 0.29183(16) 0.61653(11) 0.46538(9) 0.0346(4) Uani 1 1 d . . . . .
 H30A H 0.2476 0.6616 0.4465 0.052 Uiso 1 1 calc R U . . .
 H30B H 0.2344 0.5742 0.4675 0.052 Uiso 1 1 calc R U . . .
 H30C H 0.3552 0.6030 0.4342 0.052 Uiso 1 1 calc R U . . .
 C31 C 0.35113(13) 0.63325(9) 0.53975(8) 0.0252(3) Uani 1 1 d . . . . .
 C32 C 0.30214(14) 0.59621(9) 0.59635(9) 0.0293(3) Uani 1 1 d . . . . .
 H32 H 0.2243 0.5733 0.5852 0.035 Uiso 1 1 calc R U . . .
 C33 C 0.35207(14) 0.58825(9) 0.66711(9) 0.0282(3) Uani 1 1 d . . . . .
 C34 C 0.28627(18) 0.53430(13) 0.71323(11) 0.0467(5) Uani 1 1 d . . . . .
 H34A H 0.3326 0.4868 0.7193 0.070 Uiso 1 1 calc R U . . .
 H34B H 0.2042 0.5237 0.6902 0.070 Uiso 1 1 calc R U . . .
 H34C H 0.2794 0.5575 0.7600 0.070 Uiso 1 1 calc R U . . .
 C35 C 0.51349(13) 0.59225(8) 0.75876(8) 0.0234(3) Uani 1 1 d . . . . .
 C36 C 0.57992(15) 0.52492(9) 0.75233(9) 0.0298(3) Uani 1 1 d . . . . .
 C37 C 0.5867(2) 0.48764(11) 0.68088(10) 0.0422(4) Uani 1 1 d . . . . .
 H37A H 0.5087 0.4624 0.6664 0.063 Uiso 1 1 calc R U . . .
 H37B H 0.6529 0.4501 0.6843 0.063 Uiso 1 1 calc R U . . .
 H37C H 0.6028 0.5262 0.6454 0.063 Uiso 1 1 calc R U . . .
 C38 C 0.64227(16) 0.49358(10) 0.81312(9) 0.0340(4) Uani 1 1 d . . . . .
 H38 H 0.6871 0.4479 0.8092 0.041 Uiso 1 1 calc R U . . .
 C39 C 0.64012(15) 0.52786(10) 0.87915(9) 0.0321(4) Uani 1 1 d . . . . .
 H39 H 0.6842 0.5063 0.9201 0.039 Uiso 1 1 calc R U . . .
 C40 C 0.57352(14) 0.59343(10) 0.88507(8) 0.0290(3) Uani 1 1 d . . . . .
 H40 H 0.5711 0.6165 0.9306 0.035 Uiso 1 1 calc R U . . .
 C41 C 0.50946(13) 0.62674(9) 0.82549(8) 0.0262(3) Uani 1 1 d . . . . .
 C42 C 0.43518(18) 0.69702(11) 0.83505(9) 0.0395(4) Uani 1 1 d . . . . .
 H42A H 0.4061 0.7177 0.7882 0.059 Uiso 1 1 calc R U . . .
 H42B H 0.4861 0.7349 0.8619 0.059 Uiso 1 1 calc R U . . .
 H42C H 0.3648 0.6843 0.8613 0.059 Uiso 1 1 calc R U . . .

loop_
  _atom_site_aniso_label
  _atom_site_aniso_U_11
  _atom_site_aniso_U_22
  _atom_site_aniso_U_33
  _atom_site_aniso_U_23
  _atom_site_aniso_U_13
  _atom_site_aniso_U_12
 Fe1 0.01738(11) 0.02054(12) 0.01687(11) -0.00101(8) -0.00047(8) 0.00089(8)
 N1 0.0184(5) 0.0252(6) 0.0209(6) 0.0005(5) 0.0001(4) 0.0017(4)
 N2 0.0217(6) 0.0238(6) 0.0246(6) -0.0024(5) 0.0002(5) 0.0051(5)
 N3 0.0225(6) 0.0263(6) 0.0179(6) -0.0015(5) -0.0001(5) 0.0023(5)
 N4 0.0215(6) 0.0270(6) 0.0182(6) 0.0014(5) 0.0007(5) -0.0008(5)
 C1 0.0176(7) 0.0353(8) 0.0224(7) -0.0007(6) 0.0005(5) 0.0010(6)
 C2 0.0254(7) 0.0397(9) 0.0293(8) 0.0013(7) 0.0013(6) 0.0074(6)
 C3 0.0403(9) 0.0339(9) 0.0372(9) 0.0065(7) 0.0055(7) 0.0095(7)
 C4 0.0379(10) 0.0639(13) 0.0391(10) 0.0039(9) 0.0059(8) 0.0275(9)
 C5 0.0401(11) 0.0953(18) 0.0389(10) 0.0075(11) 0.0161(8) 0.0326(11)
 C6 0.0338(9) 0.0807(16) 0.0295(9) 0.0135(9) 0.0104(7) 0.0085(9)
 C7 0.0225(7) 0.0461(10) 0.0251(8) 0.0048(7) -0.0006(6) 0.0012(7)
 C8 0.0392(9) 0.0403(10) 0.0277(8) 0.0079(7) -0.0004(7) -0.0035(7)
 C9 0.0252(8) 0.0357(9) 0.0350(9) -0.0012(7) -0.0081(7) -0.0004(6)
 C10 0.0234(7) 0.0244(7) 0.0225(7) 0.0047(6) -0.0036(6) -0.0015(5)
 C11 0.0300(8) 0.0291(8) 0.0217(7) -0.0035(6) -0.0043(6) 0.0006(6)
 C12 0.0286(8) 0.0255(7) 0.0253(7) -0.0032(6) 0.0023(6) 0.0028(6)
 C13 0.0399(9) 0.0372(9) 0.0341(9) -0.0132(7) 0.0003(7) 0.0099(7)
 C14 0.0272(7) 0.0287(8) 0.0247(7) -0.0050(6) -0.0010(6) 0.0107(6)
 C15 0.0262(8) 0.0411(9) 0.0257(7) -0.0040(7) 0.0030(6) 0.0106(7)
 C16 0.0249(8) 0.0525(11) 0.0472(11) 0.0059(9) 0.0073(7) 0.0048(7)
 C17 0.0284(8) 0.0561(11) 0.0342(9) -0.0036(8) 0.0016(7) 0.0179(8)
 C18 0.0418(10) 0.0504(11) 0.0363(9) -0.0006(8) -0.0023(8) 0.0267(8)
 C19 0.0513(11) 0.0324(9) 0.0376(9) 0.0020(7) -0.0003(8) 0.0162(8)
 C20 0.0363(9) 0.0282(8) 0.0340(9) -0.0040(7) -0.0005(7) 0.0078(7)
 C21 0.0411(10) 0.0300(9) 0.0580(12) 0.0079(8) 0.0025(9) 0.0005(7)
 C22 0.0243(7) 0.0274(7) 0.0165(6) -0.0024(5) -0.0026(5) -0.0014(5)
 C23 0.0261(7) 0.0352(8) 0.0222(7) -0.0042(6) -0.0011(6) 0.0014(6)
 C24 0.0358(9) 0.0373(9) 0.0360(9) -0.0054(7) 0.0021(7) 0.0118(7)
 C25 0.0288(8) 0.0570(11) 0.0271(8) -0.0049(8) 0.0052(7) -0.0010(7)
 C26 0.0403(10) 0.0557(12) 0.0235(8) 0.0069(8) -0.0004(7) -0.0126(8)
 C27 0.0481(10) 0.0347(9) 0.0241(8) 0.0053(7) -0.0081(7) -0.0047(7)
 C28 0.0346(8) 0.0300(8) 0.0202(7) -0.0022(6) -0.0057(6) 0.0026(6)
 C29 0.0497(11) 0.0442(10) 0.0299(8) -0.0015(8) -0.0031(8) 0.0219(8)
 C30 0.0325(8) 0.0469(10) 0.0232(8) -0.0058(7) -0.0033(6) -0.0075(7)
 C31 0.0224(7) 0.0308(8) 0.0217(7) -0.0032(6) -0.0023(6) 0.0026(6)
 C32 0.0217(7) 0.0368(9) 0.0285(8) -0.0010(7) -0.0020(6) -0.0063(6)
 C33 0.0240(7) 0.0326(8) 0.0278(8) 0.0026(6) 0.0010(6) -0.0053(6)
 C34 0.0382(10) 0.0622(13) 0.0383(10) 0.0162(9) -0.0035(8) -0.0224(9)
 C35 0.0219(7) 0.0265(7) 0.0216(7) 0.0044(6) 0.0000(5) -0.0043(5)
 C36 0.0359(8) 0.0282(8) 0.0245(8) 0.0012(6) -0.0019(6) -0.0007(6)
 C37 0.0630(12) 0.0316(9) 0.0299(9) -0.0037(7) -0.0056(8) 0.0128(8)
 C38 0.0415(9) 0.0270(8) 0.0319(8) 0.0041(7) -0.0049(7) 0.0029(7)
 C39 0.0333(8) 0.0363(9) 0.0251(8) 0.0072(6) -0.0065(6) -0.0021(6)
 C40 0.0280(8) 0.0386(9) 0.0201(7) 0.0006(6) 0.0007(6) -0.0064(6)
 C41 0.0227(7) 0.0343(8) 0.0220(7) 0.0022(6) 0.0040(6) -0.0029(6)
 C42 0.0440(10) 0.0509(11) 0.0249(8) 0.0010(7) 0.0091(7) 0.0148(8)

_geom_special_details
;
 All esds (except the esd in the dihedral angle between two l.s. planes)
 are estimated using the full covariance matrix.  The cell esds are taken
 into account individually in the estimation of esds in distances, angles
 and torsion angles; correlations between esds in cell parameters are only
 used when they are defined by crystal symmetry.  An approximate (isotropic)
 treatment of cell esds is used for estimating esds involving l.s. planes.
;
loop_
  _geom_bond_atom_site_label_1
  _geom_bond_atom_site_label_2
  _geom_bond_distance
  _geom_bond_site_symmetry_2
  _geom_bond_publ_flag
 Fe1 N1 2.0482(12) . ?
 Fe1 N2 2.0536(12) . ?
 Fe1 N3 2.0184(12) . ?
 Fe1 N4 2.0501(13) . ?
 N1 C1 1.4387(19) . ?
 N1 C10 1.327(2) . ?
 N2 C12 1.336(2) . ?
 N2 C14 1.4442(18) . ?
 N3 C22 1.4326(19) . ?
 N3 C31 1.331(2) . ?
 N4 C33 1.3363(19) . ?
 N4 C35 1.4423(18) . ?
 C1 C2 1.407(2) . ?
 C1 C7 1.401(2) . ?
 C2 C3 1.505(2) . ?
 C2 C4 1.390(2) . ?
 C3 H3A 0.9800 . ?
 C3 H3B 0.9800 . ?
 C3 H3C 0.9800 . ?
 C4 H4 0.9500 . ?
 C4 C5 1.372(3) . ?
 C5 H5 0.9500 . ?
 C5 C6 1.384(3) . ?
 C6 H6 0.9500 . ?
 C6 C7 1.389(3) . ?
 C7 C8 1.502(2) . ?
 C8 H8A 0.9800 . ?
 C8 H8B 0.9800 . ?
 C8 H8C 0.9800 . ?
 C9 H9A 0.9800 . ?
 C9 H9B 0.9800 . ?
 C9 H9C 0.9800 . ?
 C9 C10 1.513(2) . ?
 C10 C11 1.407(2) . ?
 C11 H11 0.9500 . ?
 C11 C12 1.400(2) . ?
 C12 C13 1.518(2) . ?
 C13 H13A 0.9800 . ?
 C13 H13B 0.9800 . ?
 C13 H13C 0.9800 . ?
 C14 C15 1.404(2) . ?
 C14 C20 1.407(2) . ?
 C15 C16 1.500(3) . ?
 C15 C17 1.401(2) . ?
 C16 H16A 0.9800 . ?
 C16 H16B 0.9800 . ?
 C16 H16C 0.9800 . ?
 C17 H17 0.9500 . ?
 C17 C18 1.379(3) . ?
 C18 H18 0.9500 . ?
 C18 C19 1.381(3) . ?
 C19 H19 0.9500 . ?
 C19 C20 1.399(2) . ?
 C20 C21 1.505(3) . ?
 C21 H21A 0.9800 . ?
 C21 H21B 0.9800 . ?
 C21 H21C 0.9800 . ?
 C22 C23 1.402(2) . ?
 C22 C28 1.406(2) . ?
 C23 C24 1.504(2) . ?
 C23 C25 1.396(2) . ?
 C24 H24A 0.9800 . ?
 C24 H24B 0.9800 . ?
 C24 H24C 0.9800 . ?
 C25 H25 0.9500 . ?
 C25 C26 1.380(3) . ?
 C26 H26 0.9500 . ?
 C26 C27 1.374(3) . ?
 C27 H27 0.9500 . ?
 C27 C28 1.391(2) . ?
 C28 C29 1.504(2) . ?
 C29 H29A 0.9800 . ?
 C29 H29B 0.9800 . ?
 C29 H29C 0.9800 . ?
 C30 H30A 0.9800 . ?
 C30 H30B 0.9800 . ?
 C30 H30C 0.9800 . ?
 C30 C31 1.517(2) . ?
 C31 C32 1.399(2) . ?
 C32 H32 0.9500 . ?
 C32 C33 1.400(2) . ?
 C33 C34 1.515(2) . ?
 C34 H34A 0.9800 . ?
 C34 H34B 0.9800 . ?
 C34 H34C 0.9800 . ?
 C35 C36 1.403(2) . ?
 C35 C41 1.400(2) . ?
 C36 C37 1.505(2) . ?
 C36 C38 1.392(2) . ?
 C37 H37A 0.9800 . ?
 C37 H37B 0.9800 . ?
 C37 H37C 0.9800 . ?
 C38 H38 0.9500 . ?
 C38 C39 1.384(2) . ?
 C39 H39 0.9500 . ?
 C39 C40 1.377(2) . ?
 C40 H40 0.9500 . ?
 C40 C41 1.396(2) . ?
 C41 C42 1.502(2) . ?
 C42 H42A 0.9800 . ?
 C42 H42B 0.9800 . ?
 C42 H42C 0.9800 . ?

loop_
  _geom_angle_atom_site_label_1
  _geom_angle_atom_site_label_2
  _geom_angle_atom_site_label_3
  _geom_angle
  _geom_angle_site_symmetry_1
  _geom_angle_site_symmetry_3
  _geom_angle_publ_flag
 N1 Fe1 N2 92.04(5) . . ?
 N1 Fe1 N4 116.37(5) . . ?
 N3 Fe1 N1 125.76(5) . . ?
 N3 Fe1 N2 118.30(5) . . ?
 N3 Fe1 N4 91.99(5) . . ?
 N4 Fe1 N2 114.31(5) . . ?
 C1 N1 Fe1 123.05(9) . . ?
 C10 N1 Fe1 119.02(10) . . ?
 C10 N1 C1 117.89(12) . . ?
 C12 N2 Fe1 116.56(10) . . ?
 C12 N2 C14 116.29(13) . . ?
 C14 N2 Fe1 127.14(10) . . ?
 C22 N3 Fe1 117.22(9) . . ?
 C31 N3 Fe1 123.43(10) . . ?
 C31 N3 C22 119.32(12) . . ?
 C33 N4 Fe1 121.70(10) . . ?
 C33 N4 C35 115.90(12) . . ?
 C35 N4 Fe1 122.23(9) . . ?
 C2 C1 N1 120.98(14) . . ?
 C7 C1 N1 118.68(14) . . ?
 C7 C1 C2 120.33(15) . . ?
 C1 C2 C3 122.29(15) . . ?
 C4 C2 C1 118.40(16) . . ?
 C4 C2 C3 119.22(16) . . ?
 C2 C3 H3A 109.5 . . ?
 C2 C3 H3B 109.5 . . ?
 C2 C3 H3C 109.5 . . ?
 H3A C3 H3B 109.5 . . ?
 H3A C3 H3C 109.5 . . ?
 H3B C3 H3C 109.5 . . ?
 C2 C4 H4 119.2 . . ?
 C5 C4 C2 121.62(18) . . ?
 C5 C4 H4 119.2 . . ?
 C4 C5 H5 120.2 . . ?
 C4 C5 C6 119.63(18) . . ?
 C6 C5 H5 120.2 . . ?
 C5 C6 H6 119.5 . . ?
 C5 C6 C7 120.95(18) . . ?
 C7 C6 H6 119.5 . . ?
 C1 C7 C8 120.89(15) . . ?
 C6 C7 C1 118.99(17) . . ?
 C6 C7 C8 120.11(16) . . ?
 C7 C8 H8A 109.5 . . ?
 C7 C8 H8B 109.5 . . ?
 C7 C8 H8C 109.5 . . ?
 H8A C8 H8B 109.5 . . ?
 H8A C8 H8C 109.5 . . ?
 H8B C8 H8C 109.5 . . ?
 H9A C9 H9B 109.5 . . ?
 H9A C9 H9C 109.5 . . ?
 H9B C9 H9C 109.5 . . ?
 C10 C9 H9A 109.5 . . ?
 C10 C9 H9B 109.5 . . ?
 C10 C9 H9C 109.5 . . ?
 N1 C10 C9 120.34(14) . . ?
 N1 C10 C11 123.48(14) . . ?
 C11 C10 C9 116.10(14) . . ?
 C10 C11 H11 115.8 . . ?
 C12 C11 C10 128.48(14) . . ?
 C12 C11 H11 115.8 . . ?
 N2 C12 C11 124.31(14) . . ?
 N2 C12 C13 119.56(14) . . ?
 C11 C12 C13 116.13(14) . . ?
 C12 C13 H13A 109.5 . . ?
 C12 C13 H13B 109.5 . . ?
 C12 C13 H13C 109.5 . . ?
 H13A C13 H13B 109.5 . . ?
 H13A C13 H13C 109.5 . . ?
 H13B C13 H13C 109.5 . . ?
 C15 C14 N2 121.24(15) . . ?
 C15 C14 C20 120.27(14) . . ?
 C20 C14 N2 118.45(14) . . ?
 C14 C15 C16 122.05(15) . . ?
 C17 C15 C14 118.42(17) . . ?
 C17 C15 C16 119.52(16) . . ?
 C15 C16 H16A 109.5 . . ?
 C15 C16 H16B 109.5 . . ?
 C15 C16 H16C 109.5 . . ?
 H16A C16 H16B 109.5 . . ?
 H16A C16 H16C 109.5 . . ?
 H16B C16 H16C 109.5 . . ?
 C15 C17 H17 119.2 . . ?
 C18 C17 C15 121.54(18) . . ?
 C18 C17 H17 119.2 . . ?
 C17 C18 H18 120.1 . . ?
 C17 C18 C19 119.81(16) . . ?
 C19 C18 H18 120.1 . . ?
 C18 C19 H19 119.6 . . ?
 C18 C19 C20 120.70(18) . . ?
 C20 C19 H19 119.6 . . ?
 C14 C20 C21 121.51(15) . . ?
 C19 C20 C14 119.23(17) . . ?
 C19 C20 C21 119.25(17) . . ?
 C20 C21 H21A 109.5 . . ?
 C20 C21 H21B 109.5 . . ?
 C20 C21 H21C 109.5 . . ?
 H21A C21 H21B 109.5 . . ?
 H21A C21 H21C 109.5 . . ?
 H21B C21 H21C 109.5 . . ?
 C23 C22 N3 119.33(13) . . ?
 C23 C22 C28 120.43(15) . . ?
 C28 C22 N3 120.19(14) . . ?
 C22 C23 C24 120.68(15) . . ?
 C25 C23 C22 118.69(16) . . ?
 C25 C23 C24 120.62(15) . . ?
 C23 C24 H24A 109.5 . . ?
 C23 C24 H24B 109.5 . . ?
 C23 C24 H24C 109.5 . . ?
 H24A C24 H24B 109.5 . . ?
 H24A C24 H24C 109.5 . . ?
 H24B C24 H24C 109.5 . . ?
 C23 C25 H25 119.5 . . ?
 C26 C25 C23 120.93(17) . . ?
 C26 C25 H25 119.5 . . ?
 C25 C26 H26 120.1 . . ?
 C27 C26 C25 119.84(17) . . ?
 C27 C26 H26 120.1 . . ?
 C26 C27 H27 119.3 . . ?
 C26 C27 C28 121.43(17) . . ?
 C28 C27 H27 119.3 . . ?
 C22 C28 C29 121.85(16) . . ?
 C27 C28 C22 118.49(16) . . ?
 C27 C28 C29 119.56(16) . . ?
 C28 C29 H29A 109.5 . . ?
 C28 C29 H29B 109.5 . . ?
 C28 C29 H29C 109.5 . . ?
 H29A C29 H29B 109.5 . . ?
 H29A C29 H29C 109.5 . . ?
 H29B C29 H29C 109.5 . . ?
 H30A C30 H30B 109.5 . . ?
 H30A C30 H30C 109.5 . . ?
 H30B C30 H30C 109.5 . . ?
 C31 C30 H30A 109.5 . . ?
 C31 C30 H30B 109.5 . . ?
 C31 C30 H30C 109.5 . . ?
 N3 C31 C30 119.49(14) . . ?
 N3 C31 C32 123.75(14) . . ?
 C32 C31 C30 116.76(14) . . ?
 C31 C32 H32 115.6 . . ?
 C31 C32 C33 128.88(14) . . ?
 C33 C32 H32 115.6 . . ?
 N4 C33 C32 123.81(14) . . ?
 N4 C33 C34 119.88(14) . . ?
 C32 C33 C34 116.31(14) . . ?
 C33 C34 H34A 109.5 . . ?
 C33 C34 H34B 109.5 . . ?
 C33 C34 H34C 109.5 . . ?
 H34A C34 H34B 109.5 . . ?
 H34A C34 H34C 109.5 . . ?
 H34B C34 H34C 109.5 . . ?
 C36 C35 N4 117.74(13) . . ?
 C41 C35 N4 121.96(14) . . ?
 C41 C35 C36 120.28(14) . . ?
 C35 C36 C37 121.00(14) . . ?
 C38 C36 C35 118.94(15) . . ?
 C38 C36 C37 120.04(15) . . ?
 C36 C37 H37A 109.5 . . ?
 C36 C37 H37B 109.5 . . ?
 C36 C37 H37C 109.5 . . ?
 H37A C37 H37B 109.5 . . ?
 H37A C37 H37C 109.5 . . ?
 H37B C37 H37C 109.5 . . ?
 C36 C38 H38 119.4 . . ?
 C39 C38 C36 121.15(16) . . ?
 C39 C38 H38 119.4 . . ?
 C38 C39 H39 120.3 . . ?
 C40 C39 C38 119.48(15) . . ?
 C40 C39 H39 120.3 . . ?
 C39 C40 H40 119.4 . . ?
 C39 C40 C41 121.26(15) . . ?
 C41 C40 H40 119.4 . . ?
 C35 C41 C42 121.87(14) . . ?
 C40 C41 C35 118.88(15) . . ?
 C40 C41 C42 119.23(15) . . ?
 C41 C42 H42A 109.5 . . ?
 C41 C42 H42B 109.5 . . ?
 C41 C42 H42C 109.5 . . ?
 H42A C42 H42B 109.5 . . ?
 H42A C42 H42C 109.5 . . ?
 H42B C42 H42C 109.5 . . ?

loop_
  _geom_torsion_atom_site_label_1
  _geom_torsion_atom_site_label_2
  _geom_torsion_atom_site_label_3
  _geom_torsion_atom_site_label_4
  _geom_torsion
  _geom_torsion_site_symmetry_1
  _geom_torsion_site_symmetry_2
  _geom_torsion_site_symmetry_3
  _geom_torsion_site_symmetry_4
  _geom_torsion_publ_flag
 Fe1 N1 C1 C2 -93.22(16) . . . . ?
 Fe1 N1 C1 C7 86.00(16) . . . . ?
 Fe1 N1 C10 C9 171.69(11) . . . . ?
 Fe1 N1 C10 C11 -11.5(2) . . . . ?
 Fe1 N2 C12 C11 22.7(2) . . . . ?
 Fe1 N2 C12 C13 -157.22(12) . . . . ?
 Fe1 N2 C14 C15 67.91(19) . . . . ?
 Fe1 N2 C14 C20 -109.92(15) . . . . ?
 Fe1 N3 C22 C23 87.78(15) . . . . ?
 Fe1 N3 C22 C28 -89.76(14) . . . . ?
 Fe1 N3 C31 C30 173.83(11) . . . . ?
 Fe1 N3 C31 C32 -7.0(2) . . . . ?
 Fe1 N4 C33 C32 15.1(2) . . . . ?
 Fe1 N4 C33 C34 -165.46(14) . . . . ?
 Fe1 N4 C35 C36 -101.81(14) . . . . ?
 Fe1 N4 C35 C41 77.04(16) . . . . ?
 N1 C1 C2 C3 -7.2(2) . . . . ?
 N1 C1 C2 C4 176.10(16) . . . . ?
 N1 C1 C7 C6 -176.84(16) . . . . ?
 N1 C1 C7 C8 4.5(2) . . . . ?
 N1 C10 C11 C12 -20.4(3) . . . . ?
 N2 C14 C15 C16 1.3(2) . . . . ?
 N2 C14 C15 C17 -179.12(14) . . . . ?
 N2 C14 C20 C19 179.89(15) . . . . ?
 N2 C14 C20 C21 1.5(2) . . . . ?
 N3 C22 C23 C24 7.0(2) . . . . ?
 N3 C22 C23 C25 -173.85(14) . . . . ?
 N3 C22 C28 C27 172.39(14) . . . . ?
 N3 C22 C28 C29 -11.2(2) . . . . ?
 N3 C31 C32 C33 -13.7(3) . . . . ?
 N4 C35 C36 C37 -0.3(2) . . . . ?
 N4 C35 C36 C38 178.33(14) . . . . ?
 N4 C35 C41 C40 -178.18(13) . . . . ?
 N4 C35 C41 C42 3.8(2) . . . . ?
 C1 N1 C10 C9 -6.0(2) . . . . ?
 C1 N1 C10 C11 170.77(14) . . . . ?
 C1 C2 C4 C5 1.3(3) . . . . ?
 C2 C1 C7 C6 2.4(3) . . . . ?
 C2 C1 C7 C8 -176.32(15) . . . . ?
 C2 C4 C5 C6 1.3(4) . . . . ?
 C3 C2 C4 C5 -175.5(2) . . . . ?
 C4 C5 C6 C7 -2.0(4) . . . . ?
 C5 C6 C7 C1 0.2(3) . . . . ?
 C5 C6 C7 C8 178.9(2) . . . . ?
 C7 C1 C2 C3 173.55(16) . . . . ?
 C7 C1 C2 C4 -3.1(3) . . . . ?
 C9 C10 C11 C12 156.52(16) . . . . ?
 C10 N1 C1 C2 84.39(19) . . . . ?
 C10 N1 C1 C7 -96.39(17) . . . . ?
 C10 C11 C12 N2 13.5(3) . . . . ?
 C10 C11 C12 C13 -166.56(16) . . . . ?
 C12 N2 C14 C15 -110.92(17) . . . . ?
 C12 N2 C14 C20 71.25(19) . . . . ?
 C14 N2 C12 C11 -158.30(16) . . . . ?
 C14 N2 C12 C13 21.7(2) . . . . ?
 C14 C15 C17 C18 0.0(3) . . . . ?
 C15 C14 C20 C19 2.0(2) . . . . ?
 C15 C14 C20 C21 -176.37(16) . . . . ?
 C15 C17 C18 C19 0.7(3) . . . . ?
 C16 C15 C17 C18 179.56(18) . . . . ?
 C17 C18 C19 C20 0.1(3) . . . . ?
 C18 C19 C20 C14 -1.4(3) . . . . ?
 C18 C19 C20 C21 177.05(18) . . . . ?
 C20 C14 C15 C16 179.09(16) . . . . ?
 C20 C14 C15 C17 -1.3(2) . . . . ?
 C22 N3 C31 C30 -4.1(2) . . . . ?
 C22 N3 C31 C32 175.11(14) . . . . ?
 C22 C23 C25 C26 0.1(2) . . . . ?
 C23 C22 C28 C27 -5.1(2) . . . . ?
 C23 C22 C28 C29 171.31(15) . . . . ?
 C23 C25 C26 C27 -2.5(3) . . . . ?
 C24 C23 C25 C26 179.28(16) . . . . ?
 C25 C26 C27 C28 0.9(3) . . . . ?
 C26 C27 C28 C22 2.8(2) . . . . ?
 C26 C27 C28 C29 -173.70(16) . . . . ?
 C28 C22 C23 C24 -175.47(14) . . . . ?
 C28 C22 C23 C25 3.7(2) . . . . ?
 C30 C31 C32 C33 165.46(17) . . . . ?
 C31 N3 C22 C23 -94.19(17) . . . . ?
 C31 N3 C22 C28 88.27(18) . . . . ?
 C31 C32 C33 N4 8.9(3) . . . . ?
 C31 C32 C33 C34 -170.60(18) . . . . ?
 C33 N4 C35 C36 73.56(18) . . . . ?
 C33 N4 C35 C41 -107.59(17) . . . . ?
 C35 N4 C33 C32 -160.29(15) . . . . ?
 C35 N4 C33 C34 19.1(2) . . . . ?
 C35 C36 C38 C39 -0.3(3) . . . . ?
 C36 C35 C41 C40 0.6(2) . . . . ?
 C36 C35 C41 C42 -177.42(16) . . . . ?
 C36 C38 C39 C40 1.1(3) . . . . ?
 C37 C36 C38 C39 178.30(17) . . . . ?
 C38 C39 C40 C41 -1.0(2) . . . . ?
 C39 C40 C41 C35 0.1(2) . . . . ?
 C39 C40 C41 C42 178.23(16) . . . . ?
 C41 C35 C36 C37 -179.15(16) . . . . ?
 C41 C35 C36 C38 -0.5(2) . . . . ?

_shelx_res_file
;
TITL s21rlw39
CELL 1.54184 10.9682 17.6194 18.8246 90 95.32 90
ZERR 4 0.0001 0.0002 0.0002 0 0.001 0
LATT 1
SYMM 0.5-X,0.5+Y,0.5-Z
SFAC C H Fe N
UNIT 168 200 4 16

L.S. 20 0 0
PLAN  7
SIZE 0.123 0.21 0.286
TEMP -123
CONF
list 4
MORE -1
BOND $H
fmap 2 53
acta
OMIT -5 1 3
REM <olex2.extras>
REM <HklSrc "%.\\s21rlw39.hkl">
REM </olex2.extras>

WGHT    0.045800    0.902400
FVAR       0.48609
FE1   3    0.522516    0.715590    0.644019    11.00000    0.01738    0.02054 =
         0.01687   -0.00101   -0.00047    0.00089
N1    4    0.704443    0.738451    0.669378    11.00000    0.01844    0.02523 =
         0.02094    0.00053    0.00012    0.00172
N2    4    0.471531    0.819291    0.681329    11.00000    0.02169    0.02378 =
         0.02458   -0.00243    0.00020    0.00505
N3    4    0.445938    0.680625    0.547947    11.00000    0.02253    0.02630 =
         0.01792   -0.00146   -0.00011    0.00235
N4    4    0.452546    0.624568    0.694595    11.00000    0.02155    0.02696 =
         0.01817    0.00145    0.00067   -0.00080
C1    1    0.799617    0.708746    0.629585    11.00000    0.01763    0.03526 =
         0.02236   -0.00070    0.00047    0.00102
C2    1    0.860192    0.640671    0.650009    11.00000    0.02535    0.03970 =
         0.02925    0.00127    0.00128    0.00737
C3    1    0.840045    0.600218    0.718339    11.00000    0.04035    0.03390 =
         0.03722    0.00654    0.00545    0.00955
AFIX 137
H3A   2    0.911690    0.607361    0.752835    11.00000   -1.50000
H3B   2    0.827985    0.545931    0.708777    11.00000   -1.50000
H3C   2    0.767339    0.621016    0.737908    11.00000   -1.50000
AFIX   0
C4    1    0.946070    0.612301    0.607039    11.00000    0.03786    0.06392 =
         0.03914    0.00394    0.00590    0.02751
AFIX  43
H4    2    0.986355    0.565855    0.619741    11.00000   -1.20000
AFIX   0
C5    1    0.974080    0.649736    0.546727    11.00000    0.04005    0.09532 =
         0.03887    0.00753    0.01614    0.03259
AFIX  43
H5    2    1.031850    0.628775    0.517620    11.00000   -1.20000
AFIX   0
C6    1    0.917702    0.718190    0.528544    11.00000    0.03380    0.08070 =
         0.02954    0.01347    0.01038    0.00849
AFIX  43
H6    2    0.939159    0.744850    0.487641    11.00000   -1.20000
AFIX   0
C7    1    0.830184    0.748484    0.569245    11.00000    0.02254    0.04606 =
         0.02509    0.00482   -0.00059    0.00123
C8    1    0.771665    0.823541    0.549319    11.00000    0.03917    0.04033 =
         0.02770    0.00791   -0.00040   -0.00347
AFIX 137
H8A   2    0.683596    0.816343    0.537187    11.00000   -1.50000
H8B   2    0.808416    0.844594    0.508092    11.00000   -1.50000
H8C   2    0.784808    0.858649    0.589681    11.00000   -1.50000
AFIX   0
C9    1    0.871395    0.789533    0.752495    11.00000    0.02525    0.03569 =
         0.03499   -0.00124   -0.00805   -0.00038
AFIX 137
H9A   2    0.912258    0.740098    0.751995    11.00000   -1.50000
H9B   2    0.878636    0.809669    0.801233    11.00000   -1.50000
H9C   2    0.910023    0.824754    0.721098    11.00000   -1.50000
AFIX   0
C10   1    0.737464    0.780386    0.726493    11.00000    0.02340    0.02445 =
         0.02251    0.00467   -0.00364   -0.00151
C11   1    0.654007    0.821395    0.764053    11.00000    0.02997    0.02908 =
         0.02172   -0.00348   -0.00434    0.00057
AFIX  43
H11   2    0.681973    0.834938    0.811639    11.00000   -1.20000
AFIX   0
C12   1    0.535146    0.844851    0.740474    11.00000    0.02863    0.02551 =
         0.02534   -0.00322    0.00235    0.00281
C13   1    0.477971    0.903153    0.786592    11.00000    0.03991    0.03724 =
         0.03407   -0.01324    0.00028    0.00989
AFIX 137
H13A  2    0.475168    0.952528    0.762526    11.00000   -1.50000
H13B  2    0.527183    0.907313    0.832609    11.00000   -1.50000
H13C  2    0.394641    0.887268    0.794422    11.00000   -1.50000
AFIX   0
C14   1    0.372940    0.867153    0.651359    11.00000    0.02717    0.02869 =
         0.02468   -0.00502   -0.00100    0.01068
C15   1    0.250036    0.845433    0.652846    11.00000    0.02623    0.04112 =
         0.02573   -0.00405    0.00297    0.01062
C16   1    0.214294    0.772684    0.686714    11.00000    0.02493    0.05252 =
         0.04723    0.00588    0.00732    0.00480
AFIX 137
H16A  2    0.263968    0.730997    0.670495    11.00000   -1.50000
H16B  2    0.127495    0.762331    0.673048    11.00000   -1.50000
H16C  2    0.228065    0.777190    0.738727    11.00000   -1.50000
AFIX   0
C17   1    0.158731    0.893945    0.621961    11.00000    0.02837    0.05610 =
         0.03420   -0.00359    0.00159    0.01786
AFIX  43
H17   2    0.075226    0.879876    0.622603    11.00000   -1.20000
AFIX   0
C18   1    0.187254    0.961618    0.590664    11.00000    0.04179    0.05040 =
         0.03626   -0.00063   -0.00228    0.02665
AFIX  43
H18   2    0.123812    0.993882    0.570496    11.00000   -1.20000
AFIX   0
C19   1    0.308292    0.982360    0.588718    11.00000    0.05132    0.03239 =
         0.03763    0.00198   -0.00034    0.01623
AFIX  43
H19   2    0.327711    1.029040    0.567164    11.00000   -1.20000
AFIX   0
C20   1    0.402655    0.935355    0.618156    11.00000    0.03627    0.02824 =
         0.03396   -0.00395   -0.00053    0.00785
C21   1    0.533585    0.957947    0.611917    11.00000    0.04114    0.02996 =
         0.05804    0.00791    0.00255    0.00054
AFIX 137
H21A  2    0.569510    0.977660    0.657851    11.00000   -1.50000
H21B  2    0.536292    0.997322    0.575328    11.00000   -1.50000
H21C  2    0.580196    0.913568    0.598511    11.00000   -1.50000
AFIX   0
C22   1    0.495214    0.711025    0.486074    11.00000    0.02430    0.02745 =
         0.01650   -0.00238   -0.00262   -0.00143
C23   1    0.594547    0.674548    0.458891    11.00000    0.02605    0.03518 =
         0.02221   -0.00423   -0.00110    0.00141
C24   1    0.640262    0.599490    0.488702    11.00000    0.03579    0.03733 =
         0.03601   -0.00537    0.00210    0.01176
AFIX 137
H24A  2    0.668093    0.605364    0.539392    11.00000   -1.50000
H24B  2    0.708592    0.582097    0.462834    11.00000   -1.50000
H24C  2    0.573882    0.562113    0.483301    11.00000   -1.50000
AFIX   0
C25   1    0.649213    0.708762    0.402925    11.00000    0.02877    0.05704 =
         0.02715   -0.00487    0.00520   -0.00097
AFIX  43
H25   2    0.716488    0.684584    0.383945    11.00000   -1.20000
AFIX   0
C26   1    0.606882    0.777207    0.374799    11.00000    0.04027    0.05573 =
         0.02346    0.00694   -0.00041   -0.01264
AFIX  43
H26   2    0.646887    0.800843    0.337989    11.00000   -1.20000
AFIX   0
C27   1    0.506765    0.811074    0.400156    11.00000    0.04807    0.03466 =
         0.02407    0.00535   -0.00808   -0.00469
AFIX  43
H27   2    0.477490    0.857807    0.379997    11.00000   -1.20000
AFIX   0
C28   1    0.447338    0.778431    0.454695    11.00000    0.03460    0.03005 =
         0.02021   -0.00216   -0.00574    0.00259
C29   1    0.330616    0.813174    0.475575    11.00000    0.04968    0.04421 =
         0.02987   -0.00154   -0.00312    0.02190
AFIX 137
H29A  2    0.262936    0.799766    0.440122    11.00000   -1.50000
H29B  2    0.339371    0.868499    0.477751    11.00000   -1.50000
H29C  2    0.313478    0.793896    0.522459    11.00000   -1.50000
AFIX   0
C30   1    0.291834    0.616535    0.465382    11.00000    0.03249    0.04691 =
         0.02322   -0.00582   -0.00333   -0.00753
AFIX 137
H30A  2    0.247622    0.661601    0.446468    11.00000   -1.50000
H30B  2    0.234383    0.574168    0.467461    11.00000   -1.50000
H30C  2    0.355188    0.603033    0.434169    11.00000   -1.50000
AFIX   0
C31   1    0.351129    0.633255    0.539751    11.00000    0.02236    0.03080 =
         0.02169   -0.00318   -0.00231    0.00258
C32   1    0.302140    0.596208    0.596348    11.00000    0.02173    0.03678 =
         0.02850   -0.00099   -0.00198   -0.00634
AFIX  43
H32   2    0.224296    0.573302    0.585235    11.00000   -1.20000
AFIX   0
C33   1    0.352073    0.588254    0.667108    11.00000    0.02401    0.03260 =
         0.02777    0.00262    0.00097   -0.00526
C34   1    0.286271    0.534302    0.713229    11.00000    0.03822    0.06225 =
         0.03826    0.01618   -0.00353   -0.02236
AFIX 137
H34A  2    0.332601    0.486822    0.719321    11.00000   -1.50000
H34B  2    0.204229    0.523661    0.690206    11.00000   -1.50000
H34C  2    0.279412    0.557518    0.759999    11.00000   -1.50000
AFIX   0
C35   1    0.513487    0.592251    0.758759    11.00000    0.02191    0.02646 =
         0.02158    0.00444    0.00000   -0.00428
C36   1    0.579918    0.524919    0.752329    11.00000    0.03592    0.02822 =
         0.02446    0.00122   -0.00195   -0.00066
C37   1    0.586684    0.487645    0.680879    11.00000    0.06304    0.03165 =
         0.02994   -0.00366   -0.00565    0.01279
AFIX 137
H37A  2    0.508748    0.462362    0.666377    11.00000   -1.50000
H37B  2    0.652886    0.450097    0.684311    11.00000   -1.50000
H37C  2    0.602824    0.526201    0.645416    11.00000   -1.50000
AFIX   0
C38   1    0.642274    0.493584    0.813118    11.00000    0.04149    0.02700 =
         0.03191    0.00412   -0.00489    0.00290
AFIX  43
H38   2    0.687100    0.447871    0.809223    11.00000   -1.20000
AFIX   0
C39   1    0.640121    0.527859    0.879153    11.00000    0.03327    0.03629 =
         0.02507    0.00721   -0.00648   -0.00211
AFIX  43
H39   2    0.684243    0.506311    0.920070    11.00000   -1.20000
AFIX   0
C40   1    0.573521    0.593435    0.885068    11.00000    0.02799    0.03859 =
         0.02010    0.00056    0.00074   -0.00645
AFIX  43
H40   2    0.571109    0.616456    0.930551    11.00000   -1.20000
AFIX   0
C41   1    0.509460    0.626742    0.825488    11.00000    0.02269    0.03429 =
         0.02196    0.00220    0.00396   -0.00285
C42   1    0.435175    0.697016    0.835050    11.00000    0.04400    0.05087 =
         0.02487    0.00099    0.00914    0.01479
AFIX 137
H42A  2    0.406093    0.717685    0.788188    11.00000   -1.50000
H42B  2    0.486125    0.734891    0.861881    11.00000   -1.50000
H42C  2    0.364845    0.684316    0.861319    11.00000   -1.50000
AFIX   0
HKLF 4

REM  s21rlw39
REM R1 =  0.0336 for    6543 Fo > 4sig(Fo)  and  0.0383 for all    7182 data
REM    436 parameters refined using      0 restraints

END

WGHT      0.0458      0.9023

REM Highest difference peak  0.229,  deepest hole -0.306,  1-sigma level  0.040
Q1    1   0.7008  0.8588  0.8000  11.00000  0.05    0.23
Q2    1   0.4856  0.5990  0.7980  11.00000  0.05    0.22
Q3    1   0.6104  0.6408  0.4776  11.00000  0.05    0.22
Q4    1   0.4648  0.7382  0.4598  11.00000  0.05    0.22
Q5    1   0.3194  0.6244  0.5037  11.00000  0.05    0.21
Q6    1   0.5094  0.8758  0.7612  11.00000  0.05    0.21
Q7    1   0.2478  0.5416  0.5789  11.00000  0.05    0.20
;
_shelx_res_checksum                55984
_shelx_hkl_file
;
   0   0  -2 1531.19   31.29
   0   0  -3    0.28    1.12
   0   0  -4 2062.21   45.09
   0   0  -5    0.44    1.94
   0   0  -6  524.83   19.54
   0   0  -7    3.97    3.14
   0   0  -8  622.99   24.94
   0   0  -9    1.03    3.82
   0   0 -10 1631.32   50.44
   0   0 -11    4.15    5.03
   0   0 -12   94.18   12.28
   0   0 -13    0.51    5.80
   0   0  14  515.46   30.47
   0   0 -14  548.51   32.65
   0   0  15   -1.54    4.54
   0   0  15    5.38    4.07
   0   0  15    0.56    4.84
   0   0  15    1.40    3.65
   0   0  16   59.31    8.28
   0   0  16   49.03    7.27
   0   0  16   44.40    6.30
   0   0  16   51.30    7.24
   0   0  17    3.29    5.11
   0   0  17    5.91    4.55
   0   0  17    6.54    5.48
   0   0  17    3.50    4.92
   0   0  17    6.39    4.48
   0   0  18   71.49    9.28
   0   0  18   88.12    9.14
   0   0  18   94.16    9.95
   0   0  18   82.43    8.48
   0   0  19    2.02    4.99
   0   0  19   -8.22    5.06
   0   0  20  120.89   10.48
   0   0  20  130.86    9.71
   0   0  21    3.16    3.86
   0   0  21   -4.64    3.92
   0   0  21   -7.07    4.49
   0   0 -21    1.98    3.15
   0   0  22   96.82    7.39
   0   0  22   85.08    6.47
   0   0 -22   90.81    6.31
   0   0  22   91.52    7.13
   0   0  23   -1.88    2.27
   0   0  23   -0.73    2.04
   0  -1   1    5.39    0.87
   0  -1  -1    6.21    0.96
   0   1   2 9840.05  171.16
   0   1  -2 9714.51  174.54
   0   1   2 9422.03  174.83
   0  -1   2 9615.55  174.07
   0  -1  -2 9678.01  175.09
   0   1  -3  873.24   21.67
   0   1   3  894.30   18.26
   0  -1  -3  880.91   22.16
   0   1  -4 2496.13   52.42
   0  -1  -4 2456.19   52.91
   0  -1  -5 5480.78  109.61
   0   1  -5 5614.16  109.09
   0   1  -6  238.30   12.48
   0  -1  -6  264.67   13.26
   0   1  -7  162.62   10.99
   0  -1  -7  161.08   11.12
   0  -1  -8 1316.05   39.56
   0   1  -8 1232.37   38.40
   0   1  -9  150.91   12.29
   0  -1  -9  155.76   12.79
   0   1 -10   62.59    8.93
   0  -1 -10   76.41    9.78
   0  -1 -11  177.08   15.44
   0   1 -11  176.29   15.51
   0   1 -12 1549.31   53.63
   0  -1 -12 1549.61   54.30
   0  -1 -13    2.94    5.33
   0   1 -13   -0.85    6.26
   0   1  14   62.42   10.52
   0   1 -14   47.62   10.44
   0  -1 -14   62.67   12.06
   0   1  15    2.09    3.90
   0  -1  15    3.56    4.54
   0   1  15    0.14    4.03
   0  -1  15    0.16    4.19
   0  -1  15    6.41    3.95
   0  -1  15   -1.71    4.51
   0   1  15    2.16    3.43
   0  -1  15    5.53    3.90
   0   1  15    4.30    5.16
   0   1  16  239.08   15.46
   0  -1  16  224.94   15.06
   0  -1  16  213.11   12.37
   0   1  16  224.02   12.85
   0  -1  16  212.54   12.84
   0  -1  16  206.33   13.12
   0   1  16  216.67   14.28
   0  -1  16  224.37   14.69
   0   1  16  221.29   12.90
   0  -1  17  273.93   16.77
   0   1  17  268.17   16.69
   0  -1  17  259.29   14.52
   0   1  17  263.02   15.97
   0   1  17  283.01   15.53
   0  -1  17  271.44   16.51
   0  -1  17  280.92   15.35
   0   1  17  261.53   14.81
   0  -1  17  287.55   14.36
   0   1  18  142.71   12.20
   0  -1  18  127.69   10.71
   0  -1  18  152.80   12.47
   0   1  18  135.58   11.73
   0   1  18  135.74   10.45
   0   1  18  129.31    9.43
   0   1  18  132.89   11.02
   0   1  19   66.55    8.90
   0   1  19   61.40    8.39
   0   1  19   61.15    7.23
   0  -1  19   54.07    7.80
   0  -1  19   56.83    7.42
   0   1  19   57.76    7.65
   0  -1  20  141.02    9.99
   0   1  20  169.99   12.10
   0   1  20  149.49   10.43
   0  -1  20  145.72   11.26
   0  -1  20  144.31   11.31
   0   1  21   14.57    4.95
   0   1  21   21.74    5.19
   0   1  21   22.72    4.66
   0  -1  21   11.42    4.42
   0  -1  21   22.92    5.04
   0   1 -21   16.91    4.07
   0  -1  21   21.35    5.31
   0  -1  22   87.13    7.08
   0  -1 -22   84.41    6.25
   0   1  22   97.57    7.59
   0   1  22   96.11    6.83
   0   1  22   90.71    7.00
   0  -1  22   97.06    7.55
   0   1  23   28.22    3.64
   0   1  23   25.22    3.29
   0  -1  23   18.24    2.99
   0  -2   0 9999.00  173.60
   0  -2   0 9470.39  172.43
   0  -2  -1  829.27   18.68
   0   2   1  806.59   17.49
   0  -2  -1  796.84   16.45
   0  -2   1  774.61   17.17
   0  -2   1  785.25   18.42
   0  -2  -2  861.94   21.04
   0  -2   2  870.96   20.68
   0   2  -2  848.69   20.50
   0   2   2  850.73   21.07
   0  -2   2  877.45   17.26
   0  -2  -3  802.26   21.34
   0   2   3  810.50   16.01
   0  -2   3  793.30   20.40
   0   2   3  801.66   21.27
   0   2  -3  767.90   20.45
   0   2   4   30.66    1.93
   0   2  -4   35.24    3.97
   0  -2  -4   31.78    4.07
   0   2  -5  536.81   18.28
   0  -2  -5  520.03   18.62
   0   2  -6 2497.58   57.74
   0  -2  -6 2523.52   58.83
   0  -2  -7   51.55    6.78
   0   2  -7   49.69    6.39
   0  -2  -8   68.12    8.31
   0   2  -8   53.91    7.23
   0   2  -9   28.91    6.14
   0  -2  -9   34.82    6.88
   0  -2 -10 3688.98   90.44
   0   2 -10 3555.56   88.26
   0   2 -11   14.23    5.69
   0  -2 -11   10.65    6.49
   0   2 -12   22.53    6.30
   0  -2 -12   31.83    8.31
   0   2  13   49.90    9.25
   0  -2 -13   46.48    9.98
   0   2 -13   57.61   10.60
   0   2 -14  158.14   17.23
   0  -2 -14  168.53   18.48
   0   2  14  170.73   18.09
   0  -2  15   10.86    4.61
   0   2  15   -2.52    5.08
   0  -2  15    0.99    3.53
   0  -2  15   10.74    4.45
   0   2  15    8.28    4.26
   0   2  15    5.07    3.82
   0  -2  15    6.36    4.62
   0   2  15    8.95    5.19
   0  -2  15    9.94    4.34
   0   2  16   92.65   10.26
   0  -2  16   85.95    9.54
   0  -2  16   74.07    8.01
   0   2  16   91.73    9.38
   0  -2  16   96.01    9.20
   0   2  16   89.78    8.48
   0  -2  16   99.53   10.05
   0   2  16  100.10    9.06
   0  -2  16   99.46    8.47
   0   2  17   61.51    9.34
   0  -2  17   45.95    7.66
   0   2  17   46.74    6.45
   0  -2  17   56.32    7.92
   0   2  17   30.01    6.87
   0  -2  17   32.12    5.74
   0   2  17   44.10    6.36
   0   2  18   85.45   10.03
   0  -2  18   85.36    9.68
   0   2  18   89.27    9.50
   0  -2  18   76.94    8.64
   0   2  18   88.97    8.58
   0   2  18   84.77    9.38
   0   2  18   96.75    8.47
   0  -2  19   43.66    7.34
   0   2  19   38.02    7.35
   0  -2  19   42.41    6.70
   0  -2  19   33.79    7.02
   0   2  19   44.29    7.27
   0   2  19   36.18    6.81
   0   2  19   43.49    6.31
   0  -2  20   70.84    8.39
   0  -2  20   58.80    6.98
   0  -2  20   73.32    8.25
   0   2  20   88.96    9.23
   0   2  20   76.21    7.62
   0   2 -20   76.05    7.23
   0   2  21   -3.56    4.42
   0  -2  21    2.00    3.82
   0   2  21    3.78    3.89
   0  -2  21    3.51    3.86
   0  -2 -22   87.28    6.52
   0   2  22   88.65    7.15
   0  -2  22  102.30    7.54
   0   2  22   94.44    6.65
   0  -2  22   91.89    7.05
   0   2  22   84.39    6.58
   0   2  23    4.77    2.46
   0  -2  23    7.18    2.61
   0  -3   0   -0.55    0.75
   0   3   0    0.06    0.67
   0  -3   0    0.01    0.39
   0  -3   0    1.14    1.06
   0  -3   1 3620.20   70.35
   0  -3  -1 3722.61   70.39
   0   3  -1 3546.17   66.92
   0   3   1 3630.61   68.13
   0  -3   1 3534.51   68.08
   0  -3  -1 3679.00   67.08
   0  -3  -2  296.46   10.85
   0   3   2  274.98    9.75
   0  -3   2  282.90   10.55
   0  -3   2  271.29    9.30
   0  -3   2  297.27    8.15
   0   3  -3  494.72   15.88
   0  -3   3  515.81   11.62
   0  -3   3  496.89   15.88
   0   3   3  507.02   16.76
   0  -3  -3  513.62   16.59
   0  -3  -4 1208.07   31.21
   0   3  -4 1159.04   30.02
   0   3   4 1153.56   30.94
   0  -3   4 1146.16   29.86
   0   3   4 1192.65   23.01
   0   3  -5 1225.48   32.68
   0  -3  -5 1232.71   33.77
   0   3  -6  333.02   15.17
   0  -3  -6  327.91   15.83
   0   3  -7   18.06    4.19
   0  -3  -7   32.21    6.08
   0  -3  -8 1560.51   45.55
   0   3  -8 1471.87   43.67
   0  -3  -9   86.33    9.83
   0   3  -9   84.16    9.43
   0  -3 -10   10.05    5.29
   0   3 -10    1.40    3.65
   0   3 -11  448.63   25.03
   0  -3 -11  458.72   26.36
   0   3 -12  742.02   34.81
   0   3  12  790.04   36.44
   0  -3 -12  743.68   36.57
   0   3 -13   10.38    6.13
   0   3  13   31.92    8.36
   0  -3 -13   40.08    9.95
   0   3  14    6.04    5.21
   0   3  14   -1.18    3.79
   0   3  14   -1.36    5.29
   0  -3 -14    2.34    5.73
   0   3 -14    8.81    7.24
   0   3  15   61.77    8.42
   0  -3  15   65.32    7.79
   0   3  15   62.89    7.41
   0  -3  15   50.58    7.59
   0   3  15   50.89    7.72
   0   3  15   61.35    7.23
   0  -3  15   56.46    6.67
   0   3  16  140.26   12.21
   0   3  16  161.07   11.45
   0  -3  16  164.62   10.82
   0   3  16  151.41   10.68
   0  -3  16  142.72   10.98
   0  -3  16  163.97   12.39
   0   3  16  143.21   11.92
   0   3  17  252.52   16.35
   0   3  17  292.02   14.84
   0   3  17  268.86   14.81
   0  -3  17  284.92   16.55
   0   3  17  277.60   16.34
   0  -3  17  273.73   15.42
   0  -3  18  110.41   11.04
   0   3  18   95.59   10.56
   0  -3  18   89.39    9.80
   0   3  18   94.06    8.61
   0   3  18   89.24    9.28
   0   3  18  100.92    8.45
   0  -3  18  102.64    9.66
   0   3  19    7.92    5.85
   0  -3  19    8.67    5.91
   0   3  19   -0.37    4.89
   0   3  19   -0.26    3.96
   0  -3  19    0.78    5.01
   0   3  19    9.69    6.13
   0  -3  19    4.52    4.47
   0   3  20   56.33    7.59
   0  -3  20   72.50    7.99
   0   3  20   67.43    6.66
   0   3  20   74.65    8.56
   0   3  20   67.28    7.54
   0  -3  20   61.96    7.93
   0   3  21  210.58   11.99
   0   3  21  212.72   11.11
   0  -3  21  188.65   11.33
   0  -3  21  202.53   11.81
   0   3  22   11.51    3.33
   0  -3  22    7.77    2.93
   0   3  22    7.14    3.07
   0   3  22   15.52    3.68
   0  -3  22    0.83    2.51
   0  -3  22    5.45    2.94
   0   4   0   94.26    4.54
   0  -4   0   90.88    4.93
   0  -4   0   98.07    6.03
   0  -4  -1  131.89    5.63
   0  -4   1  130.72    6.60
   0   4  -1  123.31    5.34
   0  -4  -1  136.24    7.24
   0  -4   1  131.32    7.23
   0   4   1  125.56    5.88
   0  -4  -1  142.46    4.28
   0  -4  -2  336.99   12.81
   0  -4   2  336.18   12.73
   0   4   2  322.53   11.33
   0  -4   2  322.63   10.95
   0  -4   3 7216.36  139.27
   0  -4  -3 7639.53  143.01
   0   4   3 7481.30  140.75
   0  -4   3 7680.31  135.60
   0   4  -3 7230.29  141.93
   0  -4   3 7488.14  142.30
   0   4   3 7448.77  143.63
   0  -4   4  906.97   26.14
   0  -4  -4  904.50   26.72
   0   4   4  918.78   27.13
   0  -4   4  876.67   24.30
   0   4  -4  861.88   25.63
   0   4   5 3033.77   55.05
   0  -4   5 2985.38   66.60
   0   4  -5 2985.94   66.80
   0   4   5 3095.01   68.50
   0  -4  -5 3132.40   68.62
   0   4  -6   10.09    3.33
   0  -4  -6    0.34    3.11
   0  -4  -7  626.95   25.39
   0   4  -7  639.21   24.40
   0  -4  -8   11.95    4.52
   0   4  -8   11.97    4.14
   0  -4  -9  467.00   23.97
   0   4  -9  427.26   21.98
   0  -4 -10   23.30    6.89
   0   4 -10   13.48    4.90
   0   4  10   16.93    5.65
   0   4 -11   57.41    9.52
   0  -4 -11   77.80   11.53
   0   4  11   75.73   10.78
   0  -4 -12  126.41   15.14
   0   4  12  118.13   14.40
   0   4 -12  116.85   13.30
   0   4  13  482.67   29.45
   0  -4 -13  480.75   30.62
   0   4 -13  406.68   26.79
   0   4  14  204.21   13.65
   0  -4  14  196.06   12.06
   0   4  14  210.49   13.24
   0  -4  14  204.79   13.34
   0   4  15  263.13   16.02
   0  -4  15  230.29   13.69
   0  -4  15  244.41   15.01
   0  -4  15  239.74   13.19
   0   4  15  243.59   15.16
   0   4  15  249.65   13.84
   0   4  16   80.92    9.98
   0   4  16   60.36    7.83
   0  -4  16   76.44    7.56
   0  -4  16   80.86    8.68
   0  -4  16   71.02    9.28
   0   4  16   70.83    7.48
   0   4  16   62.78    8.45
   0  -4  17    7.27    5.49
   0   4  17    2.91    5.94
   0   4  17   -1.38    4.79
   0   4  17    9.99    5.77
   0  -4  17    7.22    4.88
   0  -4  17    1.31    4.83
   0   4  17    9.20    4.76
   0   4  18  145.29   12.43
   0   4  18  138.78   10.42
   0  -4  18  152.49   11.26
   0  -4  18  143.87   11.84
   0   4  18  142.09   12.02
   0   4  18  142.00   10.06
   0  -4  18  136.54   12.09
   0   4  19   97.50   10.17
   0   4  19   89.96    8.99
   0  -4  19   84.74    9.12
   0   4  19   78.25    9.00
   0   4  19   86.18    8.24
   0  -4  19   95.61    9.99
   0   4  20   28.90    6.38
   0   4  20   33.03    5.61
   0   4  20   36.32    6.45
   0   4  20   28.58    5.05
   0  -4  20   29.08    5.85
   0  -4  20   30.62    6.35
   0  -4  21   11.89    3.28
   0  -4  21   11.46    4.07
   0   4  21   11.91    4.80
   0   4  21   16.82    4.23
   0  -4  21    7.75    3.95
   0   4  22   32.46    4.38
   0  -4  22   34.53    3.86
   0  -4  22   32.77    4.15
   0   4  22   40.18    4.46
   0   4  22   31.60    4.68
   0  -4  22   31.66    4.52
   0  -5   0    0.69    1.25
   0  -5   0   -0.39    1.97
   0   5   0    1.13    1.23
   0  -5  -1  525.48   15.03
   0  -5  -1  565.33   11.46
   0  -5   1  571.48   18.56
   0  -5  -1  538.90   17.90
   0   5  -1  516.83   14.43
   0  -5   1  532.51   16.71
   0  -5  -2  532.04   18.33
   0  -5   2  518.71   15.95
   0  -5   2  544.80   17.71
   0   5   2  503.36   15.97
   0  -5   2  554.33   18.62
   0  -5  -3  240.43   12.01
   0   5   3  232.30   10.73
   0  -5   3  240.18    8.83
   0   5  -3  237.84   11.79
   0  -5   3  220.38    9.96
   0  -5   3  243.67   12.08
   0  -5   4   92.31    7.44
   0  -5  -4   95.02    7.85
   0   5  -4   94.66    7.58
   0   5   4   79.24    6.63
   0   5   4   86.28    7.90
   0  -5   4   84.83    6.41
   0  -5   4   95.60    4.62
   0   5   5  769.44   26.86
   0  -5   5  756.40   23.79
   0   5   5  761.41   25.01
   0   5  -5  744.58   25.33
   0  -5   5  747.28   25.53
   0  -5  -5  747.44   26.25
   0   5   6  173.54   12.20
   0   5   6  141.54   10.62
   0  -5  -6  155.73   11.82
   0  -5   6  144.75   10.75
   0  -5   6  140.03    9.76
   0   5  -6  153.21   10.80
   0  -5   7 2485.79   60.97
   0   5  -7 2531.01   63.55
   0   5   7 2569.87   64.26
   0  -5  -7 2723.86   66.55
   0   5  -8  234.37   15.34
   0  -5  -8  222.71   15.83
   0   5   8  237.43   15.79
   0   5  -9   35.19    6.47
   0  -5  -9   48.07    8.70
   0   5   9   43.52    8.20
   0   5 -10   52.04    8.89
   0   5  10   65.51    9.99
   0  -5 -10   35.90    8.17
   0  -5 -11 1044.91   43.52
   0   5 -11 1051.36   41.34
   0   5  11 1015.67   41.98
   0  -5  12   14.29    6.82
   0   5  12   14.73    6.74
   0  -5 -12    9.52    7.10
   0   5 -12   16.41    6.98
   0  -5 -13  214.49   20.89
   0   5  13  234.47   21.23
   0  -5  13  226.13   18.78
   0   5  14  118.81   10.78
   0   5  14  133.97   10.13
   0  -5  14  125.72   10.76
   0  -5  14  137.55    9.82
   0  -5  14  116.29    9.60
   0   5  14  154.22   11.61
   0   5  15  234.54   15.29
   0   5  15  213.87   14.14
   0  -5  15  212.09   14.20
   0  -5  15  213.60   13.10
   0   5  15  238.05   13.49
   0  -5  15  224.11   12.70
   0  -5  15  228.39   14.72
   0   5  16   86.68   10.17
   0  -5  16   76.04    9.57
   0  -5  16   64.43    7.99
   0  -5  16   80.56    9.33
   0   5  16   88.49    9.69
   0  -5  16   82.78    7.96
   0   5  16   80.28    7.85
   0  -5  17   30.01    6.82
   0   5  17   35.51    7.27
   0   5  17   37.52    6.18
   0  -5  17   42.29    7.43
   0   5  17   43.07    6.34
   0   5  17   34.69    6.72
   0  -5  17   39.50    6.55
   0   5  18    7.96    5.38
   0  -5  18    8.98    5.13
   0   5  18    5.90    4.30
   0   5  18    7.35    5.56
   0   5  18    9.26    4.53
   0  -5  18    5.72    5.63
   0   5  19   30.66    6.83
   0  -5  19   32.27    6.02
   0   5  19   28.09    5.16
   0   5  19   23.42    5.46
   0   5  19   39.29    5.25
   0   5  19   32.28    6.95
   0  -5  19   29.16    6.58
   0   5  20   11.51    5.23
   0  -5  20   -1.63    3.30
   0   5  20    2.80    3.33
   0   5  20   -0.66    4.12
   0   5  20    3.24    4.42
   0  -5  20    7.55    4.44
   0  -5  20    6.28    4.51
   0   5  21   90.41    7.88
   0  -5  21   87.12    6.44
   0   5  21   83.95    7.40
   0  -5  21   91.55    7.22
   0   5  21  101.73    7.53
   0  -5  21   96.44    7.88
   0   5  22   51.78    4.65
   0   5  22   53.90    5.24
   0   5  22   54.77    4.69
   0  -5  22   41.71    4.58
   0  -6   0    6.99    2.34
   0   6   0    3.80    1.37
   0  -6   0    4.89    1.69
   0   6  -1   24.66    2.75
   0  -6   1   24.14    4.11
   0   6   1   26.07    3.23
   0  -6   1   26.27    3.66
   0  -6  -1   23.32    3.03
   0  -6  -1   22.83    4.06
   0  -6  -1   29.05    4.31
   0  -6  -2   70.56    4.92
   0  -6   2   66.55    6.53
   0  -6  -2   72.34    6.72
   0  -6  -2   80.21    3.38
   0  -6   2   77.44    6.47
   0  -6  -3  619.30   22.17
   0   6   3  572.66   19.38
   0  -6   3  575.00   18.87
   0  -6   3  607.41   17.48
   0  -6   3  601.95   21.20
   0  -6   3  623.52   22.02
   0   6  -4  348.10   16.44
   0  -6  -4  370.23   17.25
   0  -6   4  384.14   12.01
   0   6   4  354.42   15.47
   0  -6   4  363.69   16.92
   0   6   4  362.09   17.78
   0  -6   4  339.43   14.40
   0  -6  -5 1799.84   48.93
   0   6   5 1820.36   46.75
   0  -6   5 1864.54   48.73
   0  -6   5 1789.67   44.71
   0   6  -5 1761.98   47.41
   0   6   5 1885.77   50.26
   0  -6   6    6.27    3.11
   0   6   6    3.12    3.93
   0  -6  -6    0.77    3.69
   0   6  -6    3.31    2.93
   0  -6   6   -0.20    2.51
   0   6   6   -0.44    3.74
   0   6   7   56.46    7.96
   0  -6   7   58.99    7.29
   0   6  -7   46.54    7.25
   0  -6  -7   64.58    8.58
   0   6  -8  652.26   27.79
   0  -6   8  660.23   26.44
   0   6   8  679.93   28.71
   0  -6  -8  659.54   29.58
   0   6   9 2994.40   78.66
   0  -6  -9 3061.63   81.14
   0   6  -9 2946.78   77.00
   0  -6   9 2977.49   74.53
   0   6  10  224.79   17.99
   0  -6  10  209.35   15.77
   0   6 -10  219.17   17.02
   0  -6 -10  212.17   18.31
   0  -6 -11  193.43   18.36
   0  -6  11  207.36   16.65
   0   6  11  196.83   17.70
   0   6 -11  211.96   17.54
   0   6  12    2.15    5.88
   0  -6 -12    3.58    6.56
   0  -6  12    9.08    4.75
   0   6  13  920.31   31.82
   0   6  13 1021.00   46.07
   0  -6  13  934.30   40.86
   0  -6  13  953.78   29.87
   0   6  13  960.82   32.03
   0  -6  13 1006.09   32.18
   0   6  14  207.10   14.18
   0  -6  14  189.61   13.24
   0  -6  14  185.05   12.15
   0   6  14  198.21   13.68
   0  -6 -14  189.92   12.35
   0   6  14  192.42   13.68
   0  -6  14  182.98   13.22
   0   6  15  415.26   20.99
   0   6  15  437.11   18.97
   0   6  15  428.78   20.41
   0  -6  15  425.28   19.04
   0  -6  15  434.07   20.47
   0  -6  15  421.19   20.72
   0   6  16    7.93    5.84
   0   6  16    1.30    5.08
   0  -6  16   -1.79    5.16
   0   6  16   -5.36    4.45
   0  -6  16   -0.36    5.20
   0   6  17   18.78    6.79
   0  -6  17   33.74    6.79
   0   6  17   28.23    6.28
   0   6  17   23.48    5.43
   0   6  17   19.13    6.62
   0  -6  17   26.39    6.76
   0   6  18   46.24    7.59
   0   6  18   39.14    6.47
   0   6  18   41.86    7.09
   0  -6  18   40.34    7.16
   0   6  18   36.80    5.83
   0  -6  18   36.30    6.95
   0   6  19  123.73   10.88
   0  -6  19  101.42    8.30
   0   6  19  117.82    8.38
   0   6  19  113.05    8.77
   0   6  19  102.28    9.54
   0  -6  19  121.41    9.94
   0  -6  19  109.48   10.25
   0   6  20   90.05    8.58
   0  -6  20   77.49    6.51
   0  -6  20   77.53    7.46
   0   6  20   78.92    7.85
   0   6  20   94.84    7.33
   0   6  20   88.99    7.58
   0  -6  20   80.88    8.04
   0   6  21    7.37    3.30
   0  -6  21    7.72    2.56
   0   6  21    6.77    3.68
   0   6  21    7.21    2.92
   0  -6  21   10.38    3.15
   0  -6  21   10.54    3.60
   0  -6  22   49.39    4.57
   0   6  22   52.13    4.83
   0   6  22   64.26    4.85
   0  -6  22   49.96    4.61
   0   7   0    1.00    1.56
   0  -7   0    2.28    1.70
   0  -7   0   -0.49    2.54
   0  -7  -1  624.30   18.58
   0  -7   1  591.21   19.84
   0  -7   1  599.20   22.20
   0   7   1  592.20   18.56
   0  -7  -1  628.67   22.20
   0  -7   2  178.73   11.61
   0  -7  -2  192.10   11.90
   0  -7  -2  193.73    9.05
   0  -7   2  194.09   11.05
   0  -7  -2  198.42   11.57
   0  -7   3  982.66   31.46
   0  -7  -3  999.31   31.69
   0  -7   3  933.38   29.92
   0  -7   3  996.78   26.24
   0   7   4  155.14   10.32
   0  -7   4  155.59    9.91
   0  -7   4  170.00   12.10
   0   7   4  174.61   12.89
   0  -7   4  165.48   11.53
   0   7  -4  157.20   11.61
   0  -7  -4  150.77   11.58
   0   7   5   39.69    5.80
   0  -7   5   48.21    5.78
   0  -7   5   45.91    6.66
   0  -7  -5   36.70    6.61
   0  -7   5   48.08    6.72
   0   7   5   46.60    7.64
   0   7  -5   41.44    6.49
   0   7  -6  153.81   12.18
   0   7   6  159.83   11.99
   0  -7  -6  161.51   13.19
   0  -7   6  157.10   11.11
   0   7   6  188.42   14.60
   0  -7   6  157.36   12.75
   0  -7   6  167.46   12.94
   0   7   7 1567.00   48.89
   0   7   7 1499.74   46.07
   0  -7  -7 1591.89   49.09
   0  -7   7 1477.82   43.09
   0   7  -7 1450.52   45.68
   0   7   8   -1.28    3.79
   0   7  -8    1.87    3.39
   0  -7  -8    6.31    5.36
   0  -7   8    5.63    4.24
   0  -7   9   42.86    7.40
   0   7  -9   37.36    7.62
   0  -7  -9   52.41    9.68
   0   7   9   44.28    8.19
   0   7 -10   22.35    6.62
   0  -7  10   17.99    5.76
   0  -7 -10   20.19    7.84
   0   7  10   16.61    7.42
   0  -7  11   39.15    8.38
   0   7  11   36.02    8.45
   0  -7 -11   41.81   10.21
   0  -7  11   47.79    9.75
   0   7  12    2.04    4.64
   0  -7 -12   -2.58    6.11
   0  -7  12    2.28    4.89
   0  -7  12    5.64    5.09
   0   7  13 1091.33   36.38
   0  -7  13 1179.60   36.07
   0  -7 -13 1145.88   34.59
   0   7  13 1178.51   36.70
   0  -7  13 1188.73   36.50
   0   7  14   77.74    9.39
   0   7  14   75.22    8.92
   0  -7  14   70.99    8.50
   0  -7  14   72.44    8.79
   0  -7 -14   76.43    8.28
   0   7  14   79.15    9.56
   0   7  15   70.90    9.12
   0  -7  15   59.32    8.34
   0   7  15   74.09    7.80
   0   7  15   70.28    8.86
   0  -7 -15   51.86    6.56
   0  -7  15   73.13    9.43
   0   7  16    5.65    6.00
   0  -7  16    4.98    5.03
   0   7  16   -0.13    5.02
   0   7  16    2.38    4.29
   0  -7  16    9.65    6.09
   0   7  17  358.05   19.29
   0  -7  17  362.75   16.48
   0   7  17  347.14   17.96
   0  -7  17  352.82   17.88
   0   7  17  351.88   15.98
   0  -7  17  345.15   18.34
   0   7  18   -1.74    5.13
   0  -7  18   13.12    4.32
   0   7  18    3.49    3.41
   0   7  18    6.03    5.20
   0  -7  18    0.26    4.05
   0   7  18    7.57    4.57
   0  -7  18   15.92    5.42
   0   7  19    7.45    5.00
   0  -7  19    8.60    3.90
   0  -7  19    6.53    3.99
   0   7  19    6.68    4.83
   0   7  19   10.70    3.79
   0   7  19    4.81    3.88
   0  -7  19    4.38    4.74
   0   7  20    7.54    4.22
   0  -7  20    6.26    3.21
   0   7  20    6.09    4.02
   0  -7  20   -3.76    3.29
   0   7  20    4.86    3.74
   0   7  20    1.42    2.88
   0  -7  20    0.86    3.68
   0   7  21   81.55    6.79
   0  -7  21   70.73    5.96
   0   7  21   75.90    5.41
   0   7  21   76.70    6.33
   0   7  21   82.41    6.14
   0  -7  21   62.69    5.90
   0  -8   0   50.62    5.29
   0  -8   0   55.26    6.86
   0  -8   1 2503.67   61.51
   0  -8  -1 2604.08   61.18
   0  -8  -1 2509.07   55.12
   0  -8   1 2455.96   57.02
   0   8   2  283.49   13.04
   0  -8   2  289.34   15.83
   0  -8   2  275.78   12.98
   0  -8  -2  287.44   15.22
   0  -8   2  264.42   13.91
   0  -8   3 1399.30   42.06
   0  -8  -3 1403.78   39.97
   0  -8  -3 1417.74   42.14
   0  -8   3 1419.72   35.71
   0  -8   3 1382.66   39.79
   0   8  -4   31.32    6.02
   0  -8   4   29.24    5.29
   0  -8   4   27.84    5.89
   0   8   4   33.15    7.18
   0  -8  -4   27.08    5.84
   0  -8   5 2021.13   55.29
   0   8  -5 1855.76   53.95
   0  -8   5 1990.90   50.78
   0  -8   5 2028.12   56.30
   0   8   5 2181.22   59.81
   0  -8  -5 2142.22   57.68
   0   8   5 1954.14   52.25
   0   8   6  242.02   17.40
   0   8  -6  221.52   15.44
   0   8   6  218.77   14.73
   0  -8   6  240.09   14.23
   0  -8   6  242.63   16.38
   0  -8  -6  265.38   17.53
   0  -8   6  227.91   16.45
   0   8  -7    2.49    3.22
   0   8   7    2.06    4.30
   0  -8   7    1.75    4.65
   0  -8   7   -0.32    4.10
   0   8   7    1.93    3.29
   0  -8  -7    4.71    3.91
   0  -8   7    3.53    3.43
   0   8  -8  352.27   21.12
   0   8   8  331.44   20.59
   0  -8  -8  366.77   23.16
   0  -8   8  362.47   19.66
   0  -8   8  374.47   22.38
   0   8   9  337.91   22.25
   0  -8  -9  366.07   24.15
   0  -8   9  346.14   20.15
   0  -8   9  340.95   22.29
   0  -8 -10   36.67    9.39
   0  -8  10   36.43    7.36
   0   8  10   28.30    8.44
   0  -8  10   32.58    8.50
   0   8  11  393.54   26.27
   0  -8 -11  406.27   28.23
   0  -8  11  380.51   26.00
   0   8  12   10.33    3.95
   0  -8 -12   25.52    5.08
   0   8  12   25.44    6.27
   0  -8  12   25.50    5.88
   0  -8  13   22.81    4.24
   0   8  13   19.12    4.37
   0   8  13   28.89    6.63
   0  -8 -13   20.86    5.24
   0  -8  13   35.40    7.06
   0   8  14   10.66    4.95
   0  -8  14   11.43    3.99
   0   8  14   21.07    6.59
   0  -8  14   13.03    4.96
   0   8  14    8.21    5.29
   0  -8 -14   10.87    4.55
   0  -8  14   11.46    5.72
   0   8  15   43.32    7.61
   0  -8  15   47.14    6.43
   0   8  15   57.28    8.11
   0  -8  15   34.15    6.82
   0  -8 -15   52.97    7.19
   0  -8  15   39.39    7.57
   0   8  16   11.54    6.58
   0  -8  16   15.82    5.83
   0  -8  16   12.84    5.35
   0   8  16    7.83    5.19
   0   8  16    9.25    4.82
   0  -8 -16    6.02    4.10
   0  -8  16   17.20    6.25
   0   8  17   12.26    6.19
   0  -8  17   10.92    4.81
   0  -8  17    1.34    4.15
   0   8  17   10.47    4.15
   0   8  17   14.73    5.55
   0  -8  17    5.31    4.94
   0   8  18   22.58    6.21
   0  -8  18   20.22    4.79
   0  -8  18   29.04    5.23
   0   8  18   20.97    4.64
   0   8  18   15.30    4.94
   0   8  18   22.88    5.85
   0  -8  18   19.24    6.14
   0   8  19  208.79   12.76
   0  -8  19  222.73   10.73
   0   8  19  217.64   10.35
   0   8  19  209.81   12.17
   0   8  19  215.70   11.26
   0  -8  19  202.38   12.07
   0   8  20   15.68    4.75
   0  -8  20   15.52    4.08
   0   8  20   18.29    3.62
   0   8  20    9.31    3.49
   0   8  20    6.61    3.67
   0  -8  20    8.69    3.47
   0   8  21    5.93    2.89
   0  -8  21   12.04    3.41
   0   8  21    7.57    2.70
   0   8  21    9.29    2.89
   0  -9   0    1.53    3.44
   0  -9   0    3.20    2.49
   0  -9   1 1163.52   34.02
   0  -9   1 1247.99   38.88
   0  -9  -1 1224.41   38.17
   0  -9   2  311.76   15.89
   0  -9   2  327.39   18.43
   0  -9  -2  361.21   18.43
   0  -9   2  338.47   15.56
   0  -9   3  704.67   26.54
   0  -9   3  655.87   27.97
   0  -9  -3  707.91   27.04
   0  -9   4   56.78    8.13
   0   9   4   50.64    8.62
   0  -9  -4   56.20    8.27
   0   9  -4   53.74    8.09
   0  -9   4   54.91    8.24
   0  -9  -4   66.40    8.26
   0   9  -5    1.81    3.29
   0  -9   5   -0.75    4.24
   0  -9  -5   -2.67    4.39
   0   9   5   -1.79    4.29
   0  -9   5    3.84    4.52
   0  -9  -5    4.10    4.20
   0   9   6  254.04   19.25
   0  -9   6  240.97   17.65
   0  -9   6  237.38   17.01
   0   9  -6  217.50   16.20
   0  -9  -6  281.37   19.16
   0  -9   7 1048.21   41.07
   0  -9   7 1088.56   41.13
   0   9   7 1061.54   38.94
   0  -9  -7 1067.25   42.09
   0  -9  -8  104.19   12.93
   0   9   8  117.88   12.51
   0  -9   8  102.45   12.23
   0  -9  -9   13.04    5.88
   0   9   9   27.48    7.33
   0  -9   9   24.80    7.37
   0  -9  10    0.63    6.54
   0   9  10    6.90    6.36
   0  -9 -10    5.90    5.15
   0  -9 -11   19.53    6.07
   0   9  11   13.90    6.85
   0   9  11   20.63    5.30
   0   9  11   19.19    5.56
   0  -9  11   15.54    5.37
   0  -9  12   28.74    5.60
   0  -9 -12   16.63    5.81
   0   9  12   25.26    6.62
   0  -9  12   14.91    5.23
   0  -9 -12   24.12    5.43
   0  -9  13  124.55    9.70
   0   9  13  110.99   10.74
   0  -9 -13  119.65   10.27
   0  -9  13  118.31   10.60
   0   9  13  136.51   11.78
   0   9  14  222.64   15.08
   0  -9  14  222.81   12.81
   0   9  14  242.26   14.95
   0   9  14  221.96   14.94
   0  -9  14  237.14   15.18
   0  -9 -14  229.89   14.27
   0   9  15   19.54    6.30
   0  -9  15   22.24    4.68
   0   9  15   17.22    5.71
   0  -9  15   25.02    7.21
   0  -9 -15   16.58    5.13
   0   9  16    9.63    5.79
   0  -9  16    5.84    4.30
   0   9  16    2.57    5.13
   0   9  16    1.57    4.16
   0  -9  16   -2.54    4.67
   0  -9 -16    2.57    3.85
   0   9  17  355.55   18.36
   0  -9  17  361.10   15.51
   0   9  17  358.13   17.33
   0   9  17  367.14   16.02
   0  -9  17  337.18   17.19
   0   9  18   29.72    6.34
   0  -9  18   29.10    4.52
   0   9  18   28.80    4.91
   0   9  18   27.04    6.19
   0   9  18   22.82    4.98
   0  -9  18   20.14    4.94
   0   9  19    4.98    4.10
   0   9  19    1.15    2.48
   0   9  19   -1.21    3.16
   0   9  19   -2.95    3.40
   0  -9  19    3.62    4.24
   0   9  20   10.65    3.37
   0   9  20   20.65    3.71
   0   9  20   14.51    3.80
   0   9  20   18.12    3.24
   0  -9  20   14.36    3.78
   0   9  21   34.17    3.91
   0  -9  21   32.78    3.69
   0   9  21   38.33    3.82
   0 -10   0 2608.85   67.91
   0 -10  -1 1211.03   40.00
   0 -10   1 1189.27   40.47
   0 -10  -2   20.14    5.38
   0 -10   2   23.53    6.53
   0 -10   2   24.75    4.90
   0  10  -3   41.78    7.43
   0 -10  -3   32.19    6.72
   0 -10   3   33.36    7.14
   0 -10   3   24.92    5.27
   0 -10   4   11.26    4.66
   0 -10  -4   20.42    5.76
   0  10   4   20.09    7.47
   0 -10   4   17.39    5.38
   0  10  -4   10.77    4.61
   0 -10  -5  402.83   21.11
   0 -10  -5  408.58   23.77
   0 -10   5  378.32   21.58
   0 -10   5  404.14   23.66
   0  10   5  412.34   25.38
   0 -10   6   60.06    9.06
   0 -10   6   62.52    9.79
   0 -10  -6   57.78    8.54
   0 -10  -6   57.91    9.83
   0  10   6   59.34   10.51
   0 -10  -7  111.29   13.73
   0 -10   7  118.72   13.02
   0  10   7  130.13   15.08
   0 -10   7   99.87   12.65
   0 -10   8  217.07   18.44
   0 -10  -8  252.23   20.66
   0 -10  -9  796.64   39.28
   0 -10   9  729.32   36.37
   0 -10 -10   57.61    8.33
   0  10  10   46.02    7.51
   0 -10  10   41.89    8.89
   0  10  10   43.95    6.27
   0  10  10   39.51    6.48
   0 -10  10   44.58    6.58
   0 -10 -11   29.93    7.15
   0  10  11   35.29    6.31
   0 -10  11   35.59    6.90
   0  10  11   33.27    6.29
   0 -10  12    8.92    4.93
   0 -10 -12    0.86    5.49
   0 -10  12   -4.35    5.15
   0 -10 -12    5.79    4.78
   0  10  12    3.99    5.31
   0 -10  13  388.37   17.36
   0  10  13  383.39   19.92
   0 -10  13  381.22   19.23
   0 -10 -13  393.39   19.04
   0  10  13  412.14   20.26
   0  10  14    1.09    5.20
   0 -10  14    6.04    4.44
   0  10  14    9.00    5.64
   0  10  14    8.76    4.94
   0 -10 -14    4.89    4.72
   0 -10  14   10.51    4.90
   0  10  15   36.65    7.76
   0 -10  15   35.34    5.65
   0  10  15   30.58    6.65
   0 -10  15   27.39    6.11
   0 -10 -15   29.16    5.91
   0  10  16   13.41    6.22
   0 -10  16    6.74    5.70
   0 -10  16   -0.36    3.68
   0  10  16   -1.62    4.10
   0  10  16    6.80    4.89
   0 -10  16    0.01    5.58
   0 -10 -16    2.75    3.72
   0  10  17   21.61    6.26
   0 -10  17   18.64    5.99
   0  10  17   25.45    5.95
   0  10  17   24.73    5.72
   0 -10 -17   28.51    5.19
   0  10  18   21.05    5.12
   0  10  18   26.42    5.41
   0  10  18   23.70    4.29
   0  10  18   28.44    4.60
   0 -10  18   35.31    5.64
   0  10  19   77.61    7.15
   0  10  19   84.44    6.42
   0  10  19   78.27    6.53
   0 -10  19   82.14    7.03
   0  10  20    7.45    3.33
   0 -10  20    6.84    2.78
   0  10  20    8.44    2.73
   0  10  20    2.28    2.22
   0 -11   0   -3.71    5.40
   0 -11  -1   70.50    9.51
   0 -11   1   77.02   10.19
   0 -11   2   20.68    7.45
   0 -11  -2   27.00    6.81
   0 -11  -3  123.96   12.45
   0 -11   3  117.08   12.95
   0 -11  -4   93.64   10.87
   0 -11   4   94.99   12.31
   0  11   4   98.16   12.66
   0 -11   4   91.41   10.38
   0 -11  -5    5.35    4.83
   0 -11   5    6.65    6.05
   0 -11   5    6.29    5.13
   0  11   5    1.85    6.38
   0  11   6  261.33   21.47
   0 -11   6  210.30   17.52
   0 -11  -6  236.81   17.38
   0 -11  -6  236.77   19.38
   0 -11   6  232.00   19.15
   0 -11   7  357.53   23.57
   0 -11  -7  383.09   25.54
   0  11   7  421.21   28.08
   0 -11  -8   17.42    7.77
   0 -11   8   10.58    6.78
   0 -11  -9   90.59   10.19
   0  11   9  108.14   10.06
   0 -11   9   94.01    9.18
   0 -11   9  103.24   13.57
   0  11   9   98.12    9.15
   0  11   9  105.87    9.50
   0 -11 -10   78.86    9.73
   0 -11  10  112.07   10.30
   0  11  10  105.93    9.99
   0  11  10   93.66    9.75
   0 -11  11   12.23    5.18
   0 -11 -11   13.67    5.46
   0  11  11   24.51    5.94
   0 -11  12  158.47   12.33
   0 -11 -12  149.67   11.94
   0  11  12  160.20   12.30
   0 -11  13    5.36    4.91
   0  11  13   -0.30    5.01
   0  11  13    8.39    6.35
   0 -11 -13    1.45    4.37
   0  11  14   19.72    5.63
   0 -11  14   29.90    6.95
   0  11  14   30.22    6.08
   0 -11 -14   26.72    6.13
   0  11  14   28.78    6.42
   0  11  15   42.46    7.59
   0 -11  15   59.46    8.48
   0  11  15   56.58    7.89
   0 -11 -15   49.08    6.98
   0  11  16  279.93   15.72
   0 -11  16  292.98   15.46
   0  11  16  259.78   13.28
   0  11  16  289.70   14.86
   0 -11 -16  284.02   14.43
   0  11  17  134.67   10.53
   0 -11  17  153.90   10.68
   0  11  17  125.49    8.57
   0  11  17  139.71    9.64
   0 -11 -17  132.90    9.10
   0  11  18   86.04    7.58
   0  11  18   95.43    6.59
   0  11  18   91.55    7.33
   0  11  18   89.77    6.92
   0 -11  18   94.13    7.91
   0  11  19   34.17    4.84
   0  11  19   27.82    4.05
   0  11  19   29.37    3.63
   0 -11  19   37.47    4.75
   0 -12   0  891.07   37.24
   0 -12  -1    1.35    4.69
   0 -12   1    3.00    5.39
   0 -12  -2    0.36    4.89
   0 -12   2   -2.84    4.57
   0  12   3  142.06   16.56
   0 -12   3  137.23   14.70
   0 -12  -3  143.66   14.31
   0 -12  -4  510.46   26.85
   0 -12   4  477.61   28.25
   0  12   4  541.22   32.04
   0 -12   5  141.23   15.62
   0 -12  -5  155.04   14.43
   0  12   5  144.61   16.95
   0  12   6  182.63   19.46
   0 -12   6  177.59   17.96
   0  12   7  576.38   34.37
   0 -12  -7  506.09   21.25
   0 -12   7  539.51   22.06
   0 -12  -7  548.75   24.61
   0  12   8  529.72   21.58
   0 -12  -8  473.78   23.27
   0 -12  -8  462.11   20.82
   0 -12   8  501.89   21.61
   0  12   8  533.21   21.61
   0  12   8  515.94   21.28
   0 -12  -9   29.22    7.21
   0 -12   9   33.48    6.79
   0  12   9   33.90    6.44
   0  12   9   37.47    6.33
   0 -12 -10   58.07    9.37
   0 -12  10   69.51    8.66
   0  12  10   51.00    7.76
   0  12  10   63.07    8.58
   0 -12  11   13.42    5.97
   0 -12 -11   20.40    6.76
   0  12  11   13.07    5.43
   0 -12  12   96.26   10.23
   0 -12 -12  101.99   11.34
   0  12  12   73.75    8.68
   0  12  12   88.49    9.76
   0 -12 -12   97.67    9.88
   0 -12  13  101.22   10.16
   0  12  13  100.88   10.21
   0  12  13  100.54    9.91
   0 -12 -13  103.23    9.68
   0  12  14  153.11   11.74
   0 -12  14  172.50   12.65
   0  12  14  151.94   11.19
   0 -12 -14  146.97   11.07
   0  12  15   23.49    6.01
   0 -12  15   25.52    5.91
   0  12  15   21.87    4.83
   0 -12 -15   26.89    5.32
   0  12  16   55.09    7.37
   0 -12  16   56.54    6.76
   0  12  16   51.57    5.92
   0  12  16   61.58    6.72
   0 -12 -16   52.10    6.30
   0  12  17   14.92    4.61
   0 -12  17   12.53    4.20
   0  12  17   20.84    4.13
   0  12  17   14.30    3.73
   0 -12 -17   15.78    4.18
   0  12  18  169.66    9.62
   0  12  18  163.42    8.49
   0  12  18  166.90    8.40
   0  12  18  161.16    7.86
   0 -12  18  174.51    9.49
   0  12  19   51.09    4.75
   0  12  19   62.90    4.68
   0 -12  19   53.98    4.76
   0 -13   0   -0.68    5.82
   0 -13  -1   49.83    9.62
   0 -13   1   34.86    8.35
   0 -13   2  333.75   23.77
   0 -13  -2  341.59   22.61
   0  13   3   77.56   13.91
   0 -13  -3   81.65   11.76
   0 -13   3   72.89   11.03
   0 -13  -4  243.45   19.06
   0 -13   4  232.82   13.74
   0 -13   4  216.98   19.43
   0  13   4  282.43   24.14
   0 -13  -5  129.89   11.81
   0  13   5  116.03    9.37
   0 -13  -5   97.49    9.28
   0 -13   5  108.21    9.41
   0 -13   5   94.47    8.79
   0  13   6  345.80   16.82
   0 -13  -6  333.74   19.03
   0  13   6  344.24   16.69
   0 -13  -6  300.90   16.18
   0 -13   6  307.24   16.56
   0 -13  -7  237.17   16.72
   0  13   7  275.92   15.39
   0  13   7  260.10   14.68
   0 -13  -7  257.69   15.08
   0 -13   7  250.43   14.83
   0  13   8  206.06   13.83
   0 -13  -8  215.62   15.83
   0 -13   8  219.85   14.30
   0 -13  -8  184.98   12.71
   0  13   8  201.37   13.17
   0 -13  -9   93.61   11.00
   0 -13   9   90.90    9.63
   0  13   9   91.02    9.39
   0  13   9   87.73    8.90
   0 -13 -10  663.61   29.20
   0 -13  10  700.21   26.90
   0  13  10  706.87   26.38
   0  13  10  732.39   26.87
   0 -13  11   43.03    7.52
   0 -13 -11   43.70    8.47
   0  13  11   53.44    7.51
   0 -13  12  356.14   18.14
   0  13  12  304.40   17.30
   0 -13 -12  353.33   20.00
   0  13  12  337.30   17.77
   0 -13 -12  347.74   17.57
   0  13  13   20.05    5.77
   0 -13  13   16.43    5.63
   0  13  13   22.14    5.45
   0 -13 -13   12.21    4.85
   0  13  13   24.06    6.39
   0  13  14   -2.82    4.76
   0 -13  14   -6.99    5.62
   0  13  14    2.96    3.74
   0 -13 -14   -2.53    4.23
   0  13  15    9.96    5.03
   0 -13  15    7.63    5.27
   0  13  15   14.44    3.87
   0 -13 -15    4.15    3.65
   0  13  16  171.77   11.03
   0 -13  16  164.30   10.41
   0  13  16  171.09    9.52
   0  13  16  166.08    9.29
   0 -13 -16  149.85    9.34
   0  13  17    9.61    3.68
   0 -13  17    4.48    3.46
   0  13  17    6.55    2.68
   0 -13 -17   12.29    3.52
   0  13  18   10.03    2.86
   0  13  18   15.54    2.92
   0 -13  18    9.27    2.82
   0 -13  18   15.14    3.12
   0 -14   0   90.98    9.89
   0 -14   0   70.05    7.52
   0 -14   0   83.57    9.46
   0  14   1    2.87    4.56
   0 -14  -1    7.00    6.05
   0 -14   1   -2.03    4.68
   0 -14  -1    9.70    4.81
   0 -14  -1    6.43    4.98
   0 -14   1   -1.01    3.75
   0  14   2   68.06    7.67
   0 -14  -2   56.72    8.22
   0 -14  -2   64.97    7.70
   0 -14  -2   59.32    8.28
   0 -14   2   55.88    7.06
   0  14   3   36.69    6.09
   0 -14  -3   29.22    5.92
   0 -14  -3   37.04    6.43
   0 -14  -3   36.28    6.71
   0 -14   3   44.06    7.16
   0  14   4  371.84   17.75
   0 -14  -4  408.94   21.13
   0 -14   4  362.40   17.72
   0 -14  -4  360.30   17.77
   0  14   5    6.44    4.02
   0 -14  -5    6.56    4.85
   0 -14   5   -2.41    4.72
   0 -14   5    8.81    4.86
   0 -14  -5   -0.03    4.08
   0 -14  -6  518.41   24.53
   0  14   6  524.05   21.56
   0  14   6  510.57   20.95
   0 -14   6  509.50   21.91
   0 -14   6  498.60   21.35
   0 -14  -6  488.03   21.53
   0  14   7  156.15   11.99
   0 -14  -7  162.77   13.92
   0  14   7  161.79   11.51
   0 -14  -7  157.05   11.85
   0 -14   7  156.17   12.14
   0 -14   7  150.09   11.79
   0 -14  -8  226.77   16.34
   0  14   8  218.13   13.84
   0 -14   8  201.03   14.01
   0 -14   8  230.49   14.54
   0 -14  -8  198.79   13.34
   0  14   8  237.37   14.32
   0 -14  -9  129.53   12.43
   0 -14   9  120.09   11.17
   0  14   9  126.74   10.76
   0 -14   9  150.57   12.50
   0 -14  10  421.01   20.10
   0 -14 -10  398.08   21.52
   0  14  10  420.62   19.15
   0 -14  11   10.26    5.60
   0  14  11    9.72    4.68
   0 -14  12    8.21    5.99
   0  14  12    7.90    4.97
   0 -14 -12    2.68    4.72
   0  14  12    3.47    4.54
   0 -14  13    7.33    5.15
   0  14  13    0.90    4.14
   0 -14 -13    3.98    5.00
   0 -14  14  287.98   14.86
   0  14  14  265.18   14.42
   0 -14  14  317.70   15.49
   0 -14 -14  281.53   14.30
   0 -14  15    4.15    4.05
   0 -14  15   16.70    4.88
   0  14  15    0.36    3.60
   0 -14 -15    5.68    3.53
   0 -14  15   12.03    4.64
   0  14  16   14.16    4.09
   0 -14  16    7.30    3.68
   0 -14  16    9.41    3.63
   0  14  16    6.65    2.90
   0 -14  16   20.45    3.88
   0 -14 -16   10.50    3.11
   0  14  17    1.28    2.38
   0 -14  17    6.23    2.79
   0 -14  17   -2.09    2.86
   0  14  17    3.66    1.89
   0  14  17    0.06    1.95
   0 -14 -17    3.97    2.21
   0 -15   0   -3.18    4.71
   0 -15   0    2.06    5.22
   0 -15   0   -1.10    4.16
   0 -15   1   10.01    6.27
   0 -15  -1    1.65    4.89
   0 -15  -1    7.83    6.08
   0 -15  -1   -0.59    4.45
   0 -15   1   11.60    6.30
   0 -15   1   -2.70    5.07
   0  15   2  177.96   12.34
   0 -15  -2  166.77   13.42
   0 -15   2  196.89   14.60
   0 -15   2  201.26   14.36
   0 -15   2  178.49   12.43
   0 -15  -2  185.21   14.01
   0 -15  -2  161.39   12.01
   0 -15  -3    0.34    5.71
   0 -15   3   14.99    6.58
   0  15   3    7.57    4.17
   0 -15  -3    6.22    4.93
   0 -15   3   14.04    5.63
   0 -15  -4  148.06   13.16
   0  15   4  146.57   11.17
   0 -15   4  124.50   10.46
   0 -15  -4  136.85   11.37
   0 -15  -5   90.77   10.61
   0  15   5   79.64    8.50
   0 -15   5   77.10    8.95
   0 -15  -5   80.76    8.99
   0  15   6  148.37   11.38
   0 -15  -6  143.64   13.17
   0 -15   6  137.58   11.51
   0 -15  -6  118.18   10.47
   0  15   7    7.64    5.83
   0 -15  -7   13.50    6.20
   0  15   7   16.55    4.99
   0 -15  -7    4.90    4.49
   0 -15   7    9.04    5.73
   0 -15   7    0.73    5.79
   0 -15  -8  213.99   16.25
   0  15   8  246.15   14.21
   0 -15   8  223.86   14.53
   0 -15   8  220.01   14.09
   0 -15  -9    5.09    6.07
   0  15   9    9.76    4.31
   0 -15   9   11.77    5.45
   0 -15   9   13.88    5.99
   0 -15  10   37.54    6.88
   0 -15  10   44.01    7.59
   0 -15 -10   38.70    7.74
   0 -15  11   28.82    6.67
   0 -15  11   36.16    6.73
   0  15  11   20.15    5.48
   0  15  11   39.34    6.30
   0 -15 -11   35.48    6.69
   0 -15  12  291.08   14.96
   0 -15  12  306.39   15.50
   0  15  12  264.02   14.74
   0 -15 -12  296.73   15.23
   0 -15  13   20.85    4.97
   0 -15  13   18.32    4.99
   0  15  13   22.95    5.29
   0 -15 -13   18.85    4.60
   0 -15  14  210.37   11.40
   0 -15  14  190.07   11.05
   0  15  14  201.67   11.38
   0 -15 -14  191.10   10.84
   0  15  15   27.17    4.48
   0 -15  15   15.87    3.93
   0 -15  15   28.02    4.59
   0  15  15   20.42    3.43
   0 -15 -15   24.67    4.24
   0  15  16  147.37    7.90
   0 -15  16  145.23    7.88
   0  15  16  137.33    6.83
   0 -15 -16  162.84    7.91
   0 -16   0  679.58   27.97
   0 -16   0  628.49   26.16
   0 -16   0  596.09   24.06
   0 -16   1   49.69    8.81
   0 -16  -1   41.32    7.44
   0 -16  -1   44.76    8.25
   0 -16   1   53.47    7.94
   0 -16   1   46.61    7.45
   0 -16  -1   53.36    7.59
   0 -16   2  139.03   12.55
   0 -16  -2  127.86   11.71
   0 -16  -2  120.09   10.39
   0 -16   2  131.93   11.06
   0 -16   2  140.19   12.41
   0  16   3   19.86    5.22
   0 -16   3   31.85    7.90
   0 -16  -3   20.24    6.89
   0 -16   3    9.46    5.54
   0 -16   3   41.34    8.27
   0 -16  -3   19.49    5.97
   0 -16  -4   73.26   10.97
   0  16   4   58.88    7.52
   0 -16   4   78.67   10.14
   0 -16   4   56.10    7.32
   0 -16  -4   50.11    7.10
   0 -16  -5   16.07    6.90
   0  16   5    5.47    4.25
   0 -16  -5   22.28    6.43
   0 -16   5   15.97    5.99
   0  16   6   23.94    5.86
   0 -16  -6   27.24    7.16
   0 -16  -6   15.95    6.08
   0 -16   6   20.30    6.11
   0 -16  -7    4.16    5.39
   0 -16   7    9.95    6.06
   0 -16  -7   -1.19    4.98
   0 -16  -8  740.07   29.47
   0  16   8  775.34   25.99
   0 -16   8  749.89   26.84
   0 -16   9  143.43   11.03
   0 -16  -9  137.44   12.31
   0 -16  10  131.51   10.51
   0 -16 -10  148.48   12.33
   0 -16  11   -0.54    4.63
   0  16  11   -0.90    3.99
   0 -16 -11   -1.82    5.03
   0 -16 -11   -1.73    4.37
   0 -16  12    0.21    4.02
   0  16  12    0.97    3.71
   0 -16 -12    6.93    4.53
   0 -16  13   17.92    4.23
   0  16  13   29.46    4.99
   0 -16 -13   25.06    4.37
   0 -16  14  209.43   10.24
   0  16  14  207.00   10.31
   0 -16 -14  205.43   10.25
   0  16  15    1.62    2.15
   0 -16  15    0.96    2.43
   0  16  15    6.06    2.50
   0 -16 -15   -2.11    2.34
   0 -17   0    3.69    5.05
   0 -17   0    1.31    4.90
   0 -17  -1   38.94    7.69
   0 -17   1   39.51    7.69
   0 -17  -1   33.51    6.31
   0 -17   1   52.37    7.74
   0 -17  -1   51.86    8.62
   0 -17   1   46.53    8.27
   0 -17   2  158.44   11.95
   0 -17   2  173.11   13.29
   0 -17  -2  142.80   11.26
   0 -17  -2  134.93   12.60
   0 -17   2  187.48   14.12
   0 -17  -3   66.15    8.17
   0 -17   3   95.74   10.70
   0 -17   3   87.58    9.13
   0 -17  -3   84.49   10.33
   0 -17   3   94.98   10.95
   0 -17  -4  110.87    9.97
   0 -17   4  107.73    9.87
   0 -17   4  126.08   11.82
   0  17   4  137.62   10.63
   0 -17   4  115.03   11.35
   0 -17  -4  118.61   11.66
   0 -17   5   14.58    6.83
   0 -17  -5   12.16    5.15
   0 -17   5    0.49    4.78
   0 -17   5    6.44    5.46
   0  17   5   11.82    5.05
   0 -17  -5   12.93    5.83
   0 -17   6  166.32   11.88
   0 -17  -6  157.58   11.22
   0 -17  -6  171.49   13.82
   0 -17   6  188.61   14.18
   0 -17   7  101.34    9.36
   0 -17   7  119.71   11.27
   0 -17  -7   92.84    9.92
   0 -17   8   12.83    5.46
   0 -17  -8    6.44    5.01
   0 -17   8   15.11    5.58
   0 -17   9    1.92    4.76
   0 -17  -9    0.64    4.53
   0 -17  10   25.93    4.96
   0  17  10   16.61    4.26
   0 -17 -10   26.31    5.35
   0 -17  11    9.19    4.12
   0  17  11    7.70    3.44
   0 -17 -11   13.44    4.36
   0 -17  12   85.87    7.08
   0 -17  12   92.67    7.48
   0  17  12   88.26    7.12
   0 -17 -12   94.86    7.55
   0 -17  13   13.36    3.36
   0  17  13   13.24    3.37
   0 -17  13   20.61    3.74
   0 -17 -13   11.40    3.50
   0 -17  14   53.58    4.61
   0  17  14   49.36    4.10
   0 -17 -14   43.82    4.27
   0 -18   0   76.94    8.49
   0 -18   0   85.84    9.70
   0 -18   1   76.57    8.33
   0 -18   1   82.49    9.10
   0 -18  -1   80.56    8.47
   0 -18   1   77.43    9.19
   0 -18  -1   88.32   10.13
   0 -18   2    4.84    4.42
   0 -18   2    3.46    5.32
   0 -18  -2    6.10    5.01
   0 -18  -2   -3.38    4.91
   0 -18   2   -0.96    5.15
   0 -18  -3   14.91    4.87
   0 -18   3   29.44    7.03
   0 -18   3   25.99    6.05
   0 -18   3   19.44    5.86
   0 -18  -3   18.65    6.11
   0 -18   4   19.16    6.00
   0 -18  -4    6.17    4.60
   0 -18   4   15.39    5.94
   0 -18   4   12.30    5.86
   0 -18  -4   12.68    5.21
   0 -18   5  161.84   11.34
   0 -18  -5  155.52   10.53
   0 -18   5  165.25   12.27
   0 -18  -5  175.57   12.91
   0 -18   5  170.55   12.54
   0 -18   6   38.36    7.75
   0 -18   6   25.63    6.05
   0 -18   6   45.67    7.44
   0 -18  -6   41.62    7.52
   0 -18   7   -2.92    4.24
   0 -18   7    8.40    6.25
   0 -18   7   -3.82    4.24
   0 -18  -7    7.62    4.96
   0 -18   8   15.31    4.70
   0 -18   8   18.21    5.52
   0 -18   8   17.98    5.16
   0 -18  -8   10.21    4.77
   0 -18   9   40.74    6.17
   0  18   9   19.89    3.97
   0 -18   9   40.93    5.60
   0 -18   9   46.02    6.40
   0 -18   9   27.11    4.09
   0 -18  -9   28.18    5.25
   0  18  10   20.56    4.12
   0 -18  10   30.15    4.66
   0 -18  10   27.69    3.69
   0 -18 -10   27.72    4.95
   0 -18  11   10.00    3.34
   0  18  11   15.47    3.20
   0 -18  11   10.21    3.49
   0 -18  11   21.90    4.69
   0 -18  11    6.86    2.69
   0 -18 -11   11.35    2.76
   0 -18 -11   14.07    3.75
   0 -18  12   73.28    5.56
   0 -18  12   75.23    4.97
   0 -18 -12   83.43    6.09
   0 -18  13   60.42    4.54
   0 -18 -13   70.08    4.88
   0 -19   0    1.78    4.00
   0 -19   0    4.38    4.31
   0 -19   1   97.29    8.38
   0 -19  -1   95.09    8.07
   0 -19   1  122.31   10.29
   0 -19  -1  118.35   10.27
   0 -19   2   27.09    5.21
   0 -19  -2   22.04    4.61
   0 -19   2   21.88    5.45
   0 -19   2   27.80    5.49
   0 -19  -2   40.97    7.03
   0 -19   3   66.20    7.70
   0 -19   3   59.95    6.71
   0 -19  -3   65.00    6.89
   0 -19  -3   69.97    8.20
   0 -19   3   41.40    6.41
   0 -19   4   34.97    5.86
   0 -19   4   43.24    6.94
   0 -19  -4   35.62    5.35
   0 -19   4   33.68    6.06
   0 -19  -4   33.73    6.29
   0 -19   5   15.51    5.05
   0 -19   5   12.62    4.31
   0 -19  -5   14.34    4.94
   0 -19   5    8.91    4.55
   0 -19   6   21.66    4.80
   0 -19   6   21.09    5.39
   0 -19  -6   21.76    5.22
   0 -19   6   18.52    4.36
   0 -19   7  190.09   11.13
   0 -19   7  156.10    9.73
   0 -19  -7  181.06   11.56
   0 -19   7  171.04   10.41
   0 -19   8    5.44    4.14
   0 -19   8    3.44    3.07
   0 -19   8    8.41    3.51
   0 -19  -8    5.42    3.76
   0 -19   9   13.83    4.01
   0 -19   9   19.23    3.95
   0 -19   9   11.47    3.45
   0 -19  -9    9.68    3.51
   0 -19  10   22.30    3.67
   0 -19 -10   17.10    2.76
   0 -19 -10   15.45    3.43
   0 -19  11    5.26    2.25
   0 -19  11   10.40    2.88
   0 -19 -11   14.00    2.94
   0 -20   0   74.86    6.78
   0 -20   0   83.79    8.08
   0 -20   1   10.99    4.19
   0 -20  -1   11.79    3.71
   0 -20  -1   12.68    4.47
   0 -20   1   22.03    5.08
   0 -20  -2   -3.63    3.41
   0 -20   2    1.42    3.00
   0 -20  -2    4.14    3.81
   0 -20   2    5.61    4.06
   0 -20   2    6.59    2.81
   0 -20  -3   14.65    3.74
   0 -20   3   11.63    4.17
   0 -20   3   21.97    4.67
   0 -20  -3   13.84    4.57
   0 -20  -3   11.44    3.01
   0 -20   4    0.09    2.93
   0 -20   4   -1.53    3.41
   0 -20  -4    3.27    3.67
   0 -20   5  157.07    8.98
   0 -20   5  168.68    9.96
   0 -20  -5  163.28   10.09
   0 -20   5  155.50    9.36
   0 -20   6   12.48    3.55
   0 -20   6   11.94    3.64
   0 -20   6    2.90    2.52
   0 -20  -6   11.27    3.67
   0 -20  -6   11.98    3.57
   0 -20   7    3.15    2.60
   0 -20   7   -0.11    2.88
   0 -20   7   -2.91    2.65
   0 -20  -7    3.91    2.51
   0 -20   8   11.87    2.66
   0 -20   8   16.29    3.47
   0 -20  -8   18.45    3.30
   0 -20  -8   12.01    2.60
   0 -20   9   37.02    3.97
   0 -20  -9   33.76    3.63
   0 -21   0    3.98    2.81
   0 -21   0    3.55    2.84
   0 -21   0    1.44    2.22
   0 -21   1   37.71    4.22
   0 -21  -1   45.19    4.41
   0 -21  -1   39.10    4.75
   0 -21   1   44.15    4.78
   0 -21  -1   39.62    3.96
   0 -21   1   41.31    3.81
   0 -21   2    7.32    2.87
   0 -21  -2    0.32    2.43
   0 -21   2    3.60    2.50
   0 -21  -2    2.23    2.25
   0 -21   3   50.34    4.62
   0 -21   3   50.58    4.87
   0 -21  -3   46.45    4.92
   0 -21  -3   50.37    4.48
   0 -21  -3   48.79    4.29
   0 -21   4   13.63    2.91
   0 -21  -4   17.76    3.07
   0 -21  -4   14.55    3.01
   0 -21  -4   14.59    2.87
   0 -21   5    7.94    2.32
   0 -21  -5    3.13    2.13
   0 -21  -6   23.32    3.05
  -1   0  23    4.48    2.56
  -1   0  23    1.29    2.20
  -1   0  22    2.11    3.34
  -1   0  22    2.32    2.85
   1   0 -22    1.18    2.83
  -1   0  22   -2.61    2.97
  -1   0  21  383.24   17.15
   1   0 -21  371.99   16.03
  -1   0  21  387.63   15.61
  -1   0  21  387.75   16.61
  -1   0  20   -3.24    4.93
  -1   0  20    7.41    5.56
  -1   0  20    5.32    4.64
  -1   0  19   55.67    7.51
  -1   0  19   64.08    8.58
  -1   0  18    6.22    5.84
  -1   0  18   -5.15    4.91
  -1   0  18   10.60    5.49
  -1   0  18    3.18    4.50
  -1   0  17  133.28   11.91
  -1   0  17  140.06   12.05
  -1   0  17  150.01   11.35
  -1   0  17  134.40   11.06
  -1   0  16    7.42    5.15
  -1   0  16    6.13    5.08
  -1   0  16   -4.76    4.34
  -1   0  16   -2.86    4.57
  -1   0  15   21.86    5.00
  -1   0  15   16.50    5.13
  -1   0  15   13.88    4.67
   1   0 -14    5.23    6.37
   1   0 -13   47.73    9.64
   1   0 -12    2.26    4.72
   1   0 -11  462.64   26.01
   1   0 -10   -0.32    4.09
   1   0  -9  143.36   12.54
   1   0  -8    1.92    3.85
   1   0  -7 2428.02   59.66
   1   0  -6   -1.72    2.10
   1   0  -5 1818.26   43.52
   1   0  -4    0.26    1.64
   1   0  -3 2432.32   50.46
   1   0  -2    0.84    1.00
  -1   0   2    0.79    0.38
   1   0  -2    1.59    0.74
   1   0  -1 8846.62  153.54
   1   0  -1 8308.42  152.88
   1   0   0    5.00    1.05
   1   0   0    0.56    0.57
  -1   0  -1 3390.49   62.28
   1   0   1 3434.80   63.13
   1   0   1 3387.25   62.95
   1   0   2   -0.79    0.93
   1   0   2    1.37    0.81
   1   0   2    0.14    0.80
  -1   0  -2    2.57    0.87
   1   0   3  706.77   18.28
  -1   0  -3  670.39   17.61
   1   0   3  677.86   17.55
  -1   0  -4    1.32    1.72
   1   0   4    2.58    1.58
  -1   0  -5 1694.98   40.30
   1   0   5 1719.90   38.62
  -1   0  -6    0.33    2.06
  -1   0  -7 1135.93   33.71
  -1   0  -8   -0.40    2.75
  -1   0  -9 2881.61   71.62
  -1   0 -10   -2.79    4.21
  -1   0 -11   29.96    7.36
   1   0  11   22.50    6.65
  -1   0 -12    6.05    5.60
   1   0  12   -3.79    5.04
  -1   0 -13   71.47   11.04
   1   0  13   84.19   11.79
  -1   0 -14  -10.44    7.29
   1   0  14    8.97    5.98
   1   0  15  253.37   15.55
   1   0  15  260.10   14.15
   1   0  15  248.12   15.10
   1   0  15  251.86   13.28
   1   0  15  260.52   14.33
   1   0  16   -0.16    4.71
   1   0  16    3.13    4.47
   1   0  16   -0.39    4.11
   1   0  16   -5.82    5.21
   1   0  17  813.52   29.78
   1   0  17  769.80   27.04
   1   0  17  747.39   28.47
   1   0  17  775.00   25.62
   1   0  17  761.05   26.27
   1   0  18   -0.48    4.99
   1   0  18    5.79    4.49
   1   0  18    1.57    4.65
   1   0  18   -1.78    5.01
   1   0  19   40.23    6.10
   1   0  19   32.70    6.75
   1   0  19   37.75    6.36
   1   0  20  -12.57    5.16
   1   0  20   -4.28    3.73
   1   0  21  709.31   22.38
   1   0  21  712.79   23.70
   1   0  21  732.27   24.10
   1   0  22    0.15    2.81
   1   0  22   -3.16    3.10
  -1   1  23   14.87    3.13
  -1  -1  23   16.68    3.34
  -1  -1  23   12.37    2.68
  -1   1  22    3.13    2.88
   1   1 -22   -4.02    2.46
  -1  -1  22   -2.79    3.32
  -1   1  22   -1.95    3.58
   1  -1 -22   -0.63    3.07
  -1   1  22    2.08    3.01
  -1  -1  22    1.95    3.18
  -1   1  21   12.54    4.73
  -1   1  21   11.92    4.19
   1   1 -21   10.47    4.02
  -1   1  21   17.26    5.19
  -1  -1  21   14.46    5.04
  -1  -1  21   13.25    4.55
  -1  -1  21   16.17    4.84
  -1  -1  20   -0.03    4.36
  -1   1  20   -0.09    4.51
  -1   1  20    1.32    5.14
  -1  -1  20    3.21    4.90
  -1  -1  20    4.19    4.42
  -1   1  19  160.04   12.68
  -1   1  19  175.28   11.57
  -1  -1  19  162.17   11.52
  -1  -1  19  183.24   13.11
  -1   1  19  159.93   11.21
  -1   1  19  177.04   12.90
  -1  -1  19  161.76   12.17
  -1   1  18   77.43    9.58
  -1   1  18   57.58    8.79
  -1   1  18   67.47    7.92
  -1   1  18   68.50    8.23
  -1  -1  18   74.62    8.21
  -1  -1  18   59.63    8.65
  -1  -1  17   12.50    5.71
  -1   1  17    8.71    5.59
  -1  -1  17    8.82    5.59
  -1  -1  17    7.13    4.73
  -1   1  17    7.33    5.91
  -1  -1  17    3.16    4.50
  -1   1  17   -1.18    5.34
  -1   1  16  195.28   14.25
  -1  -1  16  200.65   14.13
  -1  -1  16  189.00   12.41
  -1   1  16  177.61   12.99
  -1  -1  16  191.52   13.52
  -1   1  16  199.21   12.65
  -1  -1  16  203.25   12.79
  -1  -1  15   22.43    5.74
  -1   1  15   21.79    5.61
  -1  -1  15   16.05    5.41
  -1  -1  15   22.08    5.17
  -1  -1  15   14.58    4.93
  -1   1  15   19.50    5.11
  -1   1  15   31.09    5.84
   1   1 -14    0.35    5.75
   1  -1 -14    2.18    5.63
   1  -1 -13  614.32   34.03
   1   1 -13  606.29   33.77
   1  -1 -12    5.10    4.98
   1   1 -12    0.57    4.35
   1  -1 -11  717.10   32.80
   1   1 -11  669.40   32.06
   1   1 -10  130.01   13.07
   1  -1 -10  147.16   13.71
   1   1  -9   46.19    7.33
   1  -1  -9   58.84    8.44
   1   1  -8   32.42    6.10
   1  -1  -8   32.10    6.18
   1   1  -7   78.44    7.89
   1  -1  -7   83.21    8.24
   1   1  -6    3.25    2.61
   1  -1  -6    1.82    2.49
   1  -1  -5 3352.73   70.80
   1   1  -5 3256.64   70.58
   1  -1  -4   78.24    5.96
   1   1  -4   72.53    5.88
   1   1  -4   77.21    3.25
   1   1  -3 1500.31   34.42
  -1  -1   3 1474.58   30.98
   1   1  -3 1510.91   28.79
  -1  -1   2    4.86    1.04
   1  -1  -2    3.00    1.12
   1   1  -1 2837.09   57.90
   1  -1  -1 2998.27   53.42
   1  -1  -1 2922.21   55.36
   1  -1  -1 2998.15   55.05
   1   1   0 1535.36   31.99
   1   1   0 1481.69   30.36
   1  -1   0 1566.83   30.93
   1  -1   0 1623.85   30.47
   1   1   1 5045.60   93.56
   1   1   1 5310.51   92.80
   1  -1   1 4894.14   93.18
   1   1   1 5050.03   90.50
  -1  -1  -1 5015.85   93.34
   1   1   2  629.77   16.29
   1   1   2  690.09   17.43
   1  -1   2  662.44   15.55
   1  -1   2  655.13   16.81
  -1  -1  -2  636.70   16.65
   1   1   2  669.29   14.44
  -1   1  -2  637.72   14.65
   1   1   2  674.64   17.54
   1   1   3 2729.74   54.43
   1  -1   3 2627.32   53.63
  -1   1  -3 2612.08   51.85
   1   1   3 2645.84   52.13
  -1  -1  -3 2565.51   53.49
   1   1   4  148.85    8.22
  -1  -1  -4  147.36    7.98
   1  -1   4  159.33    7.97
  -1   1  -4  151.20    7.44
   1   1   4  147.43    6.83
  -1  -1  -5 6267.58  124.73
   1   1   5 6533.45  120.92
  -1   1  -5 6457.31  123.60
   1   1   6 2189.90   46.36
  -1  -1  -6 2178.13   50.84
  -1  -1  -7  201.28   12.34
  -1   1  -7  205.74   12.07
  -1  -1  -8  175.07   12.58
  -1   1  -8  179.30   12.27
  -1  -1  -9  195.96   14.26
  -1   1  -9  214.89   14.43
   1   1  10   39.72    7.61
  -1   1 -10   34.82    6.76
  -1  -1 -10   26.13    6.88
   1  -1  11 1690.20   52.32
  -1  -1 -11 1637.30   53.84
  -1   1 -11 1704.65   53.45
   1   1  11 1750.40   54.40
  -1  -1 -12  290.34   21.00
   1   1  12  276.91   20.34
   1  -1  12  275.99   19.43
  -1   1 -12  261.97   19.48
   1   1  13   12.21    6.19
  -1   1 -13    8.26    5.74
   1  -1  13   13.32    5.73
  -1  -1 -13   13.21    6.40
   1  -1  14  170.81   16.23
   1  -1  14  177.21   17.49
   1   1  14  184.25   18.06
  -1  -1 -14  195.78   19.30
  -1   1 -14  201.76   18.79
   1   1  15  198.71   13.72
   1  -1  15  166.00   12.44
   1   1  15  186.97   13.33
   1   1  15  174.68   11.09
   1   1  15  188.04   11.96
   1  -1  15  202.65   12.41
   1  -1  15  174.55   12.66
   1  -1  15  179.97   11.05
   1  -1  16   38.21    7.36
   1   1  16   39.45    7.24
   1   1  16   31.71    5.54
   1   1  16   45.29    6.60
   1  -1  16   40.32    6.47
   1   1  16   46.95    7.73
   1  -1  16   33.89    6.88
   1   1  16   33.68    6.54
   1  -1  16   31.44    5.37
   1  -1  16   48.01    7.10
   1   1  17   38.55    6.90
   1  -1  17   46.94    7.94
   1   1  17   41.91    6.10
   1  -1  17   47.87    7.65
   1  -1  17   47.27    7.34
   1   1  17   43.22    7.87
   1   1  17   47.21    7.26
   1  -1  17   42.04    6.66
   1   1  18   26.52    6.81
   1   1  18   34.32    7.65
   1   1  18   25.47    5.70
   1  -1  18   35.74    6.42
   1  -1  18   25.29    6.42
   1  -1  18   11.43    5.05
   1   1  18   26.25    6.13
   1   1  18   28.75    5.72
   1   1  19   91.96    9.88
   1   1  19   85.01    7.73
   1   1  19   91.75    8.85
   1  -1  19   80.80    9.03
   1   1  19  105.69   10.11
   1  -1  19   95.15    8.21
   1  -1  19   88.62    9.03
   1  -1  20   25.28    5.58
   1   1  20   26.21    5.49
   1   1  20   23.92    5.98
   1  -1  20   28.69    4.97
   1  -1  20   33.36    6.42
   1   1  20   27.26    4.74
   1  -1  21   11.90    4.84
   1   1  21   21.30    5.09
   1   1  21   10.51    4.59
   1  -1  21   10.06    3.93
   1   1  21    7.09    2.73
   1   1  22    8.05    3.43
   1   1  22   12.90    3.78
   1  -1  22    7.62    2.98
   1  -1  22   14.98    4.10
  -1   2  23    0.98    2.44
  -1  -2  23    4.25    2.52
  -1  -2  23    1.70    2.09
  -1  -2  22   46.07    5.68
   1   2 -22   44.35    4.64
  -1   2  22   62.15    5.52
  -1   2  22   56.30    5.98
   1  -2 -22   49.15    5.33
  -1  -2  22   47.55    5.41
  -1   2  22   52.93    5.38
   1   2 -21  227.97   11.80
  -1  -2  21  238.50   13.11
  -1   2  21  226.47   11.82
  -1   2  21  243.21   13.20
  -1  -2  21  228.58   12.47
  -1   2  21  231.39   12.22
  -1   2  20   30.62    6.11
  -1  -2  20   26.18    5.96
  -1   2  20   28.53    5.54
  -1  -2  20   26.59    5.31
  -1   2  20   39.17    6.04
   1   2 -20   30.28    5.62
  -1  -2  20   32.16    6.63
  -1   2  19    2.82    5.40
  -1  -2  19    9.62    6.11
  -1   2  19    4.75    4.85
  -1   2  19    5.33    4.28
  -1  -2  19    7.20    5.07
  -1  -2  19   13.59    6.07
  -1   2  19    0.74    5.07
  -1   2  18  122.88   11.50
  -1  -2  18  127.72   11.54
  -1   2  18  133.57   11.88
  -1   2  18  136.82   10.75
  -1  -2  18  125.11   10.16
  -1   2  18  127.95   10.53
  -1  -2  18  132.10   11.80
  -1   2  17  179.76   13.95
  -1   2  17  188.57   13.82
  -1  -2  17  185.02   13.62
  -1   2  17  195.75   12.65
  -1  -2  17  200.09   13.03
  -1   2  16  262.26   16.36
  -1  -2  16  257.76   14.49
  -1  -2  16  266.72   16.06
  -1   2  16  258.52   14.55
  -1  -2  16  255.39   14.53
  -1   2  16  272.54   16.10
  -1   2  15  380.17   19.23
  -1  -2  15  381.02   19.36
  -1  -2  15  401.07   19.36
  -1  -2  15  402.03   18.02
  -1  -2  15  402.80   17.79
  -1   2  15  437.58   18.65
  -1   2  15  407.92   19.23
   1  -2 -14  453.21   30.83
   1   2 -14  408.65   29.01
   1  -2 -13   32.09    9.45
   1   2 -13   14.91    6.97
   1   2 -12  128.47   14.78
   1  -2 -12  132.09   15.09
   1  -2 -11 1216.64   45.96
   1   2 -11 1312.62   47.38
   1   2 -10   24.28    6.63
   1  -2 -10   31.23    6.80
   1   2  -9  102.21   10.99
   1  -2  -9  128.75   11.96
   1  -2  -8 1028.29   34.75
   1   2  -8 1012.10   34.77
   1   2  -7  162.44   11.83
   1  -2  -7  181.51   12.19
   1  -2  -6  229.11   12.79
   1   2  -6  225.05   12.74
   1   2  -5  864.27   26.62
  -1  -2   5  863.08   23.26
   1  -2  -5  927.42   26.91
   1   2  -4 1205.92   31.55
   1  -2  -4 1229.48   31.14
  -1  -2   4 1211.11   28.45
   1  -2  -3  117.26    6.62
  -1   2   3  131.34    6.21
   1   2  -3  120.33    7.26
  -1  -2   3  132.50    6.30
   1   2  -2  563.06   16.73
  -1  -2   2  559.93   14.89
   1  -2  -2  570.20   11.88
   1  -2  -2  573.28   15.20
  -1   2   2  553.86   14.33
   1   2  -1 4306.29   84.07
   1  -2  -1 4473.17   80.32
   1  -2  -1 4476.62   80.49
   1  -2  -1 4439.95   81.04
   1  -2  -1 4273.82   83.01
   1  -2  -1 4293.56   82.87
   1  -2   0  753.93   17.19
   1  -2   0  757.45   17.75
   1  -2   0  734.81   18.10
   1  -2   0  729.69   17.39
   1  -2   0  748.90   15.19
   1   2   0  762.21   15.63
   1   2   0  727.42   18.38
  -1  -2  -1  467.88   13.92
   1  -2   1  483.44   13.41
   1  -2   1  492.36   13.74
   1  -2   1  501.50   10.34
  -1   2  -1  479.48   10.37
   1  -2   1  493.63   13.34
   1   2   1  496.72   11.65
   1  -2   1  508.85   13.58
  -1   2  -2  276.88    7.81
  -1  -2  -2  272.48   10.26
   1   2   2  280.28   10.34
   1  -2   2  291.33    7.81
   1  -2   2  282.85    9.29
   1  -2   2  280.36   10.11
  -1  -2  -3 1442.96   34.79
   1   2   3 1569.05   32.72
   1   2   3 1505.58   35.02
  -1   2  -3 1507.37   31.87
   1   2   4 1984.21   40.49
  -1   2  -4 1888.31   41.56
  -1  -2  -4 1927.24   44.26
   1   2   4 1923.94   44.45
  -1  -2  -5 1752.33   43.11
  -1   2  -5 1731.72   40.71
   1   2   5 1771.24   38.07
   1   2   5 1862.95   43.76
  -1   2  -6  617.57   20.78
  -1  -2  -6  581.22   22.00
   1   2   6  663.09   23.01
   1   2   6  626.57   17.82
   1   2   7 1026.90   32.87
  -1   2  -7 1033.74   31.29
   1   2   7 1073.28   27.15
  -1  -2  -7 1052.33   33.19
   1   2   8  614.03   24.88
  -1   2  -8  549.23   22.50
  -1  -2  -8  598.20   24.63
  -1   2  -9   72.71    8.38
   1   2   9   71.20    8.95
  -1  -2  -9   65.10    8.68
  -1   2 -10    6.64    4.20
   1   2  10    5.18    4.51
  -1  -2 -10    8.39    5.35
  -1   2 -11  229.68   17.02
  -1  -2 -11  225.18   17.79
   1   2  11  225.65   17.79
   1  -2  11  242.97   16.59
  -1   2 -12  168.41   15.43
  -1  -2 -12  168.43   16.54
   1   2  12  165.50   16.03
   1  -2  12  159.85   14.45
  -1   2 -13   68.46   10.96
   1   2  13   67.18   11.43
   1  -2  13   70.53   10.24
  -1  -2 -13   72.78   11.79
   1   2  14    3.93    3.71
   1  -2  14    6.30    3.54
   1  -2  14   -4.81    7.28
   1   2  14    8.12    6.42
   1  -2  14    8.25    6.58
  -1  -2 -14   -1.54    5.81
   1  -2  15   69.43    8.85
   1   2  15   72.64    9.01
   1  -2  15   73.38    7.68
   1  -2  15   63.79    8.08
   1   2  15   69.66    8.68
   1   2  15   72.48    7.88
   1   2  15   73.53    7.46
   1  -2  15   63.62    6.67
   1  -2  15   78.62    8.13
   1   2  16  201.78   14.32
   1  -2  16  227.18   14.81
   1   2  16  218.50   14.32
   1  -2  16  217.12   13.10
   1  -2  16  217.51   14.28
   1  -2  16  176.76   12.35
   1   2  16  212.44   12.60
   1   2  16  212.99   13.03
   1   2  17  114.08   11.66
   1  -2  17   86.90    9.66
   1  -2  17   89.88    9.13
   1   2  17   93.57    9.03
   1  -2  17   87.45    8.36
   1   2  17   91.94    9.45
   1   2  17  106.30   10.26
   1   2  17   87.05    8.25
   1   2  18  183.95   13.83
   1   2  18  188.37   13.70
   1   2  18  172.72   12.07
   1   2  18  190.81   11.58
   1  -2  18  193.67   13.47
   1  -2  18  171.82   12.32
   1  -2  18  186.13   11.77
   1   2  19    4.35    5.26
   1   2  19    5.43    4.00
   1  -2  19    8.20    5.41
   1  -2  19    2.76    4.72
   1   2  19   21.11    6.55
   1   2  19   -0.33    3.37
   1  -2  19   -1.52    3.90
   1   2  19    8.71    5.35
   1  -2  20   42.35    7.13
   1   2  20   53.30    5.94
   1  -2  20   39.61    5.11
   1  -2  20   51.79    6.84
   1   2  20   44.92    6.14
   1   2  20   59.57    7.76
   1  -2  20   46.54    6.46
   1  -2  21  380.81   15.82
   1   2  21  362.09   13.34
   1   2  21  388.54   15.13
   1   2  21  386.51   16.41
   1  -2  21  381.76   16.19
   1   2  22   12.67    3.84
   1  -2  22    3.41    2.83
   1  -2  22   17.13    3.95
   1   2  22    4.81    2.84
   1   2  22    8.29    3.30
   1  -2  22    8.79    3.12
  -1   3  23   64.37    5.06
  -1   3  23   68.45    4.55
  -1  -3  23   60.30    4.63
  -1  -3  22   11.73    2.79
  -1   3  22   11.28    3.56
  -1   3  22   13.34    3.39
  -1  -3  22    8.99    3.29
  -1   3  22   16.00    3.50
  -1  -3  22   13.55    3.67
  -1   3  21   11.62    4.22
  -1   3  21    5.50    3.97
  -1  -3  21   11.20    4.40
  -1   3  21   15.39    4.50
   1   3 -21    7.20    3.10
  -1  -3  21    9.98    4.31
  -1   3  20  105.66   10.12
  -1  -3  20  100.69    8.26
  -1   3  20  103.49    9.69
  -1  -3  20  105.29    9.52
  -1   3  20  116.94    9.53
   1   3 -20   94.50    8.36
  -1   3  20  114.08    8.78
  -1  -3  20  107.28    9.72
  -1   3  19   76.89    9.44
  -1  -3  19   73.24    7.94
  -1  -3  19   70.70    8.66
   1   3 -19   66.66    7.70
  -1   3  19   78.49    8.25
  -1   3  19   72.93    8.85
  -1   3  19   83.94    8.57
  -1  -3  19   75.33    9.17
  -1  -3  18   24.53    6.75
  -1   3  18   16.64    6.63
  -1  -3  18   22.28    6.11
  -1  -3  18   11.43    5.29
  -1   3  18   22.65    6.61
   1   3 -18   18.08    5.49
  -1   3  18   10.60    4.49
  -1  -3  17   12.12    6.49
  -1   3  17   -1.18    5.02
  -1  -3  17    3.33    5.17
  -1   3  17    7.91    5.04
  -1   3  17    0.84    4.66
  -1  -3  17    3.06    4.44
  -1   3  16    2.79    5.13
  -1   3  16    6.33    4.68
  -1  -3  16   10.92    5.50
  -1   3  16    2.55    5.03
  -1  -3  16   -1.53    4.15
  -1   3  15  794.77   29.69
  -1   3  15  816.14   29.15
  -1  -3  15  882.97   28.32
  -1  -3  15  857.23   29.94
  -1  -3  15  822.96   27.59
   1   3 -14  165.82   18.59
   1  -3 -14  146.35   17.42
   1  -3 -13  285.99   23.33
   1   3 -13  262.68   22.33
   1   3 -12  349.38   24.29
   1  -3 -12  372.45   24.99
   1  -3 -11  137.81   14.53
   1   3 -11  153.24   15.15
   1  -3 -10   39.56    8.34
   1   3 -10   42.09    7.94
   1  -3  -9  202.46   15.28
   1   3  -9  194.05   14.96
   1   3  -8  142.27   11.88
   1  -3  -8  141.10   11.85
   1  -3  -7   65.40    7.86
   1   3  -7   70.99    8.08
   1  -3  -6   55.90    6.58
   1   3  -6   57.41    7.05
   1  -3  -5   71.76    6.79
   1   3  -5   75.71    7.05
  -1  -3   5   70.91    5.91
   1  -3  -4 7879.42  146.64
   1   3  -4 7421.90  147.42
  -1   3   4 7917.04  144.78
  -1  -3   4 7458.61  144.14
  -1   3   3 2060.05   43.81
  -1  -3   3 1997.43   43.95
   1  -3  -3 2029.77   44.62
   1   3  -3 2024.55   46.51
  -1  -3   2 2548.67   53.38
   1  -3  -2 2571.91   52.75
   1  -3  -2 2656.32   50.56
   1  -3  -1 8831.51  156.10
   1   3  -1 8498.20  157.85
  -1  -3   1 8276.15  151.34
   1  -3  -1 8812.87  155.13
   1  -3  -1 8848.20  154.92
   1  -3  -1 8532.71  156.83
   1  -3   0   27.16    2.63
   1  -3   0   23.83    2.77
   1  -3   0   28.60    2.83
   1  -3   0   27.29    2.99
   1   3   0   31.26    1.48
   1   3   0   24.95    2.89
   1  -3   0   23.73    2.03
   1  -3   1  870.12   22.27
   1  -3   1  887.59   21.79
  -1  -3  -1  913.29   23.33
   1  -3   1  893.57   22.24
   1  -3   1  912.23   21.51
   1  -3   2   37.65    3.72
   1  -3   2   35.04    3.76
  -1   3  -2   46.88    3.02
  -1  -3  -2   36.17    3.93
   1   3   2   34.57    3.79
   1  -3   2   37.15    3.33
   1  -3   2   39.06    1.96
  -1   3  -3 1171.26   25.97
  -1  -3  -3 1112.59   29.38
   1   3   3 1106.67   29.13
  -1  -3  -4 1797.31   43.95
  -1   3  -4 1872.29   40.38
   1  -3   4 1828.74   42.85
   1   3   4 1814.24   43.65
   1   3   4 1878.46   39.38
  -1  -3  -5 6725.01  131.60
   1   3   5 6596.50  123.67
   1   3   5 6672.43  131.24
  -1   3  -5 6666.74  127.18
  -1  -3  -6 1765.83   46.89
   1   3   6 1818.38   47.25
  -1   3  -6 1787.86   43.83
   1   3   6 1840.87   39.29
   1   3   7  524.12   15.93
  -1   3  -7  483.13   19.39
   1   3   7  530.47   22.08
  -1  -3  -7  513.16   22.03
  -1   3  -8  148.88   10.91
   1   3   8  154.06   12.01
  -1  -3  -8  151.15   12.33
  -1  -3  -9  110.13   11.03
   1   3   9  110.28   11.44
  -1   3  -9   97.74    9.66
   1   3  10  356.11   21.46
  -1   3 -10  341.69   19.51
  -1  -3 -10  342.22   21.21
  -1  -3 -11  464.60   26.78
  -1   3 -11  442.16   23.81
   1  -3  11  443.39   22.65
   1   3  11  453.01   25.75
   1   3  12   24.59    7.01
  -1   3 -12   28.04    6.63
  -1  -3 -12   18.34    6.76
   1  -3  12   29.19    7.12
   1   3  13  388.80   26.62
   1  -3  13  384.69   24.75
  -1  -3 -13  350.42   25.67
   1   3  14  316.17   17.25
   1  -3  14  318.00   16.74
   1   3  14  303.40   15.03
   1  -3  14  291.65   14.80
   1  -3  14  315.28   16.38
   1   3  14  307.04   16.31
   1  -3  14  307.31   15.14
   1  -3  14  296.17   22.53
   1   3  15  212.95   14.32
   1   3  15  203.28   12.17
   1  -3  15  193.27   12.22
   1  -3  15  205.89   13.41
   1   3  15  213.21   13.04
   1   3  15  191.70   13.61
   1  -3  15  204.21   12.56
   1   3  16  152.84   12.63
   1  -3  16  147.98   12.28
   1   3  16  152.09   11.10
   1   3  16  151.32   12.34
   1  -3  16  136.12   10.75
   1  -3  16  148.10   11.05
   1   3  16  146.35   10.75
   1   3  17   -7.86    5.46
   1  -3  17   -0.50    4.11
   1   3  17    1.39    3.70
   1  -3  17   -3.13    5.06
   1   3  17   -5.76    5.16
   1   3  17    6.67    5.12
   1  -3  17   -8.43    5.40
   1   3  18   70.33    8.81
   1   3  18   62.01    7.21
   1   3  18   62.96    7.09
   1  -3  18   69.62    8.51
   1   3  18   53.13    7.82
   1  -3  18   48.89    7.26
   1  -3  18   59.43    7.04
   1   3  18   54.62    7.64
   1   3  19  148.13   11.92
   1  -3  19  123.55    9.00
   1   3  19  130.29   11.17
   1   3  19  130.94    9.11
   1   3  19  130.81   10.22
   1   3  19  132.93    9.53
   1  -3  19  121.22   10.20
   1  -3  19  116.57    9.58
   1  -3  19  131.62   11.40
   1   3  20   16.91    5.15
   1  -3  20   16.36    4.61
   1   3  20   15.55    4.73
   1   3  20   16.01    4.20
   1   3  20   10.38    4.61
   1  -3  20   20.23    5.61
   1   3  21   35.40    5.08
   1   3  21   37.03    4.26
   1  -3  21   39.18    5.38
   1   3  21   40.98    5.87
   1  -3  21   44.11    6.14
   1   3  22    6.85    3.15
   1  -3  22    8.14    2.77
   1   3  22    6.16    2.46
   1  -3  22    5.63    2.65
   1   3  22    7.41    3.17
   1  -3  22    5.69    3.41
  -1  -4  22  104.35    7.17
  -1   4  22  102.99    7.31
  -1   4  22  101.60    6.58
  -1  -4  22   92.44    6.89
  -1   4  22   86.41    5.91
  -1   4  21   23.61    4.46
  -1  -4  21   15.68    3.23
  -1   4  21   22.78    5.40
  -1   4  21   22.53    4.56
  -1   4  21   25.65    4.33
  -1  -4  21   27.21    5.18
  -1  -4  21   23.35    5.09
  -1   4  20   58.48    7.72
  -1  -4  20   48.26    7.08
  -1   4  20   59.55    6.91
  -1   4  20   49.17    7.38
   1   4 -20   43.21    5.69
  -1   4  20   61.19    6.96
  -1  -4  20   38.65    6.53
  -1   4  19   76.55    9.30
   1   4 -19   57.18    6.78
  -1  -4  19   65.06    8.19
  -1   4  19   69.15    8.32
  -1   4  19   69.75    7.46
  -1  -4  19   67.37    7.55
  -1  -4  19   67.04    9.01
  -1   4  18    3.62    5.41
  -1  -4  18    2.23    4.33
   1   4 -18    4.07    4.36
  -1   4  18   -1.15    4.71
  -1   4  18   10.86    5.74
  -1  -4  18   16.51    6.13
  -1  -4  18    9.92    5.77
  -1  -4  17   11.88    5.94
  -1   4  17   24.61    7.36
   1   4 -17    1.10    4.04
  -1  -4  17    5.98    4.89
  -1   4  17    7.36    5.49
  -1   4  17    9.84    4.78
  -1  -4  17    8.04    4.76
  -1   4  16  181.81   13.77
  -1   4  16  183.97   12.74
  -1   4  16  176.00   13.05
  -1  -4  16  187.23   13.67
  -1  -4  16  179.72   12.14
  -1  -4  16  201.14   14.13
  -1   4  15   15.96    5.91
  -1  -4  15   19.74    5.85
  -1   4  15   14.82    5.47
  -1  -4  15   11.41    5.15
   1  -4 -15   17.93    5.59
  -1   4  14  130.91   11.13
   1   4 -14   85.58   13.77
  -1  -4  14  107.90    8.72
  -1   4  14  117.30   10.10
  -1  -4  14  112.38   10.38
   1  -4 -13  119.77   15.81
   1   4 -13  126.28   15.97
   1  -4 -12  364.86   25.39
   1   4 -12  337.94   24.10
   1   4 -11  681.85   33.54
   1  -4 -11  707.69   34.26
   1  -4 -10  505.43   26.89
   1   4 -10  517.50   27.25
   1   4  -9  402.82   22.86
   1  -4  -9  402.78   22.35
   1   4  -8  294.46   18.08
   1  -4  -8  324.98   18.75
   1   4  -7 1336.04   41.34
   1  -4  -7 1355.55   40.82
   1   4  -6 5357.72  114.63
   1  -4  -6 5643.78  114.39
  -1  -4   6 5429.05  110.79
   1   4  -5 1722.85   45.30
  -1   4   5 1766.66   43.01
  -1  -4   5 1690.28   42.37
   1  -4  -5 1748.48   44.34
   1  -4  -4 1401.97   35.77
   1   4  -4 1330.19   36.97
  -1   4   4 1398.33   35.10
  -1  -4   4 1373.92   35.03
  -1  -4   3 1420.33   31.45
  -1  -4   3 1449.67   35.44
   1   4  -3 1478.27   37.81
   1  -4  -3 1485.59   35.58
  -1  -4   2  953.16   21.57
   1  -4  -2 1025.78   25.58
  -1  -4   2 1025.51   26.70
   1  -4  -2 1030.88   24.12
   1  -4  -1 2856.73   57.54
   1  -4  -1 2991.33   57.05
   1  -4  -1 2812.26   58.36
   1  -4  -1 2817.43   57.43
   1   4  -1 2838.94   59.26
   1  -4   0   10.66    1.91
   1  -4   0    5.16    1.69
   1   4   0    7.50    2.08
   1  -4   0    5.56    1.86
   1  -4   1   22.53    3.11
   1  -4   1   25.03    2.70
  -1  -4  -1   25.55    1.54
  -1  -4  -1   27.12    3.71
   1  -4   1   23.69    2.98
   1  -4   1   24.39    3.40
  -1   4  -2 2322.49   49.64
  -1  -4  -2 2559.14   54.60
   1  -4   2 2470.28   53.75
   1  -4   2 2516.48   53.26
   1  -4   2 2525.25   51.30
   1  -4   2 2457.37   52.50
   1  -4   3 2230.87   45.46
   1  -4   3 2045.95   47.39
  -1   4  -3 2068.65   44.68
   1   4   3 2112.36   48.42
  -1  -4  -3 2151.75   49.60
   1  -4   3 2200.91   48.92
   1   4   4   37.09    4.91
   1   4   4   37.93    5.54
   1  -4   4   29.62    4.28
  -1  -4  -4   35.58    5.02
  -1   4  -4   32.56    3.77
   1  -4   4   30.90    4.42
  -1  -4  -5    8.78    2.96
   1   4   5   17.17    4.68
   1   4   5    9.94    3.50
  -1   4  -5   14.42    3.24
   1  -4   5   10.34    3.08
   1   4   5   10.59    2.11
   1   4   6   12.58    3.85
  -1  -4  -6   20.27    4.74
   1  -4   6   17.40    4.19
   1   4   6   15.34    2.36
  -1   4  -6   16.22    3.37
  -1   4  -7   72.31    7.08
   1  -4   7   80.97    8.20
   1   4   7   68.20    8.12
  -1  -4  -8  221.70   15.52
  -1   4  -8  202.57   12.84
   1   4   8  226.63   15.41
   1   4   9   54.51    8.69
  -1   4  -9   58.79    7.52
  -1  -4  -9   55.76    8.67
  -1   4 -10  574.09   26.15
  -1  -4 -10  599.26   29.55
   1   4  10  582.59   28.49
   1   4  11   52.77    9.32
   1  -4  11   44.53    8.33
  -1   4 -11   49.30    8.26
  -1  -4 -11   49.04    9.48
  -1  -4 -12  243.44   20.47
   1   4  12  230.97   19.78
   1  -4  12  253.53   19.83
   1  -4  12  238.58   18.62
  -1  -4 -13   75.09   12.84
   1  -4  13   76.80   11.65
   1   4  13   58.10   11.58
   1  -4  13   44.80    9.82
   1   4  14   49.14    7.53
   1  -4  14   41.41    6.12
   1  -4  14   50.41    7.65
   1   4  14   53.50    7.16
   1   4  14   47.30    7.31
   1  -4  14   44.61    6.45
   1   4  14   43.10    7.07
   1   4  15   37.58    7.48
   1  -4  15   41.51    6.62
   1   4  15   28.82    5.79
   1  -4  15   37.33    6.29
   1   4  15   40.72    6.78
   1  -4  15   32.16    6.20
   1   4  16   46.31    8.31
   1   4  16   46.89    6.93
   1  -4  16   54.64    8.17
   1  -4  16   47.14    7.04
   1   4  16   45.43    6.83
   1  -4  16   54.43    7.33
   1   4  16   52.60    7.97
   1   4  17   34.50    7.38
   1  -4  17   32.38    6.82
   1   4  17   40.74    6.20
   1   4  17   44.97    6.88
   1  -4  17   57.02    7.88
   1  -4  17   37.29    6.38
   1   4  17   34.45    7.68
   1   4  18  169.18   12.89
   1  -4  18  151.42   11.33
   1   4  18  149.77   10.19
   1  -4  18  145.22   10.34
   1  -4  18  153.57   11.88
   1   4  18  148.55   11.21
   1   4  18  142.72   10.78
   1   4  18  154.93   12.08
   1  -4  18  159.20   12.65
   1   4  19    3.76    5.21
   1  -4  19    9.18    5.92
   1   4  19   -5.01    5.61
   1   4  19    6.58    3.50
   1   4  19   -1.80    4.50
   1  -4  19   -4.06    4.14
   1   4  20   20.48    5.27
   1   4  20   25.55    4.41
   1  -4  20   39.27    6.08
   1   4  20   31.92    6.00
   1   4  20   20.22    4.60
   1  -4  20   30.58    6.08
   1  -4  21   13.30    3.61
   1   4  21   19.61    3.53
   1   4  21    6.39    4.11
   1   4  21   15.73    4.17
   1  -4  21   18.80    4.12
   1  -4  21    9.77    3.58
   1  -4  22   98.06    5.95
   1   4  22  102.94    6.30
   1   4  22   95.48    6.83
   1  -4  22   94.36    6.71
   1   4  22  101.44    6.64
  -1   5  22   22.42    3.37
  -1  -5  22   24.86    3.81
  -1   5  22   24.12    4.21
  -1  -5  22   22.11    3.81
  -1   5  21   33.43    4.92
  -1   5  21   38.43    5.55
  -1   5  21   28.01    4.52
  -1  -5  21   41.19    5.53
  -1   5  21   37.73    4.85
  -1  -5  21   31.34    5.06
  -1   5  20  147.55   10.98
  -1  -5  20  123.10    8.09
  -1   5  20  137.54    9.55
  -1   5  20  128.52    9.79
  -1  -5  20  126.56    9.91
  -1   5  20  149.86   10.16
  -1  -5  20  126.83   10.07
  -1   5  19    6.58    5.56
   1   5 -19    3.48    3.35
  -1   5  19    5.36    4.33
  -1   5  19    6.01    4.31
  -1  -5  19    7.36    4.63
  -1  -5  19    2.40    5.02
  -1   5  18   14.65    5.81
  -1  -5  18    8.53    5.70
   1   5 -18   15.20    4.70
  -1   5  18   17.35    5.70
  -1   5  18   14.51    5.42
  -1  -5  18    7.96    5.93
  -1   5  17   10.38    5.57
   1   5 -17   14.54    5.28
  -1   5  17   16.39    5.57
  -1  -5  17   17.18    5.26
  -1   5  17   15.40    6.37
  -1  -5  17   15.46    6.23
  -1  -5  17    9.11    5.65
  -1   5  16   41.93    7.90
  -1  -5  16   17.95    5.48
  -1  -5  16   32.68    5.95
  -1  -5  16   21.63    6.31
   1   5 -16   26.46    6.22
  -1   5  16   20.47    5.87
   1  -5 -16   27.83    5.70
  -1  -5  15  110.72   10.41
  -1   5  15   97.21    9.87
   1   5 -15  101.91    9.35
  -1  -5  15  105.40   10.17
  -1   5  15  108.78   10.48
  -1  -5  15  104.29    9.06
   1  -5 -15  107.61    9.75
  -1   5  14 1141.09   36.27
  -1  -5  14 1179.89   36.57
   1   5 -14 1110.26   34.93
  -1  -5  14 1147.28   33.72
  -1   5  14 1187.11   35.92
  -1  -5  14 1189.12   36.42
   1  -5 -14 1134.88   34.79
   1   5 -13  250.76   22.52
  -1   5  13  291.68   23.33
   1  -5 -13  293.07   24.44
   1  -5 -12    7.40    6.04
  -1   5  12    7.35    6.28
   1   5 -12   12.72    6.19
   1   5 -11  135.26   14.76
   1  -5 -11  126.36   14.86
   1   5 -10 1723.36   56.66
   1  -5 -10 1749.10   56.93
   1  -5  -9 1152.02   41.80
   1   5  -9 1158.75   42.31
   1   5  -8  167.29   14.08
   1  -5  -8  183.38   14.36
   1  -5  -7 1503.26   45.31
   1   5  -7 1539.53   46.16
  -1  -5   7 1541.70   43.13
  -1   5   6   11.52    3.96
   1  -5  -6   15.57    4.13
   1   5  -6   11.20    3.91
  -1  -5   6   11.12    3.89
  -1   5   5 1361.18   36.91
   1  -5  -5 1323.72   37.48
  -1  -5   5 1290.64   36.53
   1   5  -5 1273.91   38.45
   1   5  -4 1337.34   37.83
   1  -5  -4 1398.14   36.50
  -1  -5   4 1369.63   36.31
  -1  -5   4 1249.68   31.10
  -1  -5   4 1316.60   25.17
  -1   5   4 1348.53   35.94
  -1  -5   3  828.51   20.82
   1  -5  -3  872.78   22.86
  -1  -5   3  822.95   25.38
   1  -5  -3  807.36   24.77
   1  -5  -2  139.41    6.90
   1  -5  -2  126.98    7.85
  -1  -5   2  128.65    5.84
  -1  -5   2  132.07    8.57
  -1   5   2  132.02    6.46
   1  -5  -2  137.88    7.80
   1  -5  -2  131.98    7.35
   1  -5  -1   28.35    3.55
   1  -5  -1   27.60    3.60
   1   5  -1   32.45    3.94
  -1  -5   1   26.75    4.02
   1  -5  -1   26.56    3.32
  -1   5   1   32.50    2.53
   1  -5  -1   34.33    3.14
   1  -5   0  962.80   25.78
   1  -5   0  935.03   25.46
  -1  -5   0  937.51   22.12
   1  -5   0 1008.09   23.15
   1   5   0  966.12   25.72
  -1  -5  -1  119.44    4.50
   1   5   1  111.11    7.21
   1  -5   1  117.47    6.19
  -1  -5  -1  117.31    8.19
   1  -5   1  117.40    7.14
   1  -5   1  119.26    7.67
   1  -5   1  114.96    7.45
   1  -5   2 1343.04   34.59
   1  -5   2 1341.73   34.57
   1  -5   2 1301.11   33.65
   1  -5   2 1380.45   32.74
  -1  -5  -2 1366.59   35.85
  -1  -5  -3  607.12   21.30
   1   5   3  548.04   19.58
   1  -5   3  566.93   19.22
  -1   5  -3  544.73   17.63
   1  -5   3  607.36   17.92
   1  -5   3  566.28   20.31
   1  -5   3  594.77   20.40
   1   5   3  563.78   21.84
  -1   5  -4   20.66    3.42
   1  -5   4   20.26    2.92
  -1  -5  -4   25.51    4.78
   1  -5   4   20.26    4.01
   1  -5   4   23.09    4.16
   1   5   4   21.24    4.34
   1   5   4   21.97    4.72
   1  -5   4   19.57    3.64
   1  -5   5  106.82    8.53
   1   5   5  117.77   10.10
   1   5   5  121.79    9.66
   1   5   5  117.22    6.54
   1  -5   5  125.28    9.85
  -1  -5  -5  122.38    9.98
  -1   5  -5  114.34    7.86
   1  -5   6 1511.26   41.85
   1   5   6 1518.38   43.31
  -1   5  -6 1484.70   39.34
  -1  -5  -6 1523.47   44.16
   1   5   6 1613.49   45.96
   1  -5   6 1534.90   43.32
   1  -5   7  298.22   16.21
  -1  -5  -7  282.37   17.11
   1   5   7  272.95   16.49
   1  -5   7  296.29   16.82
  -1   5  -7  240.76   13.55
  -1   5  -8   61.45    7.37
   1   5   8   66.32    8.75
  -1  -5  -8   68.68    9.18
   1  -5   8   66.54    8.16
   1   5   9  116.16   12.13
   1  -5   9  119.50   11.52
  -1   5  -9  117.89   10.85
   1  -5   9  145.13   13.13
  -1  -5  -9  119.69   12.67
   1   5  10   82.32   11.04
   1  -5  10   73.50   10.57
  -1  -5 -10   95.38   12.12
   1  -5  10   77.92   10.37
   1   5  11   33.20    8.24
  -1  -5 -11   52.10   10.48
   1   5  12   26.22    7.03
  -1  -5 -12   26.72    7.58
   1  -5  12   29.95    7.84
   1  -5  12   28.54    7.67
  -1  -5 -13   12.18    7.51
   1   5  13   31.37    9.44
   1  -5  13   14.29    6.14
   1  -5  13   14.78    6.53
   1   5  14  307.34   17.30
   1  -5  14  287.93   14.98
   1  -5  14  325.52   16.72
   1   5  14  328.39   16.22
   1  -5  14  303.48   15.72
   1   5  14  301.24   16.70
   1   5  14  315.78   17.04
   1   5  15   52.13    8.36
   1  -5  15   78.27    8.55
   1   5  15   49.52    6.66
   1  -5  15   54.52    7.56
   1   5  15   54.08    7.85
   1  -5  15   62.36    7.62
   1   5  16  174.87   14.16
   1  -5  16  183.48   12.24
   1   5  16  178.60   12.05
   1   5  16  185.93   11.98
   1  -5  16  176.17   11.99
   1  -5  16  163.35   12.37
   1   5  16  170.29   12.88
   1  -5  16  177.76   13.34
   1  -5  17   19.90    6.35
   1   5  17   32.96    7.48
   1   5  17   31.63    6.14
   1   5  17   27.03    5.63
   1   5  17   19.09    6.14
   1  -5  17   26.11    5.90
   1   5  18  162.87   12.57
   1   5  18  173.93   11.41
   1  -5  18  156.68   11.56
   1   5  18  159.40   10.73
   1   5  18  167.89   12.56
   1  -5  18  168.36   13.01
   1   5  19   58.73    8.14
   1  -5  19   52.95    6.78
   1   5  19   40.40    5.78
   1   5  19   55.70    6.12
   1   5  19   43.74    6.77
   1   5  19   42.89    6.73
   1  -5  19   51.53    7.59
   1   5  20  229.91   13.29
   1  -5  20  213.34   11.32
   1  -5  20  195.22   10.98
   1   5  20  212.37   11.37
   1   5  20  196.46   10.19
   1   5  20  219.11   12.95
   1  -5  20  219.81   12.80
   1   5  21    8.07    3.77
   1  -5  21    5.20    2.94
   1   5  21    7.06    2.74
   1   5  21    8.95    3.45
   1   5  21    6.03    3.66
   1  -5  21    7.17    3.82
   1   5  22   11.15    2.90
   1  -5  22    5.98    2.14
   1   5  22    4.76    2.54
   1   5  22    4.46    2.24
   1  -5  22   -0.80    2.40
  -1  -6  22   52.12    4.76
  -1   6  22   54.31    4.55
  -1   6  22   47.58    4.59
  -1   6  21    4.21    3.56
  -1  -6  21    7.97    3.35
  -1   6  21   -1.20    3.35
  -1   6  21   -3.59    3.12
  -1  -6  21   -1.76    3.50
  -1   6  20   94.63    8.82
  -1   6  20   95.67    7.97
  -1  -6  20   89.30    8.05
  -1   6  20  106.06    8.04
  -1   6  20   92.52    8.31
  -1  -6  20   84.20    8.36
  -1   6  19    2.41    4.99
  -1  -6  19    3.43    3.37
  -1  -6  19    3.43    4.56
  -1   6  19   -1.83    4.56
  -1   6  19   -8.42    4.84
  -1  -6  19    2.38    5.27
  -1   6  18    6.39    5.38
  -1   6  18   16.88    5.37
  -1  -6  18    7.03    6.26
  -1   6  18    6.51    4.90
  -1  -6  18    7.26    5.73
  -1   6  17  159.17   13.13
  -1   6  17  164.29   12.55
  -1  -6  17  160.71   12.59
   1   6 -17  161.37   11.54
  -1  -6  17  171.29   13.09
   1  -6 -17  164.08   11.75
  -1   6  16   99.99   10.58
  -1  -6  16  107.01   10.65
   1   6 -16   99.83    9.57
  -1   6  16  106.95   10.24
  -1  -6  16  127.43   11.83
   1  -6 -16  113.28    9.99
  -1   6  15  251.85   15.92
  -1   6  15  270.47   15.56
   1   6 -15  230.50   14.36
  -1  -6  15  233.03   13.68
  -1  -6  15  288.71   16.49
   1  -6 -15  248.92   14.82
  -1  -6  15  234.55   15.33
  -1   6  14  303.33   17.20
  -1  -6  14  329.31   17.58
   1   6 -14  317.92   16.61
  -1   6  14  341.49   17.28
  -1  -6  14  304.99   15.39
  -1  -6  14  350.72   18.10
   1  -6 -14  332.29   16.61
   1   6 -13   10.45    7.33
  -1  -6  13   12.78    5.95
  -1   6  13   15.24    7.81
   1  -6 -13   14.08    6.51
  -1  -6  13   10.61    5.33
  -1   6  13    2.70    4.56
   1   6 -12 1080.86   47.04
   1  -6 -12 1079.19   47.48
  -1   6  12 1104.04   46.05
  -1  -6  12 1035.52   41.06
  -1   6  11   92.87   12.53
   1   6 -11   91.28   12.75
   1  -6 -11  103.42   13.59
  -1  -6  11  107.25   11.57
  -1   6  10   15.23    6.18
  -1  -6  10   10.83    4.95
   1  -6 -10   14.05    6.55
   1   6 -10   15.32    6.56
   1   6  -9  124.48   13.15
  -1  -6   9  105.57   10.15
   1  -6  -9  115.58   12.78
  -1  -6   8  956.68   32.11
   1   6  -8  983.29   37.77
   1  -6  -8 1022.72   37.64
  -1  -6   7  996.83   33.87
   1  -6  -7  998.02   35.47
   1   6  -7  967.53   35.75
  -1  -6   7  949.40   30.19
  -1   6   6  365.30   18.38
   1   6  -6  362.09   19.63
   1  -6  -6  364.32   18.86
  -1  -6   6  365.89   15.71
  -1  -6   6  371.15   18.43
   1  -6  -5    9.62    3.56
  -1  -6   5    6.06    2.54
  -1   6   5   11.01    3.74
  -1  -6   5    5.89    3.17
   1   6  -5    8.84    4.07
  -1   6   4  177.04   11.60
   1  -6  -4  189.49   11.82
  -1  -6   4  167.81    8.61
  -1  -6   4  163.55   11.18
  -1   6   4  169.58    9.83
   1   6  -4  165.71   12.03
  -1  -6   3   18.45    3.89
  -1  -6   3   19.07    2.61
   1  -6  -3   22.64    3.79
   1  -6  -3   21.28    3.12
  -1   6   3   16.72    2.95
   1  -6  -3   20.20    4.03
  -1   6   2  214.05    8.87
   1  -6  -2  231.30    9.21
   1  -6  -2  211.38   10.48
   1  -6  -2  203.23   10.33
  -1  -6   2  203.88   11.82
   1  -6  -2  210.22   11.06
  -1  -6   1  263.49   10.90
  -1  -6   1  266.72   13.28
   1  -6  -1  264.96   11.90
   1  -6  -1  283.49    9.85
   1   6  -1  260.84   11.98
   1  -6  -1  265.92   11.93
   1  -6  -1  272.28   12.24
   1  -6   0  103.27    5.56
  -1  -6   0   95.16    5.40
   1   6   0   92.98    6.87
   1  -6   0   92.10    6.86
   1  -6   0   92.32    7.13
   1  -6   1   22.99    4.23
   1  -6   1   15.26    3.14
  -1  -6  -1   21.06    2.16
   1  -6   1   19.29    3.52
   1   6   1   17.75    3.46
   1  -6   2 4225.11   88.96
   1  -6   2 4318.97   86.42
   1  -6   2 4261.66   89.24
  -1  -6  -2 4304.58   90.94
  -1  -6  -3   64.04    7.01
   1  -6   3   64.40    6.74
   1  -6   3   73.49    6.72
  -1   6  -3   61.92    5.75
   1   6   3   70.78    7.96
   1  -6   3   73.06    7.25
   1  -6   3   71.01    5.78
  -1   6  -4  287.39   12.95
   1  -6   4  277.72   14.04
   1   6   4  277.71   14.58
   1  -6   4  309.77   15.54
  -1  -6  -4  305.70   16.00
   1   6   4  303.23   16.82
   1  -6   4  301.54   15.52
   1  -6   4  317.94   12.50
  -1   6  -5   92.85    7.45
   1  -6   5   85.37    8.44
   1   6   5   88.96    8.65
   1   6   5   96.99    9.92
   1  -6   5   79.18    7.74
   1  -6   5   82.64    8.43
  -1  -6  -5   90.00    9.13
  -1   6  -6  566.01   21.42
   1   6   6  590.54   24.59
   1   6   6  640.92   27.31
   1  -6   6  610.17   25.29
  -1  -6  -6  601.59   25.71
   1  -6   6  581.70   23.40
   1  -6   7  467.94   21.58
   1   6   7  457.08   22.51
  -1   6  -7  451.19   19.71
  -1  -6  -7  472.77   23.47
   1  -6   7  469.30   22.69
  -1  -6  -8  373.71   21.85
   1  -6   8  385.76   21.34
   1  -6   8  352.25   19.33
  -1   6  -8  337.77   17.79
   1   6   8  394.89   21.64
   1  -6   9   22.71    6.75
  -1  -6  -9   32.10    7.26
   1   6   9   28.86    6.88
   1  -6   9   13.91    4.96
  -1  -6 -10  125.36   14.44
   1  -6  10  151.64   13.94
   1   6  10  127.60   13.88
   1  -6  10  138.22   14.13
   1   6  11   28.28    8.15
   1  -6  11   44.00    8.46
  -1  -6 -11   40.64    9.75
   1  -6  11   28.42    7.77
   1  -6  12 1367.28   52.06
   1  -6  12 1285.74   48.39
  -1  -6 -12 1343.59   53.87
   1   6  12 1283.66   52.51
   1   6  13  202.43   13.88
   1  -6  13  198.40   12.13
   1  -6  13  186.29   11.90
   1   6  13  204.60   13.60
   1  -6  13  206.74   13.67
   1   6  14   31.28    6.85
   1  -6  14   37.42    6.65
   1  -6  14   27.99    5.16
   1  -6  14   30.88    5.69
   1   6  14   18.98    5.73
   1   6  15   10.48    5.97
   1  -6  15   15.01    6.51
   1   6  15    7.80    5.53
   1   6  15    0.74    4.41
   1   6  15    8.35    5.40
   1   6  16   59.08    8.97
   1  -6  16   56.03    8.72
   1   6  16   41.05    6.78
   1  -6  16   42.99    7.03
   1   6  16   46.04    7.61
   1   6  17   21.66    6.66
   1   6  17   26.95    7.01
   1  -6  17   16.03    5.39
   1   6  17   23.34    5.37
   1   6  17   16.68    4.98
   1  -6  17   23.51    6.84
   1   6  18  595.95   24.30
   1  -6  18  568.10   21.49
   1   6  18  603.81   23.80
   1   6  18  552.13   21.08
   1   6  18  557.22   20.48
   1  -6  18  580.41   22.36
   1  -6  18  584.50   23.49
   1   6  19    1.91    4.79
   1  -6  19   11.55    4.32
   1   6  19    6.41    3.69
   1   6  19    4.95    3.30
   1   6  19    8.04    4.77
   1   6  19   12.14    5.13
   1  -6  19    6.82    4.76
   1   6  20  109.27    9.19
   1  -6  20  104.21    7.56
   1   6  20   92.03    6.95
   1   6  20   92.91    7.58
   1   6  20  102.20    8.57
   1  -6  20   90.40    8.16
   1   6  21    5.29    3.65
   1  -6  21    2.86    2.61
   1   6  21    4.12    3.24
   1   6  21    5.71    3.07
   1  -6  21    8.34    3.25
   1   6  22  186.32    8.63
  -1   7  22   22.17    3.03
  -1  -7  22   16.70    2.88
  -1   7  21   28.56    4.66
  -1  -7  21   31.47    4.62
  -1   7  21   29.73    4.03
  -1   7  21   31.05    4.57
  -1   7  21   31.58    4.46
  -1  -7  21   26.13    3.98
  -1   7  20  161.03   10.62
  -1   7  20  165.76    9.53
  -1  -7  20  162.99   10.01
  -1   7  20  160.45   10.08
  -1   7  20  157.03    9.72
  -1  -7  20  139.55    9.76
  -1   7  19    8.87    4.66
  -1   7  19   12.76    5.16
  -1   7  19   12.77    4.65
  -1  -7  19   13.14    4.86
  -1  -7  19   10.95    5.14
  -1   7  18   16.93    6.23
  -1  -7  18   21.09    5.80
  -1   7  18   10.20    4.64
  -1   7  18    9.02    4.91
  -1  -7  18   15.07    5.77
  -1   7  17   15.13    5.55
  -1  -7  17   11.50    5.86
  -1   7  17   16.73    5.46
  -1  -7  17    3.60    5.10
   1  -7 -17   14.91    5.17
  -1   7  16   60.72    9.04
  -1   7  16   53.23    8.01
  -1  -7  16   60.10    8.58
  -1  -7  16   53.98    7.72
   1  -7 -16   47.73    7.13
  -1   7  15   40.08    6.86
  -1  -7  15   35.62    7.13
  -1   7  15   37.73    6.85
  -1   7  15   39.24    5.85
  -1  -7  15   42.48    8.01
   1  -7 -15   44.10    7.11
  -1   7  14   89.23   10.05
  -1  -7  14   98.66    9.90
  -1   7  14   88.11    8.91
   1  -7 -14   89.56    9.40
  -1  -7  14   79.34    9.37
  -1   7  13  165.84   12.37
  -1  -7  13  196.05   13.39
  -1   7  13  180.12   12.19
  -1   7  13  181.74   12.71
  -1  -7  13  166.78   12.45
   1  -7 -13  181.11   12.28
  -1   7  12  501.58   30.51
   1  -7 -12  520.46   32.48
   1   7 -12  462.54   30.26
   1   7 -11    7.67    5.78
  -1   7  11   -2.71    5.33
   1  -7 -11   -2.62    4.96
  -1   7  10  643.88   31.46
   1   7 -10  632.63   32.72
   1  -7 -10  656.49   33.38
  -1  -7  10  633.74   27.91
  -1  -7   9  523.56   23.60
  -1   7   9  516.71   26.51
   1   7  -9  524.85   28.28
   1  -7  -9  538.75   28.60
  -1   7   8 1140.81   39.54
   1   7  -8 1127.29   42.18
   1  -7  -8 1159.35   41.87
  -1  -7   8 1093.72   35.44
  -1   7   7  551.90   24.28
  -1  -7   7  549.80   21.63
   1   7  -7  521.91   26.38
  -1   7   7  583.79   25.83
   1  -7  -7  555.75   26.29
  -1  -7   7  588.75   26.03
  -1   7   6  299.55   16.16
  -1  -7   6  323.17   18.10
   1   7  -6  286.50   18.13
   1  -7  -6  301.88   17.86
  -1   7   6  328.41   18.16
  -1  -7   6  297.38   14.29
  -1   7   5  234.69   13.18
   1   7  -5  238.45   15.81
   1  -7  -5  264.75   13.09
  -1  -7   5  254.56   15.56
   1  -7  -5  259.28   15.50
  -1   7   5  258.82   15.56
  -1  -7   5  230.39   11.52
  -1  -7   4  938.28   26.31
  -1   7   4  985.86   32.94
  -1  -7   4 1005.37   32.79
   1  -7  -4 1059.01   29.40
  -1   7   4  921.74   28.12
   1  -7  -4  974.53   32.00
   1  -7  -4 1048.69   27.65
   1   7  -4  946.56   33.76
   1  -7  -3    8.48    3.36
   1  -7  -3    7.27    2.25
  -1   7   3    3.17    1.96
   1  -7  -3    3.87    2.63
  -1  -7   3    9.56    3.79
  -1  -7   2   61.41    7.14
  -1  -7   2   54.03    5.49
   1  -7  -2   48.50    5.93
   1  -7  -2   44.60    3.81
   1  -7  -2   53.76    5.80
   1  -7  -2   50.13    5.51
   1  -7  -1   39.37    5.07
   1  -7  -1   48.65    3.78
  -1  -7   1   45.28    4.62
   1  -7  -1   45.13    5.22
  -1  -7   1   52.63    6.69
   1   7  -1   36.85    4.78
  -1  -7   0  874.02   28.20
   1  -7   0  880.11   26.97
   1  -7   0  809.88   25.34
   1   7   0  824.53   25.35
  -1  -7   0  806.55   21.54
   1  -7   0  838.20   20.83
   1   7   1    0.13    1.89
   1  -7   1    2.77    2.69
   1  -7   1    5.64    2.77
   1  -7   1    0.47    2.27
   1  -7   2  128.24    8.65
   1   7   2  132.35    9.47
   1  -7   2  129.97    9.55
   1  -7   2  136.27   10.09
  -1   7  -3   71.71    6.74
   1  -7   3   70.20    7.48
   1  -7   3   84.84    8.55
   1  -7   3   88.86    7.00
  -1  -7  -3   72.05    7.91
  -1  -7  -4  148.03   11.80
   1  -7   4  163.95    9.18
   1  -7   4  150.22   11.37
   1  -7   4  153.81   10.85
   1  -7   4  137.28   10.82
   1   7   4  149.52   13.00
  -1   7  -4  143.11    9.72
   1  -7   5    4.34    4.16
   1  -7   5    4.46    3.53
  -1  -7  -5    0.28    3.27
   1   7   5   -3.23    4.20
   1  -7   5    5.97    4.22
  -1   7  -5   -2.51    2.18
  -1   7  -6  157.56   11.06
  -1  -7  -6  178.49   14.21
   1  -7   6  162.69   13.33
   1   7   6  162.10   13.03
   1  -7   6  153.43   11.90
   1   7   6  178.66   14.75
   1  -7   7   18.06    5.73
   1   7   7   11.71    5.21
   1  -7   7    9.49    4.24
   1   7   7   19.00    5.52
  -1  -7  -7   16.36    5.74
   1  -7   8  651.28   28.28
   1  -7   8  667.99   30.31
   1   7   8  694.16   30.96
  -1  -7  -8  666.34   31.30
  -1  -7  -9   -3.04    4.82
   1  -7   9   -4.11    5.06
   1   7   9    3.67    3.84
   1  -7   9    4.54    4.17
   1  -7  10 1304.02   46.10
   1   7  10 1309.02   49.60
   1  -7  10 1312.09   48.93
  -1  -7 -10 1314.81   51.08
   1  -7  11   45.52    9.19
  -1  -7 -11   48.76   10.68
   1   7  11   34.66    9.40
   1  -7  11   48.87   10.44
   1  -7  12  129.90   14.62
  -1  -7 -12  143.46   17.79
   1   7  12  145.48   17.22
   1  -7  12  139.62   16.33
   1   7  12  141.43   11.57
   1   7  12  126.84   10.65
   1   7  13  271.36   16.42
   1  -7  13  259.74   15.18
   1   7  13  255.70   15.53
   1   7  14 1487.47   44.34
   1   7  14 1447.74   43.59
   1  -7  14 1482.11   43.54
   1   7  15   82.73   10.22
   1   7  15   84.45    9.90
   1   7  15   72.67    8.32
   1   7  15   83.68    9.26
   1  -7  15   83.84    9.75
   1   7  16  133.13   12.36
   1  -7  16  142.18   10.89
   1   7  16  124.27   10.28
   1   7  16  123.82   11.37
   1  -7  16  139.82   12.07
   1   7  17    1.16    5.20
   1  -7  17    2.21    4.41
   1   7  17    2.68    5.24
   1   7  17    7.77    4.37
   1   7  17    0.00    4.76
   1  -7  17    1.04    4.73
   1   7  18  363.28   18.39
   1  -7  18  320.07   15.32
   1   7  18  323.93   15.27
   1   7  18  343.70   17.43
   1   7  18  341.39   15.02
   1  -7  18  339.78   17.24
   1   7  19   60.94    7.59
   1  -7  19   74.21    7.28
   1   7  19   64.26    7.58
   1   7  19   69.33    6.23
   1   7  19   82.86    7.77
   1   7  19   56.99    6.24
   1  -7  19   74.97    7.83
   1   7  20  347.39   15.41
   1  -7  20  341.77   13.38
   1   7  20  320.36   14.71
   1   7  20  370.18   14.19
   1  -7  20  343.26   14.80
   1   7  21   25.56    4.08
   1  -7  21   25.72    3.30
   1  -7  21   22.68    3.81
   1   7  21   34.07    3.94
   1   7  21   27.79    4.12
   1  -7  21   21.95    3.62
  -1   8  21    5.36    3.04
  -1   8  21    8.36    2.90
  -1   8  21    3.51    2.23
  -1   8  21    3.45    2.53
  -1  -8  21    8.32    3.05
  -1   8  20   88.57    7.46
  -1  -8  20   83.72    7.29
  -1   8  20   88.69    7.08
  -1  -8  20   69.08    6.26
  -1   8  20   94.72    7.03
  -1   8  20   85.84    6.93
  -1   8  19   -9.12    4.77
  -1  -8  19    5.55    3.98
  -1   8  19   -1.01    3.71
  -1   8  19    2.49    3.43
  -1  -8  19    1.25    4.54
  -1   8  18  126.89   10.75
  -1   8  18  133.15    9.93
  -1  -8  18  143.03   10.64
  -1   8  18  143.61   10.63
  -1  -8  18  116.30   10.25
   1  -8 -18  132.50    9.54
  -1   8  17   60.96    8.60
  -1  -8  17   63.35    7.94
  -1   8  17   60.64    7.95
  -1  -8  17   53.71    7.75
   1  -8 -17   65.76    7.47
  -1   8  16   16.42    5.91
  -1   8  16   17.76    5.18
  -1  -8  16   26.19    6.56
   1  -8 -16   15.58    4.87
  -1  -8  16   19.68    5.38
  -1   8  15    3.61    5.27
  -1  -8  15    1.06    4.93
  -1   8  15   -1.59    4.32
  -1  -8  15   -4.38    4.94
   1  -8 -15   -8.05    5.09
  -1   8  14   56.05    8.34
  -1   8  14   67.53    8.11
  -1  -8  14   55.31    8.31
  -1  -8  14   64.76    8.62
   1  -8 -14   63.81    7.94
  -1   8  13  126.34   11.20
  -1   8  13  137.86   11.07
  -1  -8  13  121.94   11.00
  -1  -8  13  119.20   11.04
  -1   8  13  130.31   11.21
   1  -8 -13  127.94   10.66
  -1   8  12  121.19   10.51
  -1   8  12  115.13   15.06
  -1  -8  12  116.78   10.22
  -1   8  12  128.29   10.70
  -1  -8  12  121.57   10.68
   1  -8 -12  132.12   10.31
   1  -8 -11   48.64   10.34
  -1   8  11   49.60   10.01
   1   8 -11   51.99   10.65
   1   8 -10   23.23    7.29
  -1   8  10   43.56    8.50
   1  -8 -10   29.68    8.65
   1   8  -9  104.46   12.90
   1  -8  -9  100.16   12.80
  -1   8   9  111.41   12.32
  -1  -8   8  880.10   36.07
   1  -8  -8  920.96   37.74
   1   8  -8  842.60   37.01
  -1   8   8  852.37   34.17
  -1  -8   7   12.47    5.60
   1  -8  -7    9.88    5.02
  -1   8   7    9.20    3.90
   1   8  -7   14.74    5.64
  -1   8   7    7.94    3.89
  -1  -8   6 1093.50   38.49
  -1   8   6  983.45   33.92
   1  -8  -6 1085.22   38.58
  -1   8   6 1115.09   38.84
   1  -8  -6 1109.62   33.01
   1   8  -6 1011.34   38.85
   1   8  -5   25.10    5.85
   1  -8  -5   21.61    5.61
  -1   8   5   30.74    6.61
  -1  -8   5   26.94    6.52
  -1   8   5   26.11    4.86
   1  -8  -5   25.83    4.91
   1  -8  -4 1413.66   38.53
  -1  -8   4 1397.56   42.88
  -1  -8   4 1366.29   40.17
   1  -8  -4 1392.40   41.78
  -1   8   4 1422.22   43.56
  -1   8   4 1291.76   36.33
   1   8  -4 1330.69   44.01
   1  -8  -3   87.80    8.22
  -1  -8   3   78.87    7.76
  -1  -8   3   83.09    8.88
   1  -8  -3   77.97    8.48
  -1  -8   2 1745.25   48.00
   1  -8  -2 1683.08   43.47
  -1  -8   2 1686.62   43.20
   1  -8  -2 1769.44   45.51
   1  -8  -2 1781.11   46.17
  -1  -8   1  531.86   22.39
  -1  -8   1  503.37   17.62
   1   8  -1  462.08   18.78
   1  -8  -1  522.17   19.70
   1  -8  -1  535.58   20.89
   1  -8   0  110.21    9.01
   1   8   0  121.42    9.02
  -1  -8   0  124.70   10.57
   1  -8   0  123.70    9.19
   1  -8   0  134.71   10.16
   1  -8   1 1355.00   39.25
   1   8   1 1325.36   37.06
   1  -8   1 1389.09   37.82
   1  -8   1 1333.95   37.70
  -1  -8  -1 1363.76   40.26
   1  -8   2 2145.30   51.47
   1  -8   2 2105.90   54.68
   1  -8   2 2089.09   53.23
   1   8   2 2095.89   52.47
   1  -8   3    4.86    3.66
   1   8   3    1.84    2.88
  -1  -8  -3    2.20    3.47
  -1   8  -3    2.85    2.63
   1  -8   3    7.27    3.64
   1  -8   3    4.95    2.33
  -1   8  -4  161.31   11.00
  -1  -8  -4  190.83   14.16
   1  -8   4  185.14   13.53
   1  -8   4  164.59   12.40
   1   8   4  193.32   15.49
   1   8   5  292.51   19.63
   1  -8   5  267.03   15.61
  -1  -8  -5  258.35   17.17
   1  -8   5  255.80   16.66
   1  -8   5  267.43   16.95
   1  -8   6  148.52   13.36
   1  -8   6  141.63   11.76
   1   8   6  150.35   14.65
  -1  -8  -6  139.79   13.14
   1   8   7   73.95   10.97
   1  -8   7   69.24    9.52
  -1  -8  -7   78.29   11.22
   1  -8   7   61.82    8.01
   1  -8   8  361.66   20.80
   1  -8   8  386.29   23.38
   1   8   8  368.81   22.65
  -1  -8  -8  358.44   23.39
   1   8   9   72.15   10.87
  -1  -8  -9   73.79   11.48
   1  -8   9   73.73    9.95
   1  -8   9   81.60   11.93
  -1  -8 -10   44.91    9.85
   1  -8  10   52.05    9.23
   1   8  10   37.79    8.36
   1  -8  10   41.34    9.20
   1  -8  11   25.56    7.45
   1  -8  11   22.64    6.88
   1   8  11   15.63    7.22
  -1  -8 -11   33.84    9.26
   1  -8  12 1369.99   38.64
   1   8  12 1401.00   43.02
   1   8  12 1405.79   41.71
   1  -8  12 1413.03   40.86
   1  -8  13   13.53    4.48
   1   8  13    6.97    4.68
   1   8  13    7.04    4.79
  -1  -8 -13   16.12    4.67
   1  -8  13   11.83    6.13
   1  -8  14   38.85    6.66
   1   8  14   25.37    6.90
   1  -8  14   30.58    6.56
   1   8  14   22.68    6.50
   1   8  15   24.24    7.09
   1  -8  15   21.88    5.86
   1   8  15   25.18    6.41
   1  -8  15   15.94    5.60
   1   8  15   15.63    6.69
   1   8  16  211.78   14.74
   1  -8  16  209.57   12.93
   1   8  16  230.13   13.58
   1   8  16  223.47   14.45
   1  -8  16  224.27   14.65
   1   8  17    9.14    5.72
   1  -8  17    1.75    4.23
   1   8  17    9.53    5.39
   1   8  17   -2.53    5.06
   1   8  17   -3.29    4.04
   1  -8  17   -2.37    4.78
   1   8  18   77.22    8.80
   1  -8  18   63.00    6.79
   1   8  18   66.23    7.94
   1   8  18   69.60    7.37
   1   8  18   72.42    6.89
   1  -8  18   69.36    7.79
   1   8  19   37.18    5.99
   1  -8  19   41.16    5.09
   1   8  19   48.18    5.20
   1   8  19   51.33    6.04
   1   8  19   50.40    5.64
   1   8  19   48.47    6.23
   1  -8  19   45.56    6.14
   1   8  20  148.06    9.57
   1  -8  20  144.44    8.58
   1  -8  20  129.43    7.56
   1   8  20  146.44    8.34
   1   8  20  128.10    8.58
   1  -8  20  118.03    8.10
   1   8  21    4.03    2.78
   1   8  21    4.73    2.46
   1   8  21    4.63    2.30
   1  -8  21    3.68    2.40
  -1   9  21   39.70    3.87
  -1  -9  21   39.78    4.10
  -1   9  20   11.05    3.84
  -1   9  20   18.68    3.77
  -1   9  20   22.62    4.02
  -1   9  20   15.49    3.52
  -1  -9  20   11.87    3.44
  -1   9  19    9.12    4.02
  -1  -9  19   14.73    4.45
  -1   9  19    8.98    3.82
  -1   9  19   13.61    4.19
  -1  -9  19   14.93    4.29
  -1   9  18  161.02   11.48
  -1   9  18  157.48   10.48
  -1   9  18  184.47   11.00
  -1  -9  18  169.89   10.88
  -1  -9  18  147.83   10.98
   1  -9 -18  156.73   10.37
  -1   9  17   22.41    6.21
  -1   9  17   21.72    5.38
  -1  -9  17   21.50    5.42
   1  -9 -17   19.22    5.07
  -1  -9  17   22.61    6.08
  -1   9  16   66.27    9.05
  -1   9  16   79.03    8.60
  -1  -9  16   54.83    7.67
  -1   9  16   64.36    6.89
  -1  -9  16   59.88    8.34
   1  -9 -16   59.80    7.75
  -1   9  15    6.01    5.44
  -1   9  15   -0.44    4.48
  -1  -9  15    4.41    5.15
  -1  -9  15    6.30    5.37
   1  -9 -15    1.21    4.27
  -1   9  14   23.80    6.07
  -1   9  14   37.80    6.36
  -1  -9  14   31.79    6.37
   1  -9 -14   31.26    6.37
  -1  -9  14   23.20    6.33
  -1   9  13   51.41    7.80
  -1   9  13   68.85    8.22
  -1  -9  13   60.29    8.05
   1  -9 -13   57.90    7.83
  -1  -9  13   56.02    7.86
  -1   9  13   54.75    8.07
  -1   9  12  126.28   10.84
  -1  -9  12  139.91   11.03
   1  -9 -12  134.89   10.80
  -1   9  12  149.46   11.81
  -1  -9  12  135.22   11.56
  -1  -9  11   36.81    8.72
  -1   9  11   35.22    8.52
  -1  -9  11   43.93    6.99
  -1   9  11   48.05    6.81
  -1  -9  10   16.61    6.99
  -1   9  10   15.88    5.96
   1  -9 -10   16.63    7.20
   1   9  -9   13.76    6.58
   1  -9  -9   14.12    7.84
  -1   9   9   19.39    5.91
  -1  -9   9   24.92    7.58
   1   9  -8 1005.82   42.10
  -1  -9   8 1096.91   42.37
   1  -9  -8 1018.12   42.22
  -1  -9   8 1029.22   40.89
  -1  -9   7  102.63   11.63
  -1  -9   7  102.35   11.54
   1   9  -7   98.14   11.84
   1  -9  -7  108.01   12.76
  -1   9   7  119.14   12.97
   1   9  -6  552.56   28.38
  -1   9   6  577.73   28.10
  -1  -9   6  591.22   27.17
   1  -9  -6  577.03   27.73
  -1  -9   6  561.42   27.66
  -1   9   5  236.15   16.90
   1   9  -5  227.84   17.25
   1  -9  -5  231.42   13.94
   1  -9  -5  240.84   16.72
  -1  -9   5  248.29   17.50
  -1  -9   5  233.49   15.81
  -1  -9   4  335.35   18.01
   1   9  -4  346.09   20.89
  -1  -9   4  357.58   20.59
  -1   9   4  351.35   20.77
   1  -9  -4  342.33   19.28
   1  -9  -4  373.81   18.03
  -1  -9   3   44.85    6.26
  -1  -9   3   40.56    7.41
   1  -9  -3   42.10    6.57
   1  -9  -3   43.68    6.56
   1  -9  -2  291.12   15.80
  -1  -9   2  287.57   17.46
  -1  -9   2  274.50   13.98
  -1  -9   1   10.75    5.26
   1  -9  -1    5.52    2.70
   1  -9  -1    0.84    3.07
   1  -9   0 2933.88   69.09
  -1  -9   0 2923.87   71.91
   1  -9   0 2926.25   70.12
   1  -9   0 2805.88   66.98
   1  -9   1  344.77   17.33
  -1  -9  -1  355.73   19.17
   1  -9   1  355.64   18.64
   1  -9   1  388.51   17.90
   1  -9   2 1485.48   43.30
  -1  -9  -2 1577.10   45.81
   1  -9   2 1492.38   44.90
   1   9   2 1423.22   41.79
   1  -9   2 1534.89   41.93
   1  -9   3    3.48    3.29
   1   9   3    1.81    3.07
   1  -9   3    2.59    3.49
  -1  -9  -4  767.28   31.95
   1  -9   4  737.28   30.60
   1  -9   4  765.53   30.39
   1   9   4  742.10   28.96
   1   9   4  810.12   34.98
  -1  -9  -5  222.95   16.80
   1   9   5  208.52   17.48
   1  -9   5  186.31   14.90
   1  -9   5  195.95   15.28
   1   9   6  472.27   27.18
   1  -9   6  426.74   23.76
  -1  -9  -6  443.64   25.10
   1  -9   7   70.41   10.40
  -1  -9  -7   61.71   10.44
   1   9   7   58.11   10.71
   1  -9   7   64.76    9.23
  -1  -9  -8   25.66    8.28
   1  -9   8   18.40    6.45
   1  -9   8   17.86    5.57
   1  -9   9   57.85   10.65
  -1  -9  -9   51.24   10.50
   1  -9   9   69.72    9.96
   1  -9  10  261.81   19.78
   1  -9  10  228.47   20.31
  -1  -9 -10  273.98   23.25
  -1  -9 -11  256.01   17.21
   1   9  11  274.46   16.72
   1  -9  11  288.07   14.63
   1   9  11  270.07   15.51
   1   9  11  278.78   15.87
   1  -9  11  266.77   14.92
   1  -9  12  203.80   12.92
  -1  -9 -12  215.27   16.16
   1   9  12  216.84   15.01
   1  -9  12  202.80   13.42
   1   9  12  233.41   14.88
   1  -9  13  174.86   11.67
   1   9  13  148.89   12.82
   1   9  13  177.13   13.36
  -1  -9 -13  161.07   11.69
   1  -9  13  168.38   12.38
   1  -9  14  166.76   12.15
   1   9  14  163.86   13.56
  -1  -9 -14  172.82   12.01
   1  -9  14  173.18   12.87
   1   9  14  168.85   13.30
   1   9  15   13.98    6.42
   1  -9  15   14.61    5.03
   1   9  15   10.81    5.69
   1   9  15   10.85    6.27
   1  -9  15    2.10    5.81
   1   9  16   48.19    8.77
   1  -9  16   45.87    6.46
   1   9  16   49.41    8.06
   1   9  16   52.46    7.39
   1  -9  16   48.14    7.30
   1   9  17  106.23   10.23
   1  -9  17  105.71    8.54
   1   9  17  103.71    9.69
   1   9  17  109.97    9.01
   1  -9  17  101.03    9.21
   1   9  18  167.50   11.78
   1  -9  18  138.80    9.28
   1  -9  18  160.71   10.74
   1   9  18  160.50    9.38
   1   9  18  169.35   11.37
   1   9  18  168.16   10.12
   1  -9  18  151.93   10.65
   1   9  19   10.03    4.33
   1   9  19    3.22    3.23
   1   9  19   -2.98    3.91
   1   9  19    3.64    2.95
   1  -9  19    2.67    2.98
   1  -9  19    8.85    4.24
   1   9  20   45.03    5.38
   1   9  20   36.20    4.64
   1   9  20   45.64    4.58
   1  -9  20   30.52    3.45
   1  -9  20   44.23    4.70
  -1  10  20  226.98   10.46
  -1  10  20  205.67    8.92
  -1  10  20  229.79    9.41
  -1  10  20  243.64   10.14
  -1 -10  20  219.32    9.91
  -1  10  19   10.44    3.73
  -1 -10  19    8.83    3.64
  -1  10  19    9.81    3.37
  -1  10  19    6.21    3.30
  -1  10  18   27.54    5.04
  -1 -10  18   30.35    5.66
  -1  10  18   27.26    4.97
  -1  10  18   30.48    5.04
   1 -10 -18   22.90    4.80
  -1  10  17   98.98    9.44
  -1 -10  17  106.88    9.33
  -1 -10  17   89.36    8.19
  -1  10  17  112.11    8.98
   1 -10 -17  107.06    9.07
  -1  10  16  124.23   11.00
  -1 -10  16  127.78   11.07
  -1  10  16  150.83   10.89
  -1  10  16  128.74    9.25
  -1 -10  16  132.81   10.38
   1 -10 -16  134.88   10.40
  -1 -10  16  110.77   10.25
  -1  10  15   52.91    7.88
  -1  10  15   50.87    7.34
  -1 -10  15   42.34    7.01
  -1 -10  15   38.06    6.85
   1 -10 -15   51.83    7.77
  -1  10  14  170.59   13.26
  -1  10  14  149.00   11.22
  -1 -10  14  161.57   11.85
  -1 -10  14  160.63   12.65
   1 -10 -14  154.06   11.85
  -1  10  13   10.29    5.29
  -1 -10  13    6.22    4.57
  -1  10  13    2.65    4.49
   1 -10 -13   11.18    5.36
  -1 -10  13   10.18    5.24
  -1  10  12  505.91   22.82
  -1 -10  12  544.75   22.47
  -1 -10  12  495.85   22.50
  -1  10  12  559.38   23.47
   1 -10 -12  563.71   23.02
  -1  10  11   59.42    7.90
  -1 -10  11   43.71    6.96
   1 -10 -10  135.44   16.18
  -1 -10  10  155.80   17.03
   1 -10 -10  138.89   12.14
  -1 -10  10  142.30   11.08
  -1 -10   9   23.07    7.72
   1 -10  -9   15.14    5.14
   1 -10  -8  155.64   16.10
  -1 -10   8  126.37   14.03
  -1 -10   8  142.07   15.35
   1  10  -8  120.01   14.39
   1 -10  -7  235.64   18.84
  -1 -10   7  209.21   17.35
  -1 -10   7  244.13   19.19
  -1  10   7  259.83   19.88
   1  10  -7  217.94   18.64
  -1 -10   6   74.82   11.09
   1  10  -6   68.48   10.27
  -1  10   6  101.35   12.82
   1 -10  -6   73.74   10.53
  -1 -10   6   82.78   10.32
  -1 -10   5   18.15    5.08
   1 -10  -5   21.79    5.85
   1 -10  -5   12.62    5.26
   1  10  -5   16.60    5.46
  -1 -10   5    5.69    4.81
  -1  10   5   17.67    6.53
  -1 -10   4    5.00    3.74
   1 -10  -4    6.96    5.26
   1 -10  -4   12.75    4.80
  -1  10   4    2.27    4.68
   1  10  -4    5.71    4.30
  -1 -10   4   11.33    5.24
   1 -10  -3   20.21    5.09
  -1 -10   3   30.66    6.84
   1 -10  -2  377.58   19.71
  -1 -10   2  385.97   21.60
  -1 -10   1  596.64   27.25
   1 -10  -1  592.87   25.47
   1 -10  -1  570.78   25.08
   1 -10   0  401.80   19.13
  -1 -10   0  396.36   21.73
   1 -10   0  416.15   20.35
   1 -10   0  414.47   21.08
   1 -10   1   79.30    9.70
   1 -10   1  104.49    9.86
   1 -10   1  101.10    9.82
  -1 -10  -1   94.95   10.79
   1 -10   2  304.80   16.57
   1 -10   2  281.19   16.79
   1 -10   2  302.95   18.68
  -1 -10  -2  297.95   18.62
  -1 -10  -3  247.14   17.07
   1 -10   3  252.84   17.56
   1 -10   3  254.35   16.44
  -1 -10  -4 1087.60   39.01
   1  10   4 1144.86   45.23
   1 -10   4 1051.69   38.41
   1 -10   4 1047.78   39.58
   1  10   5   58.62   10.66
   1 -10   5   46.78    8.63
   1 -10   5   52.34    9.41
   1  10   6  155.15   16.85
   1 -10   6  139.65   14.10
  -1 -10  -6  152.65   15.11
   1  10   7  156.00   16.76
  -1 -10  -7  162.63   16.52
   1 -10   7  184.36   16.65
  -1 -10  -8  217.02   19.74
   1 -10   8  217.09   18.80
   1 -10   9  622.09   33.43
  -1 -10  -9  639.89   35.37
  -1 -10 -10    4.16    4.73
   1  10  10    2.08    4.33
   1 -10  10   17.80    4.77
   1  10  10    3.24    3.79
   1  10  10   10.48    4.15
   1 -10  10    9.12    4.47
   1  10  11   12.96    5.10
  -1 -10 -11   13.61    6.10
   1 -10  11   11.28    4.44
   1  10  11   12.64    5.74
   1  10  11    9.58    4.56
   1 -10  11    7.51    4.34
   1 -10  12   21.65    5.38
   1 -10  12   18.43    5.27
   1  10  12   18.38    6.17
   1 -10  13  194.85   12.56
   1  10  13  182.46   13.89
   1  10  13  206.44   14.41
  -1 -10 -13  201.17   13.06
   1 -10  13  185.27   13.03
   1 -10  14  129.68   10.39
   1  10  14  122.28   11.69
   1 -10  14  121.07   10.73
  -1 -10 -14  130.49   10.62
   1  10  14  120.67   11.50
   1  10  15   30.76    7.26
   1 -10  15   45.35    6.47
   1  10  15   30.32    7.10
  -1 -10 -15   24.10    5.05
   1  10  15   29.83    7.35
   1 -10  15   28.96    5.93
   1  10  16  140.96   12.35
   1 -10  16  146.15   11.30
   1 -10  16  146.06   10.12
   1  10  16  149.57   10.62
   1  10  16  140.86   11.00
   1 -10  16  125.20   10.19
   1  10  17  166.41   11.97
   1 -10  17  162.66   10.18
   1 -10  17  170.67   11.41
   1  10  17  150.82   10.15
   1  10  17  139.13   10.64
   1 -10  17  134.44    9.94
   1  10  18   16.62    5.30
   1  10  18   26.42    4.11
   1  10  18   22.98    4.35
   1  10  18   21.21    4.90
   1 -10  18   17.94    4.51
   1 -10  18   14.27    3.58
   1  10  19   16.78    4.39
   1  10  19   21.89    3.99
   1  10  19   19.03    3.83
   1  10  19   18.58    3.74
   1 -10  19   20.55    3.35
   1 -10  19   17.43    3.92
   1  10  20   32.82    4.22
   1  10  20   35.12    3.51
   1  10  20   32.22    3.87
   1 -10  20   44.48    4.32
  -1  11  20    3.47    2.14
  -1 -11  20    1.23    1.96
  -1  11  19  151.84    8.84
  -1 -11  19  150.04    8.67
  -1  11  19  158.50    8.21
  -1  11  18  183.90   10.88
  -1 -11  18  182.02   10.62
  -1  11  18  200.78   10.50
  -1  11  18  170.92    9.46
   1 -11 -18  169.32    9.61
  -1  11  17    8.46    4.56
  -1 -11  17    4.57    4.44
  -1  11  17    4.03    3.66
   1 -11 -17    2.32    3.74
  -1  11  16   13.69    5.51
  -1 -11  16    4.03    4.97
  -1  11  16    2.15    3.75
  -1  11  16    7.53    3.70
   1 -11 -16    4.27    4.29
  -1  11  15   67.84    8.57
  -1 -11  15   67.24    8.48
  -1  11  15   70.92    7.93
   1 -11 -15   75.62    8.24
  -1  11  14  207.07   13.89
  -1 -11  14  217.65   14.46
  -1  11  14  213.70   13.13
   1 -11 -14  211.90   13.90
  -1 -11  13  394.86   19.59
  -1  11  13  409.90   20.20
   1 -11 -13  404.67   19.44
  -1 -11  12   79.63    9.41
  -1  11  12   76.42    8.54
  -1  11  12   75.13    8.72
   1 -11 -12   96.39    9.94
  -1 -11  11   88.63    9.65
  -1  11  11   90.65    9.32
  -1 -11  10   13.99    4.77
   1 -11 -10    9.46    4.51
  -1  11  10   18.90    5.34
   1 -11  -9   14.63    5.37
  -1  11   9   17.27    5.21
  -1 -11   9   15.25    7.23
   1 -11  -9   16.05    8.10
  -1 -11   9   13.20    5.29
   1 -11  -8  355.15   25.02
  -1 -11   8  335.99   23.39
  -1  11   7    1.59    5.33
  -1 -11   7   -3.38    6.17
   1 -11  -7    9.12    6.54
  -1 -11   7    4.09    5.51
  -1  11   6   25.43    8.25
   1  11  -6   25.93    7.79
  -1 -11   6   27.60    8.13
   1 -11  -6   35.46    9.28
   1  11  -5  377.52   24.75
  -1  11   5  439.93   26.43
  -1 -11   5  400.14   25.01
   1 -11  -4   44.05    7.51
  -1  11   4   39.96    8.78
  -1 -11   4   48.66    9.18
   1  11  -4   38.91    8.51
   1 -11  -3  131.39   12.07
  -1 -11   3  141.78   14.30
   1 -11  -2   17.18    5.92
   1 -11  -2   13.68    4.83
  -1 -11   2   16.04    5.92
   1 -11  -1  420.08   22.28
   1 -11  -1  386.93   21.50
  -1 -11   1  391.18   23.15
   1 -11   0   32.92    6.78
   1 -11   0   32.95    6.87
  -1 -11   0   25.31    6.40
  -1 -11  -1   32.74    7.74
   1 -11   1   21.19    5.22
   1 -11   1   36.56    7.32
   1 -11   2 1430.54   48.26
   1 -11   2 1431.03   45.43
  -1 -11  -2 1502.05   49.21
   1 -11   3   27.10    6.83
   1  11   3   25.30    8.15
   1 -11   3   23.73    6.04
  -1 -11  -3   36.89    7.93
   1 -11   4  108.71   12.87
   1 -11   4   88.93   10.66
  -1 -11  -4   96.10   11.73
   1  11   4  111.06   13.75
  -1 -11  -5  323.33   21.09
   1  11   5  342.33   25.58
   1 -11   5  299.87   20.52
   1 -11   5  326.96   22.01
  -1 -11  -6  312.85   21.11
   1 -11   6  298.32   21.20
   1  11   6  298.64   23.90
  -1 -11  -7  309.09   23.27
   1  11   7  341.55   26.31
   1 -11   7  294.64   21.99
  -1 -11  -7  323.96   21.70
  -1 -11  -8  317.08   24.62
   1 -11   8  279.03   22.01
  -1 -11  -8  278.55   17.43
  -1 -11  -9  161.95   13.65
   1  11   9  190.34   12.71
   1  11   9  155.48   12.26
   1 -11   9  164.23   11.09
   1 -11   9  169.54   12.08
   1  11   9  171.60   12.18
   1  11   9  179.94   12.59
  -1 -11 -10  134.22   12.81
   1  11  10  146.00   12.34
   1 -11  10  120.93    9.81
   1 -11  10  134.38   11.32
   1  11  10  138.39   11.17
   1  11  10  119.68   11.35
  -1 -11 -11  306.39   19.24
   1  11  11  302.75   17.94
   1 -11  11  319.06   15.59
   1 -11  11  311.75   17.07
   1  11  11  289.87   16.65
   1 -11  11  266.45   15.15
   1  11  11  290.40   16.85
   1 -11  12    3.78    4.13
   1  11  12   -5.50    5.53
   1 -11  12    4.13    4.35
   1 -11  13  111.83    9.59
   1 -11  13  148.88   11.97
   1  11  13  124.58   11.52
   1  11  13  128.48   11.58
   1 -11  13  103.45    9.62
  -1 -11 -13  116.63   10.32
   1 -11  14  176.76   11.37
   1 -11  14  166.15   12.45
   1  11  14  161.28   12.96
  -1 -11 -14  163.03   11.41
   1  11  14  151.72   11.90
   1  11  15  152.23   12.33
   1 -11  15  115.45    9.16
   1 -11  15  132.68   11.01
   1  11  15  134.32   10.61
  -1 -11 -15  126.43    9.76
   1  11  16   73.19    8.94
   1  11  16   70.01    8.00
   1  11  16   62.18    7.22
   1 -11  16   70.92    7.97
   1 -11  16   56.63    6.54
   1  11  17   12.31    4.94
   1  11  17    2.64    3.98
   1  11  17    4.62    4.12
   1 -11  17    4.25    3.18
   1 -11  17    7.59    4.38
   1  11  18   45.77    5.83
   1  11  18   42.10    5.47
   1  11  18   43.71    4.57
   1 -11  18   44.32    4.44
   1 -11  18   48.12    5.75
   1  11  19   81.32    6.44
   1  11  19   82.24    6.05
   1  11  19   83.62    5.42
   1  11  19   90.04    5.84
   1 -11  19   97.03    6.38
  -1  12  19    2.11    2.26
  -1 -12  19    2.54    2.58
  -1  12  19    1.35    2.11
  -1  12  18    5.06    3.48
  -1 -12  18    1.54    3.30
  -1  12  18    8.37    3.35
   1 -12 -18    5.96    2.75
  -1 -12  17  132.36    9.26
  -1  12  17  120.96    9.15
   1 -12 -17  127.45    8.73
  -1  12  16   39.57    6.26
  -1 -12  16   40.47    6.51
  -1  12  16   31.41    4.63
   1 -12 -16   44.56    6.21
  -1 -12  15  171.45   12.03
  -1  12  15  161.10   11.89
   1 -12 -15  163.80   11.57
  -1 -12  14    3.67    5.72
  -1  12  14    0.97    4.90
   1 -12 -14    1.73    4.18
  -1 -12  13   54.15    7.87
  -1  12  13   51.36    7.46
   1 -12 -13   56.05    7.52
  -1 -12  12   52.72    7.77
  -1  12  12   56.53    7.65
   1 -12 -12   46.96    7.20
  -1  12  12   62.57    8.11
  -1 -12  11  235.28   15.08
  -1  12  11  246.78   14.74
  -1 -12  10   71.10    8.53
   1 -12 -10   78.52    9.83
  -1  12  10   77.73    8.29
   1 -12  -9  390.55   21.12
  -1  12   9  414.04   18.70
  -1 -12   9  417.52   19.68
   1 -12  -8  492.68   23.24
  -1  12   8  495.68   20.33
  -1 -12   8  515.03   21.55
   1 -12  -8  484.69   21.13
   1 -12  -7   76.04    8.97
  -1 -12   7   88.24    8.95
   1 -12  -7   77.69    8.31
  -1  12   7  104.49   14.52
  -1 -12   6  519.98   30.48
  -1  12   6  518.22   30.88
  -1  12   5   51.29   10.06
  -1 -12   5   49.90    9.60
  -1 -12   4   11.17    6.21
  -1  12   4   -5.97    6.47
  -1 -12   3  194.32   17.77
   1 -12  -3  208.28   16.21
   1  12  -3  187.30   18.48
   1 -12  -3  210.92   17.40
   1 -12  -2  257.81   18.36
   1 -12  -2  277.50   19.37
  -1 -12   2  295.04   21.38
   1 -12  -1  189.99   15.73
   1 -12  -1  189.58   15.80
  -1 -12   1  172.48   16.13
   1 -12   0   22.74    6.14
   1 -12   0   17.12    6.45
  -1 -12   0   16.07    6.96
  -1 -12  -1  275.66   20.08
   1 -12   1  274.81   19.73
   1 -12   2   60.14   10.09
  -1 -12  -2   71.04   10.75
  -1 -12  -3  240.06   18.85
   1 -12   3  251.13   19.48
   1  12   3  246.30   22.46
   1  12   4  421.46   29.17
  -1 -12  -4  391.64   24.11
   1 -12   4  333.00   23.04
   1 -12   5   -1.70    5.14
   1  12   5    9.08    8.65
  -1 -12  -5    7.49    6.10
   1 -12   5    1.79    5.06
   1  12   6   44.88   11.02
  -1 -12  -6   33.86    8.78
   1 -12   6   36.42    8.71
   1 -12   7  243.72   13.30
   1  12   7  259.88   14.85
  -1 -12  -7  251.96   16.80
   1  12   7  249.68   14.24
   1 -12   7  266.75   14.79
   1 -12   7  239.91   20.19
  -1 -12  -7  233.45   13.87
  -1 -12  -8    4.10    5.15
   1  12   8    4.38    3.93
   1  12   8   11.19    4.86
   1 -12   8   -0.93    3.57
   1 -12   8   -0.87    4.36
   1  12   8   10.99    4.87
   1  12   9   67.12    8.50
   1  12   9   71.63    9.10
  -1 -12  -9   46.41    8.04
   1 -12   9   49.43    6.98
   1 -12   9   59.32    7.96
   1  12   9   57.26    8.00
   1  12   9   52.75    7.51
  -1 -12 -10   87.00   10.47
   1  12  10   92.14    9.99
   1 -12  10   88.24    8.51
   1 -12  10   91.31    9.56
   1  12  10  104.39   10.00
   1  12  10   95.51    9.51
   1 -12  11  235.28   13.58
  -1 -12 -11  240.46   17.22
   1 -12  11  270.25   15.92
   1  12  11  244.64   15.20
   1  12  11  262.85   15.92
   1 -12  12    3.91    4.51
   1 -12  12    3.29    5.06
   1  12  12    4.67    5.19
   1 -12  13   78.43    7.76
   1 -12  13   78.26    9.01
   1  12  13   63.51    8.64
  -1 -12 -13   76.01    8.29
   1  12  13   68.82    9.11
   1  12  14   17.66    5.82
   1 -12  14   12.47    5.51
   1 -12  14   15.71    4.48
   1  12  14   16.24    5.47
   1  12  14   15.19    5.71
  -1 -12 -14   17.53    5.81
   1  12  15   87.86    9.55
   1 -12  15   74.98    6.91
   1 -12  15   90.78    8.73
   1  12  15   89.70    8.64
  -1 -12 -15   82.55    7.88
   1  12  16    4.39    4.48
   1 -12  16    2.29    3.04
   1 -12  16    6.30    4.59
   1  12  16    6.60    3.61
   1  12  16    2.33    4.01
  -1 -12 -16    2.62    3.40
   1  12  17  133.51    9.92
   1  12  17  129.29    8.67
   1  12  17  146.63    8.20
   1  12  17  147.86    8.83
   1 -12  17  134.28    9.14
   1  12  18    9.37    3.35
   1  12  18   20.61    3.71
   1  12  18   16.33    3.39
   1 -12  18   15.53    3.47
   1  12  19    6.90    2.66
  -1  13  18   13.61    3.15
  -1 -13  18   12.64    3.33
  -1 -13  18   10.47    3.30
  -1  13  18    9.95    2.59
   1 -13 -18   11.78    2.92
  -1 -13  18   15.65    3.66
  -1 -13  17    5.32    3.26
  -1  13  17    4.37    3.04
   1 -13 -17    6.03    3.19
  -1  13  16    6.68    3.75
  -1 -13  16    0.84    4.08
  -1  13  16    0.55    2.65
   1 -13 -16   -3.91    3.54
  -1 -13  15  247.36   13.84
  -1  13  15  244.94   13.56
   1 -13 -15  258.58   13.71
  -1 -13  14    1.22    5.07
  -1  13  14    3.04    4.13
   1 -13 -14    5.73    4.03
  -1 -13  13  254.36   15.20
  -1  13  13  240.63   14.60
   1 -13 -13  290.40   15.70
  -1 -13  12   23.04    6.53
  -1  13  12   16.16    5.15
   1 -13 -12   34.66    6.91
  -1 -13  11   31.64    7.19
  -1  13  11   24.75    5.94
  -1  13  11   33.34    6.01
   1 -13 -10   31.94    7.39
  -1 -13  10   28.82    6.45
   1 -13  -9   43.43    7.92
  -1 -13   9   42.04    7.33
   1 -13  -8  126.27   12.05
  -1  13   8  135.76   10.25
   1 -13  -8  129.35   10.96
  -1 -13   8  134.17   11.37
  -1 -13   7   31.80    6.50
   1 -13  -7   37.29    6.29
  -1  13   7   45.04    6.70
   1 -13  -7   33.43    6.70
   1 -13  -6   24.74    5.17
  -1 -13   6   22.17    5.83
   1 -13  -6   35.12    6.99
  -1 -13   6   27.35    6.78
  -1 -13   5  214.21   13.37
  -1  13   5  255.71   22.49
  -1 -13   5  235.72   13.60
   1 -13  -5  230.21   13.85
   1 -13  -5  265.41   16.15
  -1 -13   5  268.75   15.84
  -1  13   4  212.52   20.37
  -1 -13   4  201.57   12.97
   1 -13  -4  239.12   19.93
   1 -13  -4  230.56   13.39
   1 -13  -3  624.90   31.68
  -1  13   3  593.32   34.15
  -1 -13   3  627.23   33.94
  -1 -13   2   -3.59    5.20
   1 -13  -2    4.30    4.58
   1 -13  -2   -0.30    4.47
  -1 -13   1   28.91    8.17
   1 -13  -1   23.77    7.08
   1 -13   0    6.47    4.50
  -1 -13   0    9.47    5.23
   1 -13   1   73.44   11.17
  -1 -13  -1   79.97   11.86
  -1 -13  -2  105.80   13.29
   1 -13   2   93.24   12.42
  -1 -13  -3    4.33    6.01
   1  13   3    6.82    7.08
   1 -13   3    3.63    6.03
   1  13   4   57.13    7.57
  -1 -13  -4   72.17    9.08
  -1 -13  -4   69.27   10.83
   1 -13   4   54.74    7.22
   1 -13   4   59.84    7.43
   1  13   5 1406.68   40.62
  -1 -13  -5 1429.43   44.53
   1 -13   5 1425.41   40.30
  -1 -13  -5 1369.15   39.53
   1 -13   5 1433.93   40.13
   1  13   6   51.49    7.84
  -1 -13  -6   42.06    8.25
   1  13   6   46.05    6.83
  -1 -13  -6   34.24    6.13
   1 -13   6   41.57    6.92
   1 -13   6   35.22    6.45
   1  13   7  212.77   13.88
  -1 -13  -7  227.47   16.49
  -1 -13  -7  222.37   13.68
   1 -13   7  235.96   14.30
   1  13   7  223.97   13.94
   1  13   8   16.22    5.29
  -1 -13  -8   16.83    6.57
   1  13   8   18.93    5.78
   1 -13   8   23.66    6.11
   1  13   8   21.75    5.88
   1  13   8   13.45    5.12
   1  13   9  227.73   15.27
  -1 -13  -9  232.52   16.98
   1 -13   9  232.85   13.38
   1  13   9  250.77   15.25
   1 -13   9  238.94   14.65
   1  13   9  244.85   14.96
   1  13   9  266.86   15.33
  -1 -13 -10   50.88    8.42
   1 -13  10   50.11    7.55
   1 -13  10   51.39    6.91
   1  13  10   49.37    7.80
   1  13  10   44.47    7.91
  -1 -13 -11   15.59    6.79
   1 -13  11   16.52    5.44
   1 -13  11   19.58    5.37
   1  13  11   23.22    6.20
   1  13  11   30.07    6.64
   1 -13  12    4.29    4.02
   1 -13  12   11.18    5.51
  -1 -13 -12    3.96    6.10
   1  13  12   13.91    5.44
   1 -13  13  110.72    9.97
   1 -13  13  110.01    8.62
   1  13  13   83.89    9.21
   1  13  13   93.83    9.62
  -1 -13 -13  114.29    9.68
   1  13  14   24.28    6.46
   1 -13  14   38.85    5.43
   1 -13  14   36.05    6.33
   1  13  14   36.15    5.88
   1  13  14   34.62    6.26
  -1 -13 -14   40.76    6.19
   1  13  15  101.17    9.28
   1 -13  15  100.95    8.73
   1  13  15   87.83    7.82
  -1 -13 -15   99.59    8.20
   1  13  16   25.04    5.21
   1 -13  16   23.21    4.73
   1  13  16   26.58    4.58
   1  13  16   22.42    4.86
  -1 -13 -16   23.13    4.04
   1  13  17    0.03    3.07
   1  13  17    0.35    2.55
   1  13  17    8.34    2.66
   1  13  17    0.97    2.77
   1 -13  17   -3.12    3.18
   1 -13  17    3.88    3.20
   1 -13  18    0.60    2.09
   1 -13  18    1.65    2.14
   1  13  18    3.96    2.60
  -1 -14  17   21.08    3.55
  -1 -14  17   18.33    3.34
  -1  14  17   21.05    3.37
  -1 -14  17   20.80    3.76
   1 -14 -17   17.84    3.33
  -1 -14  16    6.02    3.40
  -1 -14  16   11.54    3.54
  -1  14  16   11.04    3.49
  -1 -14  16    8.84    3.61
   1 -14 -16    5.92    2.80
  -1 -14  15   93.87    8.29
  -1  14  15   90.75    7.73
   1 -14 -15   99.53    7.88
  -1 -14  15  119.59    9.66
  -1 -14  14   14.74    4.90
  -1  14  14    8.57    4.15
   1 -14 -14   16.44    4.97
  -1 -14  14   27.65    6.29
  -1 -14  13  159.92   11.85
  -1  14  13  161.43   11.51
   1 -14 -13  149.54   11.25
  -1 -14  12    5.37    5.08
  -1  14  12   -8.06    4.97
   1 -14 -12    4.49    4.97
  -1 -14  11  239.75   14.91
  -1  14  11  248.75   14.81
   1 -14 -11  265.92   15.49
  -1 -14  10    0.84    5.02
   1 -14 -10    7.67    6.12
  -1 -14  10   17.42    7.22
  -1 -14   9   46.56    8.14
   1 -14  -9   46.91    8.26
  -1 -14   9   51.28    8.59
   1 -14  -8  103.32    9.79
  -1 -14   8  105.87    9.97
  -1 -14   8   89.50    9.59
   1 -14  -8   93.05   10.37
  -1 -14   8  111.92   11.22
  -1 -14   7  226.07   14.08
  -1 -14   7  208.15   13.92
   1 -14  -7  203.65   13.62
   1 -14  -7  229.88   15.72
  -1 -14   7  231.47   15.39
  -1 -14   6   57.79    7.68
   1 -14  -6   69.07    8.13
  -1 -14   6   59.85    7.80
   1 -14  -6   70.51    9.32
  -1 -14   6   77.38    9.50
  -1 -14   5  118.98   10.32
  -1 -14   5  116.69   10.01
   1 -14  -5  103.91    9.49
   1 -14  -5  111.54   11.31
  -1 -14   5  126.82   11.15
  -1 -14   4  101.29    9.32
   1 -14  -4  100.87    9.44
   1 -14  -4  113.58   11.36
  -1 -14   4   95.93    9.81
   1 -14  -3  477.19   21.33
  -1 -14   3  439.37   19.40
   1 -14  -3  474.17   20.56
   1 -14  -3  472.15   22.06
  -1 -14   3  435.28   20.69
   1 -14  -2   35.23    6.72
  -1 -14   2   25.22    5.19
   1 -14  -2   22.24    5.52
   1 -14  -2   17.57    4.79
  -1 -14   2   24.66    6.29
   1 -14  -1  188.70   13.48
  -1 -14   1  208.28   15.34
   1 -14  -1  222.07   14.24
   1 -14  -1  179.00   12.50
  -1 -14   1  205.36   14.21
  -1 -14   1  178.99   12.00
   1 -14   0   42.03    7.39
   1  14   0   40.99    5.83
  -1 -14   0   57.17    9.14
   1 -14   0   34.27    6.07
  -1 -14   0   34.90    6.04
   1 -14   0   63.73    8.49
  -1 -14   0   47.69    7.94
   1  14   1   87.00    8.61
   1 -14   1   81.51    9.40
  -1 -14  -1   90.29   10.32
  -1 -14  -1   89.83    8.97
   1 -14   1   75.83    8.90
  -1 -14  -1   74.61    9.32
   1 -14   1   70.65    8.07
  -1 -14  -2   56.95    9.23
   1  14   2   44.20    6.89
   1  14   2   55.99    7.36
   1 -14   2   57.40    8.41
  -1 -14  -2   54.52    6.90
   1 -14   2   29.94    5.53
  -1 -14  -2   34.84    7.00
   1  14   3  277.35   15.58
  -1 -14  -3  282.47   17.54
  -1 -14  -3  273.60   15.09
  -1 -14  -3  261.49   16.23
   1 -14   3  274.38   15.35
  -1 -14  -4    5.82    5.09
   1  14   4   20.43    5.77
  -1 -14  -4    9.52    4.26
   1 -14   4    4.62    4.13
   1  14   5   17.67    5.28
  -1 -14  -5   27.32    7.58
   1  14   5   25.15    5.48
   1 -14   5   17.23    5.55
   1 -14   5    1.96    4.43
  -1 -14  -5   22.78    5.44
   1  14   6   30.86    6.30
  -1 -14  -6   41.54    8.63
   1  14   6   32.85    5.99
   1 -14   6   33.02    6.14
   1 -14   6   38.62    7.04
  -1 -14  -6   25.64    5.47
  -1 -14  -7  270.77   18.27
   1  14   7  265.96   15.66
  -1 -14  -7  254.38   14.76
   1 -14   7  268.47   15.73
   1 -14   7  268.92   15.61
   1  14   7  267.86   15.29
   1  14   8   26.56    6.29
  -1 -14  -8   48.19    8.64
   1 -14   8   41.32    7.35
   1 -14   8   44.38    7.55
   1  14   8   40.95    7.18
   1  14   8   49.46    7.07
  -1 -14  -9   69.43    9.83
   1 -14   9   76.13    9.28
   1 -14   9   64.90    8.23
   1  14   9   70.61    8.75
   1  14   9   70.41    8.59
  -1 -14 -10   46.68    8.47
   1 -14  10   57.58    7.99
   1 -14  10   63.66    8.34
   1  14  10   50.60    7.91
   1  14  10   49.20    7.91
   1 -14  11  274.00   15.58
  -1 -14 -11  316.39   19.25
   1  14  11  264.28   15.47
   1 -14  12    7.22    4.64
   1  14  12    6.24    5.03
  -1 -14 -12   17.13    6.32
   1  14  12    8.22    4.75
  -1 -14 -12    6.39    4.69
   1 -14  13  253.29   13.96
   1 -14  13  271.73   14.32
   1  14  13  223.58   13.96
  -1 -14 -13  253.32   13.72
   1  14  13  234.97   13.81
   1  14  14    2.83    4.18
   1 -14  14    1.42    3.96
   1 -14  14   -0.95    3.87
   1  14  14    2.32    3.49
  -1 -14 -14    2.85    3.88
   1  14  15   15.93    4.82
   1 -14  15   13.10    3.82
   1 -14  15   20.58    4.72
   1  14  15   21.60    4.25
  -1 -14 -15   16.26    3.99
   1  14  16    4.85    3.29
   1 -14  16   -1.22    3.02
   1 -14  16    3.67    3.11
   1  14  16   -0.49    2.28
   1  14  16   -0.22    2.52
  -1 -14 -16    0.98    2.54
   1  14  17   78.13    5.97
   1 -14  17   79.86    5.46
   1 -14  17   85.89    5.67
   1  14  17   77.74    5.19
  -1 -15  16    3.20    2.76
  -1  15  16    1.40    2.06
   1 -15 -16    2.01    2.64
  -1 -15  16    0.82    2.29
  -1  15  15  161.48    8.96
  -1 -15  15  179.05    9.52
  -1 -15  15  168.55    9.67
  -1  15  15  150.44    7.78
  -1 -15  15  175.81    9.93
   1 -15 -15  188.76    9.96
  -1 -15  14   -0.67    4.03
  -1 -15  14    6.76    4.18
  -1  15  14   10.95    3.95
  -1 -15  14    6.70    4.20
   1 -15 -14    6.68    3.50
  -1 -15  13   41.84    6.38
  -1 -15  13   57.58    6.84
  -1  15  13   53.80    6.38
   1 -15 -13   62.76    7.40
  -1 -15  13   59.70    7.26
  -1 -15  12    9.69    5.06
  -1 -15  12   17.17    5.12
  -1  15  12    9.93    4.72
  -1 -15  12   23.06    6.17
   1 -15 -12   21.96    5.57
  -1 -15  11    6.31    4.76
  -1 -15  11    2.28    4.94
  -1  15  11   -0.82    3.76
   1 -15 -11    4.49    4.78
  -1 -15  11    8.34    5.32
   1 -15 -11    5.03    5.12
  -1 -15  10   62.13    8.07
  -1 -15  10   61.74    8.48
   1 -15 -10   68.85    8.66
  -1  15  10   47.23    6.47
  -1 -15  10   63.59    8.57
  -1 -15   9   69.17    8.18
  -1 -15   9   80.24    9.03
   1 -15  -9   77.48    9.64
  -1 -15   9   82.21    9.22
   1 -15  -8   62.16    8.43
  -1 -15   8   51.28    7.81
  -1 -15   8   57.85    8.07
   1 -15  -8   61.51    8.83
  -1 -15   8   63.10    8.74
  -1 -15   7  284.50   16.43
   1 -15  -7  279.82   16.14
  -1 -15   7  295.16   16.18
   1 -15  -7  306.05   18.69
  -1 -15   7  315.40   17.75
   1 -15  -6   -1.05    4.70
  -1 -15   6    1.22    4.83
   1 -15  -6    5.16    5.46
  -1 -15   6   -5.78    5.31
   1 -15  -5  235.63   14.44
  -1 -15   5  249.76   14.76
   1 -15  -5  248.20   16.53
  -1 -15   5  238.15   15.40
   1 -15  -4   48.02    7.04
  -1 -15   4   53.47    7.13
   1 -15  -4   75.60    9.23
  -1 -15   4   71.78    8.94
   1 -15  -3   30.52    6.27
  -1 -15   3   22.98    5.39
   1 -15  -3   30.41    6.55
  -1 -15   3   30.35    6.26
  -1 -15   2   20.31    6.34
   1  15  -2   20.30    5.50
   1 -15  -2   20.28    6.15
  -1 -15   2    6.95    4.30
   1 -15  -2   17.13    5.95
  -1 -15   2   33.26    8.08
   1 -15  -2    5.20    4.58
   1  15  -1   99.17    9.56
   1 -15  -1  101.72   10.59
  -1 -15   1  101.21   11.44
  -1 -15   1   91.58    9.10
   1 -15  -1  104.80   10.40
  -1 -15   1  107.95   11.13
   1 -15  -1  102.27   10.02
   1 -15   0    7.08    5.26
  -1 -15   0   21.80    7.36
   1  15   0    6.07    4.16
  -1 -15   0    7.87    5.03
   1 -15   0   10.53    5.19
  -1 -15   0    4.17    5.32
   1 -15   0    8.38    6.04
   1  15   1   98.12    9.42
  -1 -15  -1  109.03   11.67
   1 -15   1  100.87   10.78
  -1 -15  -1   97.56    9.50
   1 -15   1   90.43    9.54
  -1 -15  -1   85.58   10.40
   1 -15   1   93.18   10.27
   1  15   2   54.18    7.37
  -1 -15  -2   47.22    7.95
   1 -15   2   81.79    9.51
   1 -15   2   62.08    7.65
  -1 -15  -2   56.79    8.79
  -1 -15  -2   50.99    7.09
   1 -15   2   68.88    9.24
  -1 -15  -3   29.74    6.57
   1 -15   3   41.17    7.52
   1  15   3   34.56    6.44
   1 -15   3   35.28    6.70
  -1 -15  -3   20.98    5.44
  -1 -15  -4    8.72    6.00
   1  15   4   17.74    5.72
   1  15   4   10.06    4.04
   1 -15   4   11.80    5.04
  -1 -15  -4    4.96    4.63
  -1 -15  -5   86.11   10.92
   1  15   5   82.78    9.04
   1  15   5   78.81    8.52
  -1 -15  -5   78.79    8.77
   1 -15   5   74.22    8.74
  -1 -15  -6  139.18   13.27
   1  15   6  117.84   10.58
   1  15   6  122.32   10.55
  -1 -15  -6  101.80    9.54
   1 -15   6  116.74   11.02
  -1 -15  -7  163.07   14.41
   1  15   7  159.92   12.23
   1 -15   7  174.02   12.54
  -1 -15  -7  144.43   11.32
   1 -15   7  166.42   12.31
   1  15   7  170.06   12.43
   1  15   8  111.47   10.39
  -1 -15  -8  109.61   12.10
   1 -15   8  101.10    9.70
   1 -15   8  127.07   10.68
   1  15   8   99.50    9.48
   1  15   8  110.83    9.89
  -1 -15  -9  567.02   26.28
   1 -15   9  557.38   22.95
   1 -15   9  608.78   23.71
   1  15   9  577.50   23.14
   1  15   9  584.70   22.95
  -1 -15 -10   13.66    6.21
   1 -15  10   24.36    6.65
   1 -15  10   11.56    5.46
   1  15  10   10.00    5.01
   1  15  10   13.57    4.91
   1 -15  11  302.87   15.68
   1 -15  11  289.53   15.37
   1  15  11  304.86   15.65
   1 -15  12   10.97    4.56
   1 -15  12    4.90    4.17
   1  15  12    8.84    4.23
  -1 -15 -12   14.52    5.16
   1  15  12   20.53    5.47
   1 -15  13   46.43    6.21
   1 -15  13   61.39    7.10
   1  15  13   54.15    7.15
  -1 -15 -13   42.05    5.94
   1 -15  14   11.93    4.25
   1 -15  14    5.87    3.67
   1  15  14    3.34    3.28
  -1 -15 -14    9.86    3.63
   1  15  15  204.68   10.68
   1 -15  15  200.30    9.88
   1 -15  15  223.28   10.32
   1  15  15  197.95    9.82
  -1 -15 -15  202.16    9.74
   1  15  16    5.87    2.77
   1 -15  16    0.32    2.23
   1  15  16   -1.99    2.21
  -1 -16  15    3.31    2.40
   1 -16 -15    5.49    2.54
  -1 -16  14   46.86    5.13
  -1  16  14   48.37    4.88
   1 -16 -14   46.82    5.35
  -1 -16  14   43.16    4.88
  -1 -16  13   63.59    6.39
  -1  16  13   55.77    5.80
   1 -16 -13   67.39    7.03
  -1 -16  13   59.53    6.47
  -1 -16  12    9.01    4.41
  -1  16  12    8.75    3.92
   1 -16 -12   11.78    4.62
  -1 -16  12    9.64    4.77
  -1 -16  11   43.65    6.31
  -1  16  11   48.80    5.93
  -1 -16  11   36.82    5.96
  -1 -16  10   35.76    6.21
  -1  16  10   23.67    4.74
  -1 -16  10   27.89    5.87
   1 -16 -10   35.88    6.86
  -1 -16   9    1.99    4.87
   1 -16  -9    3.91    5.49
  -1 -16   9    6.44    4.25
  -1 -16   8   40.81    7.10
   1 -16  -8   35.26    7.02
  -1 -16   8   31.37    6.08
   1 -16  -7  130.06   10.81
  -1 -16   7  111.82    9.95
   1 -16  -7  131.27   11.99
  -1 -16   7  137.43   11.44
   1 -16  -6    9.93    5.52
  -1 -16   6   13.39    5.65
   1 -16  -6   24.22    6.85
  -1 -16   6   20.52    5.94
  -1 -16   5   12.92    5.10
   1 -16  -5    7.44    5.09
   1 -16  -5    2.08    5.34
  -1 -16   5    3.98    4.62
   1 -16  -4   17.11    6.39
  -1 -16   4   13.29    6.65
  -1 -16   4   15.81    5.28
   1 -16  -4    5.64    4.85
   1  16  -3  191.57   12.72
   1 -16  -3  190.90   14.21
  -1 -16   3  209.91   15.75
  -1 -16   3  177.01   12.42
  -1 -16   3  195.81   14.54
   1 -16  -3  189.72   12.97
   1  16  -2    5.61    4.56
   1 -16  -2    9.55    5.03
  -1 -16   2   23.30    7.39
  -1 -16   2   17.17    6.07
  -1 -16   2   15.84    6.61
   1 -16  -2    9.48    4.91
   1 -16  -1   59.40    8.73
   1  16  -1   46.07    7.20
  -1 -16   1   61.75    9.80
  -1 -16   1   54.84    9.11
   1 -16  -1   47.47    7.87
   1 -16  -1   46.36    7.37
  -1 -16   1   53.09    7.66
   1  16   0   -3.72    4.57
   1 -16   0    0.96    5.08
  -1 -16   0   -0.46    5.45
   1 -16   0    4.47    5.49
  -1 -16   0    3.51    4.45
   1 -16   0   -1.37    4.81
  -1 -16   0    2.13    5.63
   1  16   1   15.70    5.09
   1 -16   1   26.85    7.36
  -1 -16  -1   11.44    5.66
  -1 -16  -1   17.02    6.47
   1 -16   1   25.81    6.58
  -1 -16  -1   19.74    5.74
   1 -16   1   36.37    7.34
   1 -16   2   20.24    6.50
  -1 -16  -2   14.77    6.65
   1  16   2   15.82    5.53
   1 -16   2   16.16    6.90
  -1 -16  -2   13.89    4.99
   1 -16   2    7.41    5.07
  -1 -16  -3   39.37    6.99
   1  16   3   47.62    7.49
   1 -16   3   37.10    6.85
   1 -16   3   39.64    6.65
   1 -16   3   48.05    8.11
  -1 -16  -3   35.51    6.52
  -1 -16  -4   21.59    7.59
   1  16   4   10.53    5.09
   1 -16   4   21.89    6.80
   1  16   4   13.38    4.87
   1 -16   4   16.95    5.87
  -1 -16  -4   10.62    4.35
   1 -16   5   13.21    5.48
  -1 -16  -5   14.94    6.32
   1  16   5    6.65    4.64
   1  16   5    0.09    4.34
  -1 -16  -5    5.80    4.53
   1 -16   5    5.27    4.90
  -1 -16  -6   56.35    9.04
   1  16   6   68.71    8.42
   1  16   6   79.69    8.76
   1 -16   6   66.66    8.33
  -1 -16  -6   67.47    7.90
   1  16   7  556.71   22.91
  -1 -16  -7  554.83   25.96
   1  16   7  573.64   22.61
   1 -16   7  565.76   22.93
  -1 -16  -8   54.11    8.79
   1  16   8   59.08    7.67
   1 -16   8   66.97    8.44
  -1 -16  -9  225.28   15.48
   1 -16   9  224.84   13.62
   1  16   9  226.80   13.49
   1 -16  10    3.92    5.00
  -1 -16 -10    4.02    6.03
   1  16  10    3.96    4.16
   1 -16  11   50.23    7.12
   1  16  11   38.83    5.80
  -1 -16 -11   69.34    9.09
  -1 -16 -11   58.54    6.81
   1  16  11   52.95    6.36
   1 -16  12    8.52    4.40
   1  16  12    9.33    4.12
  -1 -16 -12    9.85    3.73
   1 -16  13  476.42   17.16
   1  16  13  437.75   17.43
  -1 -16 -13  464.18   16.90
   1 -16  14    8.09    3.39
   1  16  14    6.33    3.27
  -1 -16 -14    9.33    2.90
   1  16  15   69.12    5.32
   1 -16  15   70.46    5.21
   1  16  15   64.84    4.91
  -1 -17  14   11.57    2.75
   1 -17 -14   12.07    2.95
  -1 -17  13   46.50    4.88
   1 -17 -13   49.82    5.27
  -1 -17  12    6.22    3.64
   1 -17 -12    7.82    4.06
  -1 -17  11    4.36    3.44
   1 -17 -11    3.80    2.59
   1 -17 -11   -0.45    3.74
  -1 -17  10    7.14    3.85
   1 -17 -10   15.79    4.90
  -1 -17   9   12.95    4.91
   1 -17  -9    7.62    5.09
   1 -17  -9   21.97    5.71
   1 -17  -8  385.20   18.88
  -1 -17   8  364.61   16.74
   1 -17  -7   74.47    8.91
  -1 -17   7   94.97    8.91
  -1 -17   6    1.01    5.66
   1 -17  -6    5.16    5.16
   1 -17  -6   -1.91    4.48
  -1 -17   6    3.41    4.54
   1 -17  -5  241.39   15.47
   1  17  -5  219.04   13.34
  -1 -17   5  310.70   18.40
  -1 -17   5  284.25   16.74
  -1 -17   5  242.93   14.26
   1 -17  -5  251.81   14.63
  -1 -17   4    8.91    6.40
   1 -17  -4   19.84    6.59
   1  17  -4   14.15    5.06
   1 -17  -4   16.66    5.52
  -1 -17   4    8.02    4.53
  -1 -17   3    6.65    6.43
   1  17  -3    3.17    3.89
   1 -17  -3    8.98    5.45
  -1 -17   3    7.69    6.63
  -1 -17   3   20.90    6.02
   1 -17  -3   -5.91    5.18
   1  17  -2   30.40    5.83
   1 -17  -2   34.34    7.12
  -1 -17   2   43.64    8.37
  -1 -17   2   30.22    6.73
  -1 -17   2   34.90    7.73
   1 -17  -2   23.76    6.15
  -1 -17   1   14.54    6.04
   1 -17  -1   12.71    5.81
   1  17  -1   15.14    4.84
   1 -17  -1    6.25    4.96
  -1 -17   1   15.35    4.75
  -1 -17   1    8.09    5.59
   1 -17   0  143.93   12.17
  -1 -17   0  132.70   12.47
   1  17   0  142.87   11.46
   1 -17   0  144.74   11.78
  -1 -17   0  143.26   12.43
   1 -17   0  143.96   12.22
  -1 -17   0  124.63   10.49
  -1 -17  -1  127.91   12.30
   1  17   1  130.37   10.77
   1 -17   1  143.26   12.18
   1 -17   1  133.63   10.88
   1 -17   1  136.28   11.81
  -1 -17  -1  135.14   10.46
   1  17   2    5.51    4.69
   1 -17   2   -0.99    5.07
  -1 -17  -2   -2.23    6.68
  -1 -17  -2    5.20    5.02
   1 -17   2   13.02    5.87
   1 -17   2    1.56    5.40
  -1 -17  -3    6.99    5.78
   1 -17   3    8.71    4.67
   1  17   3    4.36    4.02
   1 -17   3    5.90    5.25
  -1 -17  -3    3.73    4.50
   1 -17   4  109.20   10.30
   1  17   4  105.85    9.57
  -1 -17  -4   98.01   11.46
  -1 -17  -4   90.31    8.68
   1 -17   4  119.05   11.76
   1 -17   4  103.84    9.68
   1  17   5   80.65    8.79
  -1 -17  -5   92.34   10.79
   1 -17   5   77.11    8.50
   1  17   5   76.08    7.85
   1 -17   5   84.00    8.90
  -1 -17  -5   70.90    7.76
   1 -17   5   94.93   10.26
   1 -17   6    2.77    4.74
  -1 -17  -6    7.57    5.76
   1  17   6    6.42    4.88
   1  17   6   11.25    4.38
  -1 -17  -6    2.36    3.95
   1 -17   6   12.66    5.80
   1 -17   7   53.64    7.42
  -1 -17  -7   37.80    7.14
   1  17   7   45.56    6.56
   1 -17   7   51.33    7.30
   1 -17   8  121.36    9.83
  -1 -17  -8   96.48   10.55
   1  17   8  105.63    8.83
   1 -17   8  109.66    9.66
   1 -17   9  103.09    8.99
  -1 -17  -9  115.96   10.80
   1 -17  10   16.17    4.93
   1 -17  11  110.87    8.33
   1  17  11  101.76    8.15
  -1 -17 -11  116.55    8.54
   1 -17  12  122.66    8.10
   1  17  12  117.71    8.26
  -1 -17 -12  136.76    8.49
   1  17  13   27.22    4.08
   1 -17  13   25.13    3.99
   1 -17  13   27.27    3.77
  -1 -17 -13   25.88    4.02
   1 -17  14   20.29    3.03
   1  17  14   27.90    3.34
   1 -17  14   21.97    3.09
  -1 -18  13   32.17    3.93
   1 -18 -13   25.81    3.18
  -1 -18  12    2.24    2.31
  -1 -18  12   13.23    3.90
  -1 -18  12   12.96    3.22
   1 -18 -12    6.19    2.65
  -1 -18  11  137.47    7.99
  -1 -18  11  149.64    9.31
   1 -18 -11  131.53    6.91
   1 -18 -11  150.77    8.74
  -1 -18  10   18.37    4.11
  -1 -18  10   30.17    5.84
  -1 -18  10   25.33    4.80
   1 -18 -10   16.09    3.37
   1 -18 -10   23.89    4.71
  -1 -18   9   18.84    5.66
  -1 -18   9   14.14    4.13
  -1 -18   9    9.80    4.80
   1 -18  -9   19.83    5.12
   1 -18  -9   17.34    4.66
  -1 -18   8   51.42    6.43
  -1 -18   8   78.84    8.54
   1 -18  -8   61.55    7.55
  -1 -18   8   80.92    8.65
   1 -18  -8   70.03    7.58
   1 -18  -7  177.49   12.11
  -1 -18   7  198.56   12.98
  -1 -18   7  203.15   13.02
  -1 -18   7  159.65   10.55
  -1 -18   6  132.63   11.65
   1 -18  -6  124.94   10.61
   1 -18  -6   99.56    8.78
  -1 -18   6  147.13   11.92
  -1 -18   6  114.33    9.17
  -1 -18   5   12.80    6.25
   1 -18  -5    8.67    5.11
  -1 -18   5    5.12    4.92
  -1 -18   5    0.27    5.57
   1 -18  -5   -0.82    4.68
   1 -18  -4  102.13    9.97
  -1 -18   4   92.35    9.73
   1 -18  -4   72.55    8.33
  -1 -18   4   85.39    8.38
  -1 -18   4  100.03   10.15
  -1 -18   3  109.78   11.18
   1 -18  -3   91.77   10.10
  -1 -18   3   99.89   10.23
  -1 -18   3  102.26    9.08
   1 -18  -3   89.18    8.71
   1  18  -2   28.75    5.61
   1 -18  -2   42.20    7.22
  -1 -18   2   39.40    7.79
   1 -18  -2   21.21    5.63
  -1 -18   2   29.00    5.80
  -1 -18   2   31.18    7.47
   1  18  -1  147.31   10.78
  -1 -18   1  135.52   12.21
   1 -18  -1  154.76   12.12
   1 -18  -1  146.12   10.86
  -1 -18   1  129.97    9.99
  -1 -18   1  147.52   12.00
   1  18   0   19.22    5.19
  -1 -18   0    2.06    6.33
   1 -18   0    9.70    5.21
  -1 -18   0   21.04    5.31
   1 -18   0   14.16    5.62
   1  18   1   22.80    5.56
  -1 -18  -1    7.43    5.75
   1 -18   1    7.89    4.52
   1 -18   1   22.78    5.66
   1 -18   1   19.08    5.56
  -1 -18  -1   13.81    4.82
   1 -18   2   98.92    9.32
  -1 -18  -2  115.62   11.41
   1  18   2   91.20    8.51
   1 -18   2   94.29    9.34
   1 -18   2   95.24    9.70
  -1 -18  -2   79.32    7.83
  -1 -18  -3   28.69    7.32
   1  18   3   42.53    6.51
   1 -18   3   37.50    6.57
   1 -18   3   32.05    6.59
  -1 -18  -3   32.22    5.68
   1 -18   3   31.07    6.57
   1 -18   4   75.69    8.34
   1  18   4   66.87    7.72
  -1 -18  -4   72.25    9.32
  -1 -18  -4   62.49    7.07
   1 -18   4   63.03    7.94
   1 -18   4   68.89    8.33
   1 -18   5   26.93    6.17
   1  18   5   29.52    5.68
  -1 -18  -5   32.29    7.29
   1 -18   5   33.24    7.64
   1 -18   5   26.37    6.24
  -1 -18  -5   25.78    5.07
   1 -18   6   68.13    7.67
  -1 -18  -6   65.71    8.39
   1 -18   6   87.78    9.35
   1 -18   6   61.64    7.78
  -1 -18  -7   36.34    6.59
   1 -18   7   49.05    5.50
   1 -18   7   34.39    5.66
   1 -18   7   52.58    7.67
  -1 -18  -8   91.16    9.13
   1 -18   8   78.04    6.54
   1 -18   8   81.53    7.63
  -1 -18  -9    6.35    4.10
   1 -18   9   17.68    4.99
   1 -18   9    4.52    3.65
   1 -18   9   10.03    3.28
   1  18  10   43.48    5.16
   1 -18  10   42.58    5.31
   1 -18  10   53.32    6.01
   1 -18  10   42.12    4.62
  -1 -18 -10   50.49    5.71
   1  18  11   72.87    6.09
   1 -18  11   75.38    6.49
   1 -18  11   72.46    6.15
   1 -18  11   71.17    5.51
  -1 -18 -11   82.20    6.42
   1  18  12  136.63    7.48
   1 -18  12  151.22    7.75
   1 -18  12  160.44    8.03
   1 -18  12  149.35    7.12
  -1 -18 -12  143.26    7.62
  -1 -19  11    3.29    2.64
   1 -19 -11    2.94    2.05
   1 -19 -11   -2.64    2.13
  -1 -19  10   25.67    3.52
  -1 -19  10   36.98    4.84
  -1 -19  10   29.20    4.28
   1 -19 -10   26.15    4.07
   1 -19 -10   22.34    3.06
  -1 -19   9    5.70    3.39
  -1 -19   9    6.07    3.01
  -1 -19   9    3.40    3.20
   1 -19  -9    2.15    2.46
   1 -19  -9    2.93    3.04
  -1 -19   8  142.85    9.60
  -1 -19   8  129.55    7.99
   1 -19  -8  137.65    9.11
  -1 -19   8  147.28    9.62
   1 -19  -8  134.06    8.66
   1 -19  -8  131.00    7.99
  -1 -19   7    3.53    3.48
  -1 -19   7    1.67    4.09
   1 -19  -7   -1.51    3.67
  -1 -19   7    4.06    3.85
   1 -19  -7    4.07    3.51
  -1 -19   6   79.54    7.06
  -1 -19   6   97.17    8.87
   1 -19  -6   78.57    7.87
  -1 -19   6   95.38    8.86
  -1 -19   5   46.78    5.99
   1 -19  -5   37.32    5.30
  -1 -19   5   51.30    7.09
  -1 -19   5   47.57    7.27
   1 -19  -5   41.08    6.18
   1 -19  -4   50.38    6.51
  -1 -19   4   59.60    6.38
  -1 -19   4   48.56    7.12
  -1 -19   4   46.95    6.87
   1 -19  -4   45.74    6.73
   1 -19  -3   19.36    5.46
  -1 -19   3   11.81    4.46
  -1 -19   3    5.32    4.69
   1 -19  -3   14.61    4.24
  -1 -19   3    2.28    4.44
  -1 -19   2    1.45    4.90
   1 -19  -2    3.87    4.35
  -1 -19   2    7.48    3.85
  -1 -19   2    4.07    4.58
   1 -19  -2    8.71    4.46
   1 -19  -2    7.57    2.92
   1 -19  -1    6.07    3.99
  -1 -19   1    7.90    3.79
   1 -19  -1    2.90    3.90
  -1 -19   1   -3.48    5.99
   1 -19   0   52.68    6.98
  -1 -19   0   52.72    6.02
   1 -19   0   59.40    7.29
  -1 -19   0   64.71    8.04
  -1 -19  -1    3.28    3.38
   1 -19   1   -3.94    4.48
   1  19   1   -0.72    3.28
   1 -19   1    5.55    4.13
  -1 -19  -1    6.30    5.58
  -1 -19  -2    4.38    3.52
   1 -19   2    2.03    4.08
   1 -19   2   11.47    4.51
   1  19   2    1.95    3.20
  -1 -19  -2    7.29    5.25
   1 -19   2    1.83    2.70
  -1 -19  -3   -0.71    3.11
   1 -19   3    3.23    4.37
   1 -19   3    1.17    4.61
   1 -19   3    0.10    3.47
   1  19   3    4.45    3.41
  -1 -19  -4  166.46    9.87
   1 -19   4  184.53   11.19
   1 -19   4  180.65   11.61
  -1 -19  -4  197.23   13.04
   1  19   4  190.34   10.79
   1 -19   4  177.73   11.17
   1 -19   5   77.21    7.90
   1 -19   5   76.57    7.75
  -1 -19  -5   72.61    8.28
   1 -19   6  111.25    8.67
   1 -19   6  110.55    8.76
  -1 -19  -6  102.60    9.20
   1 -19   7    6.90    3.79
   1 -19   7    9.76    3.88
  -1 -19  -7   -1.12    3.67
   1 -19   8   14.95    4.23
   1 -19   8   12.83    3.83
  -1 -19  -8   12.74    4.28
   1 -19   9   11.57    3.44
   1 -19   9   13.45    3.88
   1  19   9   16.35    3.42
  -1 -19  -9   14.19    3.48
   1 -19  10  113.10    7.02
   1 -19  10   98.54    6.41
  -1 -19 -10  114.12    6.89
   1 -19  11   37.77    3.80
  -1 -19 -11   25.94    3.12
  -1 -20   9    1.83    2.38
   1 -20  -9    2.13    1.92
  -1 -20   8   34.44    3.78
  -1 -20   8   36.63    4.60
  -1 -20   8   29.43    4.00
   1 -20  -8   36.31    3.91
   1 -20  -8   34.77    3.80
   1 -20  -8   36.60    3.96
  -1 -20   7   12.29    2.95
  -1 -20   7   14.09    3.51
  -1 -20   7    5.97    2.58
   1 -20  -7   14.02    3.05
   1 -20  -7   16.04    3.18
   1 -20  -7    9.34    2.69
  -1 -20   6   46.88    4.88
  -1 -20   6   53.88    5.86
  -1 -20   6   58.90    6.10
   1 -20  -6   59.29    5.35
   1 -20  -6   56.39    5.01
   1 -20  -6   58.91    5.18
  -1 -20   5   21.73    3.78
  -1 -20   5   10.59    3.42
  -1 -20   5   19.37    4.47
   1 -20  -5   15.58    3.74
   1 -20  -5   18.39    3.60
   1 -20  -5   12.08    3.56
   1 -20  -5   19.56    3.80
  -1 -20   4   20.02    3.85
  -1 -20   4   16.73    4.00
   1 -20  -4   18.06    3.81
   1 -20  -4   14.48    3.32
   1 -20  -4   20.62    3.71
   1 -20  -3   46.40    5.55
  -1 -20   3   43.07    5.33
  -1 -20   3   58.47    6.70
   1 -20  -3   51.73    5.71
   1 -20  -3   53.64    4.99
  -1 -20   2   28.96    4.28
   1 -20  -2   30.45    4.91
   1 -20  -2   35.07    5.10
  -1 -20   2   39.13    6.31
   1 -20  -1   47.15    5.66
  -1 -20   1   44.26    5.23
   1 -20  -1   55.27    6.06
  -1 -20   1   67.88    7.64
   1 -20  -1   62.96    5.81
   1 -20   0   -5.57    3.97
  -1 -20   0    4.11    2.97
  -1 -20   0    4.19    4.53
   1 -20   0    1.09    2.82
   1 -20   0   -0.97    2.56
   1 -20   1   51.45    5.76
  -1 -20  -1   54.32    5.41
   1 -20   1   67.18    5.54
   1 -20   2  132.45    8.71
  -1 -20  -2  114.69    7.39
  -1 -20  -2  115.49    9.26
   1 -20   3   35.66    4.92
  -1 -20  -3   45.47    6.29
   1 -20   4  158.26    9.22
  -1 -20  -4  174.14   10.91
   1 -20   5    3.68    3.44
  -1 -20  -5    2.72    3.57
   1 -20   6  155.69    8.70
   1 -20   6  154.22    8.84
  -1 -20  -6  155.77    9.78
   1 -20   7   11.17    2.88
   1 -20   7   11.56    3.33
  -1 -20  -7   12.47    3.30
   1 -20   8  124.57    6.87
   1 -20   8  111.58    6.54
  -1 -20  -8  123.67    6.99
   1 -21  -6   16.33    2.72
   1 -21  -5    0.41    1.95
  -1 -21   4   12.85    3.14
   1 -21  -4   17.73    3.14
  -1 -21   3    5.68    2.13
  -1 -21   3    7.79    2.98
   1 -21  -3    2.46    2.10
  -1 -21   2   16.59    2.91
   1 -21  -2    8.34    2.80
  -1 -21   2    7.83    3.23
   1 -21  -2   11.78    2.57
   1 -21  -1  109.49    6.86
  -1 -21   1  104.64    7.57
  -1 -21   1  103.39    5.69
   1 -21  -1  113.65    6.33
   1 -21   0  164.58    8.52
  -1 -21   0  182.13    9.84
   1 -21   0  176.15    7.76
   1 -21   1   27.74    4.10
  -1 -21  -1   27.40    4.46
   1 -21   1   32.64    3.37
   1 -21   2   29.55    3.82
  -1 -21  -2   32.96    4.78
   1 -21   3   -1.84    2.71
  -1 -21  -3    0.82    2.90
   1 -21   4  100.60    6.19
  -1 -21  -4   95.59    6.78
   1 -21   5   43.35    4.03
  -1 -21  -5   45.13    4.54
  -1 -21  -5   49.17    4.35
  -2   0  23    1.90    2.28
   2   0 -22    8.81    3.42
  -2   0  22    5.75    3.35
  -2   0  22    6.04    2.87
  -2   0  22    9.51    3.49
  -2   0  21   -4.33    4.45
  -2   0  21   -1.68    3.21
   2   0 -21    2.86    3.94
  -2   0  21    1.36    3.25
  -2   0  20  223.53   13.85
  -2   0  20  222.81   12.02
  -2   0  20  192.93   12.12
  -2   0  19    4.22    4.76
  -2   0  19    0.92    4.83
  -2   0  19    4.51    4.18
  -2   0  19   -2.41    5.58
  -2   0  18   68.78    8.10
  -2   0  18   81.48    9.29
  -2   0  18   81.61    8.60
  -2   0  17   12.10    6.56
  -2   0  17   -0.40    4.89
  -2   0  17    7.63    5.19
  -2   0  17   -1.83    4.40
  -2   0  16  294.32   17.33
  -2   0  16  324.29   17.51
  -2   0  16  310.83   16.25
  -2   0  15   -2.23    3.94
  -2   0  15   -3.75    4.17
  -2   0  15    3.09    4.00
   2   0 -14   39.70   10.11
   2   0 -13   -7.01    7.33
   2   0 -12  153.99   16.45
   2   0 -11    2.10    5.56
   2   0 -10 1702.98   54.42
   2   0  -9   -4.12    4.40
   2   0  -8 1588.82   47.35
   2   0  -8 1652.23   38.05
   2   0  -7    1.27    3.37
   2   0  -7    1.26    1.61
   2   0  -6  384.77   17.46
   2   0  -6  390.78   13.17
   2   0  -5   -0.23    1.28
   2   0  -5    1.42    2.86
   2   0  -4 1958.86   41.64
   2   0  -4 2046.54   46.28
   2   0  -3    0.67    1.19
   2   0  -3   -0.57    1.70
  -2   0   3    0.64    0.53
   2   0  -2 8210.18  153.50
   2   0  -2 8582.09  154.76
   2   0  -1   -0.10    1.11
   2   0  -1    0.71    1.13
   2   0  -1    0.66    1.58
   2   0   0 3372.87   66.10
   2   0   0 3233.53   64.85
   2   0   0 3330.57   66.02
   2   0   1    1.18    1.34
   2   0   1    1.30    1.31
   2   0   1    0.84    1.01
  -2   0  -2 2812.55   55.06
   2   0   2 2838.01   56.84
   2   0   2 2842.88   56.33
   2   0   3    1.44    1.60
  -2   0  -3    1.11    1.17
   2   0   3   -0.44    1.24
   2   0   3    0.50    1.56
   2   0   3    1.48    1.41
   2   0   4   24.81    3.46
  -2   0  -4   27.42    3.34
   2   0   4   22.17    3.34
   2   0   4   26.73    3.36
   2   0   5   -0.41    1.85
   2   0   5    1.05    2.11
   2   0   5    1.74    2.19
  -2   0  -5    0.23    1.74
   2   0   6 1140.30   32.75
  -2   0  -6 1122.34   31.28
   2   0   6 1177.30   30.97
   2   0   6 1060.85   30.83
   2   0   7    0.10    2.91
  -2   0  -7   -0.22    2.39
   2   0   7   -5.05    3.14
   2   0   7   -0.57    2.23
   2   0   8  201.04   13.41
  -2   0  -8  212.61   13.52
   2   0   8  205.71   12.37
  -2   0  -9    1.67    3.68
   2   0   9   -3.87    3.55
   2   0   9    1.26    3.34
   2   0  10   97.23    9.39
   2   0  10  107.68   10.95
  -2   0 -10   88.54   10.07
   2   0  11   -2.09    4.29
  -2   0 -11   -1.43    3.51
   2   0  11    0.67    3.95
   2   0  12    8.74    6.06
  -2   0 -12    3.04    4.03
  -2   0 -13   -3.33    4.90
   2   0  13   -6.17    4.25
   2   0  14  105.13    9.89
   2   0  14   93.83    8.75
   2   0  14   97.33    9.27
   2   0  14   97.97    8.77
   2   0  14   84.61   12.50
   2   0  15    5.25    4.79
   2   0  15   -5.58    4.10
   2   0  15   -0.34    3.92
   2   0  15    1.52    4.46
   2   0  16   12.71    5.60
   2   0  16   12.73    5.34
   2   0  16   19.30    5.44
   2   0  17   -0.92    4.57
   2   0  17    5.35    4.89
   2   0  17    5.31    5.06
   2   0  17   -5.53    5.09
   2   0  18   91.22    8.50
   2   0  18   72.09    8.59
   2   0  18   76.06    8.08
   2   0  19    2.00    4.87
   2   0  19   -3.90    4.16
   2   0  19   -2.01    4.79
   2   0  20  314.39   14.16
   2   0  20  311.91   15.16
   2   0  20  295.55   13.61
   2   0  21    7.87    4.50
   2   0  21   -1.22    3.16
   2   0  21   -1.03    3.02
   2   0  22   10.14    2.74
   2   0  22   12.45    3.61
  -2  -1  23    6.39    2.65
   2  -1 -23    3.57    1.98
  -2   1  23    8.27    2.96
  -2   1  22   62.67    6.37
   2  -1 -22   68.68    6.21
  -2   1  22   66.62    5.46
  -2  -1  22   71.28    6.70
   2   1 -22   59.83    5.73
  -2   1  22   65.31    5.57
  -2  -1  22   62.00    5.71
  -2  -1  21   22.99    4.40
  -2   1  21   25.40    5.39
   2   1 -21   35.53    5.65
  -2   1  21   30.96    4.95
  -2  -1  21   24.71    5.44
  -2   1  21   35.12    5.37
  -2  -1  21   31.57    5.36
   2   1 -20  236.12   13.77
  -2  -1  20  219.68   12.12
  -2  -1  20  244.95   14.73
  -2   1  20  244.49   12.81
  -2   1  20  224.42   13.94
  -2   1  20  221.64   12.73
  -2  -1  20  241.57   13.60
  -2  -1  19   24.38    5.91
  -2   1  19   11.55    4.91
  -2  -1  19    6.44    5.09
  -2  -1  19   16.66    5.31
  -2   1  19   17.05    5.28
  -2   1  19   14.15    5.09
  -2   1  19   12.12    5.84
  -2  -1  18   69.59    8.31
  -2   1  18   78.86    9.84
  -2   1  18   91.04    9.23
  -2   1  18   73.56    8.11
  -2  -1  18   67.44    8.72
  -2   1  18   77.38    9.35
  -2  -1  18   68.87    7.80
  -2  -1  18   80.89    8.64
  -2   1  17    2.57    5.21
  -2   1  17    3.95    5.50
  -2  -1  17    0.74    5.06
  -2  -1  17    2.67    4.71
  -2   1  17    4.21    4.40
  -2  -1  17    4.67    4.43
  -2   1  16  152.81   12.54
  -2  -1  16  169.66   13.32
  -2   1  16  170.81   12.07
  -2   1  16  171.04   12.67
  -2  -1  16  161.33   12.86
  -2  -1  16  140.31   10.58
  -2  -1  16  165.51   11.76
  -2   1  15    1.02    4.24
  -2  -1  15    1.19    4.58
  -2   1  15    2.60    4.16
  -2  -1  15    1.49    4.04
  -2  -1  15   -5.64    5.00
  -2  -1  15    1.02    4.33
  -2   1  15    2.07    3.96
   2  -1 -15   -1.21    3.77
   2   1 -14  144.65   17.74
   2  -1 -14  138.23   17.25
   2   1 -13   -2.95    6.44
   2  -1 -13    7.67    6.58
   2   1 -12  354.14   25.02
   2  -1 -12  364.72   24.85
   2   1 -11   66.12   10.87
   2  -1 -11   60.06    9.74
   2  -1 -10   16.72    6.66
   2   1 -10   12.26    4.54
   2  -1  -9  273.09   12.94
   2   1  -9  278.21   17.90
   2  -1  -9  269.42   17.65
   2  -1  -8   19.05    5.42
   2   1  -8   17.10    5.13
   2   1  -7   35.46    6.10
   2  -1  -7   37.59    6.40
   2   1  -7   35.67    3.16
   2  -1  -6  117.39    9.16
   2  -1  -6  114.66    7.19
   2   1  -6  119.73    5.73
   2   1  -6  131.59    9.97
   2   1  -5  457.62   12.81
   2  -1  -5  451.48   17.74
   2  -1  -5  445.68   15.02
   2   1  -5  466.83   18.30
   2  -1  -4 1398.26   34.15
   2   1  -4 1412.96   35.16
   2   1  -4 1302.22   28.76
   2  -1  -4 1348.43   31.48
  -2  -1   4 1317.09   28.20
   2  -1  -3   22.37    3.15
  -2  -1   3   23.43    2.20
   2   1  -3   21.51    2.34
   2  -1  -3   22.57    2.93
   2   1  -3   23.42    3.49
   2  -1  -2   39.76    3.48
   2  -1  -2   36.64    3.57
   2   1  -2   41.24    4.02
   2   1  -1   73.94    5.22
   2  -1  -1   78.28    4.10
   2   1  -1   83.36    6.06
   2  -1  -1   78.38    4.93
   2   1   0 1828.39   40.29
   2   1   0 1786.83   38.77
   2  -1   0 1806.50   34.64
   2  -1   0 1833.81   38.63
   2  -1   0 1807.96   39.04
   2   1   0 1785.29   36.28
   2  -1   1   63.92    4.48
   2   1   1   53.58    3.39
   2  -1   1   57.30    4.25
   2   1   1   56.79    4.01
   2   1   1   55.21    3.62
   2   1   1   61.63    4.46
   2  -1   1   57.88    4.08
   2   1   1   56.64    4.67
   2  -1   2  918.30   23.23
   2   1   2  900.82   21.57
   2  -1   2  926.06   23.32
   2   1   2  903.77   20.79
   2   1   2  885.49   23.29
  -2   1  -2  906.63   19.23
  -2  -1  -2  882.37   22.43
   2   1   3  327.32   13.15
   2   1   3  331.94   10.61
   2  -1   3  328.00   12.33
  -2  -1  -3  336.49   12.17
   2   1   3  344.81   13.00
  -2   1  -3  320.89   10.06
  -2   1  -4  517.90   15.31
  -2  -1  -4  480.68   16.76
   2  -1   4  537.92   17.53
   2   1   4  506.07   17.17
   2  -1   4  515.16   17.75
   2   1   4  514.93   18.18
   2   1   4  527.55   15.45
   2  -1   4  530.42   17.65
   2  -1   4  524.45   16.96
   2  -1   5  558.67   18.64
   2   1   5  523.32   19.52
   2  -1   5  521.54   18.71
  -2   1  -5  519.17   17.05
  -2  -1  -5  484.44   18.14
   2   1   5  557.49   16.88
   2  -1   5  557.07   18.78
   2   1   5  512.04   17.85
   2   1   6  742.40   25.07
   2  -1   6  713.51   23.80
   2   1   6  701.27   22.59
  -2   1  -6  728.72   22.71
  -2  -1  -6  693.26   23.74
   2   1   6  724.71   21.72
   2  -1   6  713.11   23.59
   2  -1   6  728.40   23.65
   2  -1   7  165.01   10.85
   2  -1   7  157.02   10.72
   2   1   7  155.03   11.40
  -2   1  -7  157.73   10.21
  -2  -1  -7  143.96   10.63
   2   1   7  162.98    9.58
   2   1   7  164.33   10.11
   2  -1   8 2380.85   59.50
  -2   1  -8 2282.80   58.16
  -2  -1  -8 2314.16   60.12
   2  -1   8 2453.76   59.45
   2   1   8 2452.04   56.50
   2   1   8 2388.34   56.46
   2   1   8 2376.75   61.55
  -2  -1  -9   46.75    7.31
  -2   1  -9   61.85    7.92
   2   1   9   57.38    7.89
   2  -1   9   66.06    7.92
   2   1   9   63.17    7.13
   2  -1   9   66.03    8.13
   2  -1  10  433.62   22.44
   2   1  10  471.74   21.09
   2   1  10  494.99   24.88
  -2   1 -10  446.01   22.41
  -2  -1 -10  455.62   23.79
   2  -1  10  490.99   23.23
  -2  -1 -11   17.65    5.87
   2   1  11   27.95    7.89
   2  -1  11   30.31    6.67
  -2   1 -11   15.24    5.50
   2  -1  11   28.66    6.54
  -2   1 -12   95.52   11.60
   2  -1  12  119.95   13.39
  -2  -1 -12  110.50   12.72
   2   1  12  113.69   13.38
   2  -1  12  112.03   12.27
  -2  -1 -13    8.06    5.52
   2  -1  13    9.79    6.55
   2   1  13   10.21    4.84
   2   1  14   17.67    4.86
   2  -1  14   24.86    5.60
   2  -1  14   21.94    5.25
   2  -1  14   22.45    5.52
   2   1  14   19.21    5.16
   2   1  14   19.55    5.48
   2  -1  14   25.46    5.41
   2  -1  14   14.53    7.13
  -2  -1 -14   20.73    7.78
   2  -1  15  453.92   20.60
   2   1  15  477.42   21.53
   2  -1  15  436.01   20.12
   2  -1  15  430.41   18.66
   2   1  15  449.67   19.77
   2   1  15  438.89   20.63
   2   1  15  440.98   18.81
   2  -1  16  595.40   24.17
   2   1  16  568.03   24.00
   2  -1  16  548.14   22.34
   2  -1  16  598.35   24.26
   2  -1  16  555.53   22.16
   2   1  16  560.48   23.88
   2   1  16  548.27   22.55
   2   1  16  566.96   21.98
   2   1  17  447.08   20.99
   2  -1  17  429.94   19.97
   2  -1  17  428.88   20.18
   2  -1  17  406.04   18.68
   2  -1  17  442.74   19.14
   2   1  17  408.37   20.11
   2   1  17  413.81   18.72
   2   1  18   77.13    8.45
   2  -1  18   64.53    7.69
   2  -1  18   64.35    8.45
   2   1  18   55.42    7.28
   2   1  18   68.20    7.73
   2   1  18   48.89    7.70
   2  -1  18   71.23    8.21
   2   1  19    2.48    4.38
   2  -1  19    0.69    3.99
   2   1  19    4.28    4.82
   2   1  19    0.07    4.08
   2   1  19    4.98    4.81
   2  -1  19    0.16    4.19
   2  -1  19    4.96    4.85
   2  -1  20  251.46   12.46
   2   1  20  281.43   13.36
   2  -1  20  275.04   13.24
   2  -1  20  296.39   14.52
   2   1  20  274.78   14.44
   2   1  20  261.95   12.67
   2  -1  21   31.24    5.11
   2  -1  21   26.43    4.78
   2   1  21   27.49    4.86
   2   1  21   24.15    3.86
   2   1  21   23.72    4.27
   2  -1  22  241.72   10.19
   2   1  22  256.26   10.67
   2   1  22  239.44   10.90
   2  -1  22  259.63   11.23
  -2   2  23   37.38    4.17
   2  -2 -23   47.61    4.16
  -2  -2  23   46.35    4.57
   2  -2 -22  101.94    7.62
  -2   2  22  102.72    7.66
  -2   2  22   98.66    6.42
  -2  -2  22  107.99    7.85
   2   2 -22   90.63    6.69
  -2   2  22   85.61    6.04
  -2  -2  22   91.32    6.99
  -2  -2  21   -1.94    4.23
   2   2 -21    0.70    3.34
  -2   2  21    3.79    3.73
  -2   2  21    0.63    4.11
  -2   2  21    4.12    3.12
  -2  -2  21    1.93    4.00
  -2  -2  20  276.60   15.28
  -2   2  20  296.23   13.90
  -2   2  20  281.22   15.25
  -2   2  20  286.22   14.13
   2   2 -20  276.40   14.71
  -2  -2  20  286.99   13.46
  -2  -2  20  281.34   14.72
  -2   2  20  258.28   13.70
  -2   2  19  100.36   10.42
   2   2 -19  112.54   10.11
  -2  -2  19   95.80   10.13
  -2  -2  19  117.12    9.29
  -2   2  19   95.82   10.20
  -2   2  19  116.47    9.45
  -2   2  19  100.05    9.01
  -2  -2  19  112.08   10.31
  -2   2  18  190.00   13.92
  -2   2  18  190.60   13.50
  -2  -2  18  192.05   12.17
  -2   2  18  184.95   12.57
  -2  -2  18  215.46   14.53
  -2  -2  18  216.21   13.93
  -2  -2  17    4.53    4.79
  -2   2  17    2.55    5.20
  -2  -2  17    1.01    5.66
  -2  -2  17    6.00    5.10
  -2   2  17    5.63    4.71
  -2   2  17    7.95    5.42
  -2   2  16  141.44   12.14
  -2  -2  16  131.06   11.78
  -2  -2  16  140.32   10.94
  -2   2  16  109.10    9.90
  -2  -2  16  123.24   10.08
  -2   2  16  143.14   11.75
   2  -2 -16  115.28   10.32
  -2   2  15   61.09    8.08
  -2   2  15   59.09    7.62
  -2   2  15   57.63    7.38
  -2  -2  15   57.35    7.30
  -2  -2  15   56.24    7.98
  -2  -2  15   49.83    6.49
   2  -2 -15   47.28    6.65
   2   2 -14  447.80   31.26
   2  -2 -14  424.54   30.28
   2   2 -13  302.46   24.44
   2  -2 -13  315.80   24.50
   2   2 -12   41.30    9.85
   2  -2 -12   34.77    8.38
   2  -2 -11  232.98   19.06
   2   2 -11  255.24   20.23
   2   2 -10  131.19   13.90
   2  -2 -10  120.64   13.11
   2   2  -9  713.08   30.75
   2  -2  -9  674.60   29.39
   2   2  -8  104.45   10.99
   2  -2  -8  110.65   10.53
   2  -2  -7   26.21    5.50
   2   2  -7   28.60    5.47
   2   2  -6  273.85   15.22
   2  -2  -6  274.93   14.47
   2  -2  -5  276.18   13.39
   2   2  -5  285.05   14.50
  -2  -2   5  283.80   10.76
   2   2  -4 3209.67   70.18
   2  -2  -4 3248.28   68.08
   2  -2  -4 3165.77   66.51
  -2  -2   4 3139.09   64.11
   2  -2  -4 3332.40   61.24
   2   2  -3  141.32    8.75
  -2  -2   3  170.21    7.38
   2  -2  -3  164.59    8.15
   2  -2  -3  149.05    8.01
   2  -2  -3  155.86    6.18
   2  -2  -2 1383.39   30.31
   2   2  -2 1370.71   34.75
  -2   2   2 1350.64   27.16
   2  -2  -2 1351.61   29.42
   2  -2  -1 3333.60   69.32
   2   2  -1 3391.55   67.41
   2  -2  -1 3342.94   66.32
   2   2  -1 3374.42   70.46
   2  -2  -1 3503.78   64.10
   2   2   0 1284.16   31.58
   2  -2   0 1280.95   23.93
   2  -2   0 1300.90   28.45
   2   2   0 1294.04   28.78
   2  -2   0 1232.73   29.38
   2   2   1  213.01    9.08
   2  -2   1  222.04    7.96
   2   2   1  212.79    6.60
   2   2   1  217.12   10.08
   2   2   1  221.48    8.55
  -2  -2  -2  402.98   14.29
   2   2   2  428.18   14.98
   2  -2   2  458.78   12.83
   2   2   2  432.07   11.07
   2   2   2  422.49   13.74
  -2  -2  -3 4698.02   94.12
   2   2   3 4762.73   87.82
   2  -2   3 4913.51   94.70
  -2   2  -3 4738.28   87.55
   2  -2   4  210.04    9.31
   2   2   4  213.12   11.42
   2   2   4  212.04   10.24
  -2   2  -4  199.75    8.16
   2   2   4  218.80    7.92
   2  -2   4  229.65   11.10
  -2  -2  -4  215.19   10.99
   2  -2   4  215.80   10.90
   2  -2   4  209.43   10.88
   2  -2   5  111.02    7.23
   2   2   5  104.54    8.45
   2  -2   5  114.52    8.56
  -2  -2  -5  112.04    8.23
  -2   2  -5  109.28    6.61
   2  -2   5  105.73    7.90
   2   2   5  111.50    6.09
   2   2   5  101.01    7.18
   2  -2   5  111.36    8.29
  -2  -2  -6  485.39   19.98
   2  -2   6  511.73   18.62
   2   2   6  499.69   17.96
  -2   2  -6  508.65   17.63
   2   2   6  548.86   16.70
   2  -2   6  508.33   19.94
   2   2   6  547.30   21.61
   2  -2   7  855.88   28.48
   2   2   7  826.21   29.56
  -2   2  -7  785.19   25.61
   2  -2   7  819.90   26.57
  -2  -2  -7  789.39   28.50
   2   2   7  841.69   24.11
   2   2   7  848.82   25.51
  -2   2  -8    4.63    3.67
   2   2   8    5.44    2.87
   2  -2   8    5.71    3.37
   2  -2   8    5.39    3.49
   2   2   8    9.12    4.50
   2   2   8    2.57    2.08
  -2  -2  -8    3.30    3.33
  -2  -2  -9   81.14    9.40
   2  -2   9  106.43    9.77
   2  -2   9  102.97   10.45
  -2   2  -9   98.88    9.51
   2   2   9  103.22   11.06
   2  -2  10  203.03   14.65
   2   2  10  204.96   16.17
  -2   2 -10  221.54   15.06
   2  -2  10  225.67   16.08
  -2  -2 -10  198.75   15.86
  -2   2 -11    9.11    3.81
  -2  -2 -11   12.84    6.01
   2  -2  11   11.82    5.39
   2   2  11   11.71    5.39
   2  -2  11    8.25    4.32
   2  -2  12   30.30    6.77
   2  -2  12   32.14    7.09
   2   2  12   34.59    8.24
  -2  -2 -12   41.15    8.52
  -2  -2 -13   73.73   12.21
   2  -2  13   88.78   12.29
   2  -2  13   86.77   11.74
   2  -2  13   89.11   12.14
   2   2  13  103.73   13.85
   2   2  14  171.22   13.00
   2   2  14  175.25   12.49
   2  -2  14  179.85   11.90
   2   2  14  190.46   12.35
   2  -2  14  181.05   11.53
   2  -2  14  200.49   13.12
   2  -2  15   15.68    5.00
   2   2  15   20.60    6.35
   2  -2  15   14.33    4.74
   2   2  15   20.35    5.60
   2  -2  15   30.03    6.03
   2  -2  15   29.02    6.49
   2   2  15   14.29    5.17
   2  -2  16  229.11   14.41
   2   2  16  208.69   14.52
   2   2  16  213.57   13.67
   2   2  16  222.01   13.15
   2  -2  16  225.86   13.90
   2  -2  16  223.73   13.42
   2   2  16  224.10   14.89
   2  -2  16  242.05   14.87
   2   2  17   59.08    8.48
   2  -2  17   49.34    7.12
   2   2  17   51.41    7.49
   2  -2  17   55.54    7.90
   2   2  17   35.32    6.22
   2  -2  17   46.66    7.48
   2   2  17   54.13    7.81
   2   2  18  158.92   12.07
   2  -2  18  159.89   11.29
   2  -2  18  154.58   11.80
   2  -2  18  161.71   11.39
   2   2  18  165.59   12.49
   2   2  18  186.03   11.97
   2   2  19  178.63   12.20
   2  -2  19  174.80   11.19
   2  -2  19  175.45   11.59
   2   2  19  179.20   12.42
   2   2  19  191.22   11.60
   2  -2  19  175.20   11.89
   2   2  19  185.73   11.49
   2   2  20  106.46    9.21
   2  -2  20   96.36    7.63
   2  -2  20   98.61    8.53
   2   2  20  100.92    8.14
   2   2  20  103.25    7.98
   2  -2  20  118.40    9.89
   2   2  21   41.55    4.99
   2  -2  21   39.93    4.96
   2   2  21   39.54    5.22
   2   2  21   39.02    4.63
   2  -2  21   41.85    5.67
   2   2  22   39.76    4.68
   2  -2  22   34.69    3.90
   2   2  22   42.14    4.54
   2  -2  22   41.08    4.56
  -2  -3  22    5.70    3.32
   2   3 -22    7.68    2.84
  -2   3  22    9.66    3.78
   2  -3 -22    1.13    3.03
  -2   3  22    2.03    2.70
  -2  -3  22   -0.19    2.88
   2   3 -21  107.42    8.20
  -2   3  21  106.40    8.67
  -2   3  21  104.53    7.73
  -2  -3  21  124.05    9.39
  -2  -3  21   92.82    7.93
  -2   3  21  110.29    7.58
  -2   3  20  162.46   10.41
  -2   3  20  156.77   11.21
  -2   3  20  153.22   10.23
  -2  -3  20  141.21    9.22
  -2  -3  20  159.52   11.66
   2   3 -20  148.07   10.76
  -2   3  20  148.55   10.09
  -2  -3  20  146.29   10.76
  -2   3  19  154.13   12.43
  -2   3  19  126.99   10.81
  -2   3  19  162.84   11.05
  -2  -3  19  124.40   11.00
   2   3 -19  135.33   11.04
  -2   3  19  133.22   10.24
  -2  -3  19  126.13    9.43
  -2  -3  19  142.74   11.22
  -2   3  18  142.34   12.16
  -2  -3  18  134.72   11.72
   2   3 -18  129.04   11.38
  -2   3  18  159.71   11.82
  -2   3  18  157.49   12.47
  -2  -3  18  117.92    9.64
  -2  -3  18  158.12   12.43
  -2   3  17  146.36   12.36
  -2   3  17  173.51   13.04
  -2  -3  17  173.03   13.25
  -2   3  17  176.80   12.38
  -2  -3  17  167.61   11.65
  -2  -3  17  183.47   13.15
   2  -3 -17  156.60   11.92
  -2   3  16  723.07   28.11
  -2  -3  16  765.80   25.79
  -2   3  16  736.35   27.62
  -2  -3  16  744.97   28.45
  -2   3  16  722.69   26.48
   2  -3 -16  708.61   26.86
  -2  -3  16  759.20   28.00
  -2   3  15  786.97   29.20
  -2  -3  15  855.32   30.12
  -2  -3  15  806.00   26.68
  -2  -3  15  785.06   27.32
  -2   3  15  823.37   28.93
  -2  -3  15  835.47   29.10
   2  -3 -15  788.68   28.26
  -2   3  14   24.31    6.08
   2   3 -14    7.20    6.29
  -2  -3  14   17.72    4.64
  -2  -3  14   28.77    6.16
   2   3 -13   42.37   10.44
   2  -3 -13   52.08   11.61
   2   3 -12  447.19   28.38
   2  -3 -12  411.57   26.82
   2   3 -11 1974.16   63.64
   2  -3 -11 1864.55   61.16
   2   3 -10   11.15    5.47
   2  -3 -10   16.89    6.32
   2   3  -9  247.41   17.85
   2  -3  -9  264.87   17.48
   2   3  -8  214.66   15.56
   2  -3  -8  193.80   14.32
   2  -3  -7   10.55    3.97
   2   3  -7   13.45    4.92
   2   3  -6 1693.47   45.87
   2  -3  -6 1729.35   44.62
   2   3  -5   69.62    7.40
  -2  -3   5   70.32    5.84
   2  -3  -5   67.48    6.68
   2  -3  -5   63.48    2.88
  -2   3   4   60.47    4.57
   2  -3  -4   61.72    2.85
   2  -3  -4   59.78    2.72
  -2  -3   4   65.17    5.30
   2  -3  -4   57.77    5.50
   2   3  -4   56.45    6.07
   2  -3  -3   15.06    2.86
   2  -3  -3   10.77    1.56
  -2  -3   3    9.47    2.29
   2   3  -3    9.13    3.25
  -2   3   3   12.32    2.10
   2  -3  -3   11.55    1.35
   2  -3  -2 3174.31   61.84
   2  -3  -2 3152.42   66.85
   2  -3  -2 3171.86   63.00
   2  -3  -2 3268.51   60.49
   2   3  -2 3101.00   68.68
   2  -3  -1  678.19   17.91
   2  -3  -1  655.54   19.91
   2   3  -1  667.73   17.77
   2   3  -1  648.07   21.04
   2  -3  -1  677.47   16.88
   2  -3  -1  654.41   15.88
   2  -3   0  458.67   15.29
   2   3   0  461.67   16.24
   2  -3   0  444.60   14.30
   2   3   0  437.91   12.63
   2  -3   0  441.58    9.75
   2   3   1 5538.11   95.65
   2  -3   1 5151.84  102.81
   2  -3   1 5268.63  103.48
   2  -3   1 5298.83   97.47
   2   3   1 5141.35   99.10
   2  -3   1 5110.10  103.07
   2   3   1 5210.85  104.71
   2  -3   2  522.38   13.28
   2  -3   2  522.21   17.50
   2  -3   2  544.55   17.33
  -2  -3  -2  488.01   17.20
   2   3   2  508.19   17.82
   2   3   3 1127.45   30.55
  -2   3  -3 1053.57   22.01
   2  -3   3 1063.01   29.39
  -2  -3  -3 1036.57   29.26
   2  -3   4 2628.83   52.92
   2  -3   4 2578.24   57.99
   2   3   4 2535.89   59.29
  -2   3  -4 2554.03   51.17
   2   3   4 2567.74   48.38
   2  -3   4 2615.14   58.69
  -2  -3  -4 2562.43   58.47
   2   3   4 2603.99   59.95
   2   3   4 2494.08   56.07
   2  -3   4 2642.70   58.73
   2  -3   5 1549.54   40.36
   2   3   5 1559.77   31.87
   2   3   5 1546.47   41.60
  -2  -3  -5 1487.95   40.48
   2  -3   5 1515.32   35.98
  -2   3  -5 1449.35   34.71
   2  -3   5 1580.65   40.81
   2   3   5 1542.06   37.68
   2  -3   6   13.29    3.92
  -2  -3  -6   10.24    3.61
   2   3   6   10.37    2.72
   2   3   6   11.14    2.21
  -2   3  -6   10.42    2.56
   2  -3   6   11.30    2.99
   2   3   6    9.74    3.92
   2  -3   6   10.41    3.54
   2  -3   7  901.65   30.91
   2  -3   7  920.72   27.98
   2   3   7  971.92   32.96
  -2   3  -7  895.49   27.44
  -2  -3  -7  950.79   32.30
   2  -3   7  922.09   31.31
   2   3   7  931.35   27.00
  -2  -3  -8  209.85   14.62
   2  -3   8  203.99   14.10
  -2   3  -8  195.10   12.01
   2  -3   8  176.95   12.98
   2   3   8  182.05   14.46
   2   3   8  188.56   10.80
   2  -3   8  193.52   12.05
  -2   3  -9   17.16    4.62
   2  -3   9   18.28    5.34
   2  -3   9   15.77    5.24
  -2  -3  -9   16.31    5.27
   2   3   9   23.58    6.31
   2  -3   9   18.44    4.36
  -2  -3 -10   43.76    8.30
   2  -3  10   32.74    6.73
   2  -3  10   42.04    7.44
   2  -3  10   38.00    6.37
   2   3  10   33.92    8.07
   2   3  11  478.96   27.39
   2  -3  11  454.21   25.01
  -2  -3 -11  473.11   27.01
   2  -3  11  470.11   23.61
   2  -3  11  491.33   26.02
   2  -3  12  562.67   29.78
  -2  -3 -12  573.12   31.53
   2  -3  12  613.42   30.73
   2   3  12  572.32   31.81
   2  -3  13  192.74   17.61
   2   3  13  199.27   19.20
   2  -3  13  199.88   17.81
  -2  -3 -13  180.36   17.98
   2   3  14  163.09   12.53
   2   3  14  163.91   11.47
   2  -3  14  167.06   12.00
   2   3  14  163.12   12.31
   2  -3  14  155.83   10.95
   2  -3  14  176.18   11.62
   2   3  14  146.18   11.46
   2   3  15    8.11    5.32
   2  -3  15    2.39    4.07
   2   3  15   -2.72    4.48
   2  -3  15    2.95    4.19
   2  -3  15    3.47    4.59
   2   3  15   -1.09    3.96
   2   3  16   20.69    6.55
   2  -3  16   16.05    6.01
   2   3  16   11.36    5.63
   2  -3  16   13.29    5.72
   2   3  16    8.85    5.29
   2  -3  16    9.45    5.16
   2   3  17  232.70   15.16
   2   3  17  246.09   15.27
   2  -3  17  210.71   12.97
   2  -3  17  254.72   14.50
   2   3  17  246.19   14.36
   2  -3  17  244.09   14.78
   2   3  17  238.43   13.69
   2   3  18  102.51    9.91
   2   3  18   95.31    9.11
   2   3  18   91.03    8.74
   2  -3  18   92.98    9.23
   2   3  18   87.46    9.64
   2  -3  18   91.87    8.66
   2  -3  18   96.14    8.76
   2  -3  19   62.18    8.48
   2   3  19   64.62    7.83
   2  -3  19   63.61    7.50
   2   3  19   42.09    6.19
   2   3  19   56.64    6.92
   2  -3  19   50.51    6.64
   2   3  19   39.58    6.96
   2  -3  20   27.34    5.58
   2   3  20   18.84    4.81
   2   3  20   18.35    4.69
   2   3  20   17.72    4.00
   2   3  20   25.83    5.60
   2  -3  20   24.16    4.76
   2  -3  21    5.36    3.48
   2   3  21    7.47    2.79
   2   3  21    5.51    3.32
   2   3  21    7.03    3.26
   2  -3  21    7.62    3.49
   2  -3  22  145.78    7.37
   2   3  22  161.81    8.24
   2   3  22  153.81    8.21
   2  -3  22  149.12    7.90
   2   4 -22   61.25    5.00
  -2   4  22   78.48    5.64
  -2  -4  22   77.56    6.60
  -2   4  22   70.12    5.93
  -2  -4  22   72.33    5.89
   2   4 -21   12.83    3.77
  -2  -4  21    7.64    3.99
  -2   4  21    4.18    3.35
  -2   4  21    2.17    3.17
  -2   4  21    1.76    3.74
  -2  -4  21    0.26    3.46
  -2   4  20   78.73    7.29
  -2   4  20   83.45    8.61
  -2  -4  20   85.72    8.71
  -2   4  20   78.73    7.52
   2   4 -20   71.19    7.41
  -2   4  20   83.01    7.67
  -2   4  20   69.76    7.83
  -2  -4  20   77.01    8.21
  -2   4  19  191.98   13.30
  -2   4  19  210.38   13.56
   2   4 -19  199.39   12.59
  -2  -4  19  199.08   13.54
  -2   4  19  199.09   12.21
  -2  -4  19  186.38   12.56
  -2   4  18  454.05   21.20
  -2   4  18  473.94   20.06
   2   4 -18  405.17   19.68
  -2   4  18  450.40   20.52
  -2  -4  18  440.44   20.99
  -2  -4  18  439.00   18.39
   2  -4 -18  430.91   19.36
  -2  -4  18  488.26   21.36
  -2   4  17  213.77   14.71
  -2   4  17  221.01   13.83
  -2  -4  17  224.66   14.99
  -2  -4  17  218.18   13.18
   2   4 -17  249.86   15.23
  -2   4  17  232.88   14.81
  -2  -4  17  226.36   15.01
   2  -4 -17  195.22   13.19
  -2   4  16  233.72   15.35
  -2  -4  16  235.30   13.44
  -2  -4  16  230.91   15.32
  -2   4  16  222.10   13.74
  -2   4  16  240.39   14.71
   2   4 -16  226.36   14.54
   2  -4 -16  212.83   13.88
  -2  -4  16  217.30   14.49
  -2   4  15  591.03   24.54
  -2  -4  15  539.88   21.16
  -2   4  15  617.07   24.25
  -2  -4  15  553.38   23.99
   2  -4 -15  596.60   23.74
  -2  -4  15  591.01   23.95
  -2   4  14  583.90   23.75
  -2  -4  14  610.44   24.48
  -2  -4  14  573.81   21.30
  -2   4  14  594.52   23.22
  -2  -4  14  598.55   23.64
   2  -4 -14  604.02   23.53
   2  -4 -13  789.19   40.45
   2   4 -13  775.55   41.15
   2  -4 -12  117.90   14.44
   2   4 -12  122.91   15.50
   2   4 -11   80.28   11.84
   2  -4 -11   77.42   11.37
   2   4 -10 1297.86   48.42
   2  -4 -10 1340.72   47.25
   2   4  -9  128.01   13.29
   2  -4  -9  139.23   13.30
   2   4  -8 2942.42   75.85
   2  -4  -8 2901.59   73.64
  -2  -4   7  157.90   10.55
   2   4  -7  165.85   13.23
   2  -4  -7  145.90   11.78
   2   4  -6 1197.77   37.92
  -2  -4   6 1171.96   32.90
   2  -4  -6 1177.87   35.68
   2  -4  -5  213.04   12.16
   2   4  -5  200.51   13.09
   2  -4  -5  209.42    7.31
  -2  -4   5  185.45   10.62
  -2   4   5  204.15   10.16
  -2  -4   4 1764.02   43.35
  -2   4   4 1843.75   41.58
   2  -4  -4 1862.99   37.19
   2  -4  -4 1814.48   43.96
   2   4  -4 1793.24   47.52
  -2  -4   3 3285.58   71.54
   2  -4  -3 3524.77   66.07
   2  -4  -3 3368.62   70.49
  -2   4   3 3486.99   69.50
   2  -4  -2 4806.05   95.30
   2  -4  -2 4946.02   90.16
   2  -4  -2 4732.91   91.74
   2   4  -2 4630.73   97.60
   2   4  -1  429.71   12.35
   2  -4  -1  432.01   15.25
   2  -4  -1  409.31   15.58
   2   4  -1  393.97   16.14
   2  -4  -1  408.93   12.05
   2  -4  -1  419.06   13.29
   2   4   0  222.08   11.35
   2   4   0  229.03    7.57
   2  -4   0  219.28   10.26
   2  -4   0  213.12   10.58
   2  -4   0  227.56   10.91
   2  -4   0  224.69    9.67
   2   4   1 5516.83   99.21
   2   4   1 5611.23  103.20
   2  -4   1 5676.02  109.07
  -2   4  -1 5236.06   99.87
   2   4   1 5548.41  111.15
   2  -4   1 5674.28  108.39
   2  -4   1 5586.84  109.50
   2  -4   2  154.59    9.28
   2  -4   2  160.36    9.07
   2   4   2  146.51    9.48
  -2   4  -2  151.95    4.39
   2  -4   2  170.46    9.68
  -2  -4  -2  164.55    9.89
   2  -4   2  169.82    9.35
   2  -4   3    4.91    1.22
   2  -4   3    6.41    3.01
  -2  -4  -3   13.81    3.86
   2  -4   3    7.43    2.66
   2   4   3    9.55    3.75
   2  -4   3   11.93    3.49
  -2   4  -3    3.94    1.01
   2  -4   4  106.03    8.39
  -2   4  -4  110.14    5.59
   2  -4   4  105.28    8.43
  -2  -4  -4  107.34    8.57
   2   4   4  115.01    9.41
   2  -4   5  299.39   11.10
   2  -4   5  299.03   14.89
   2  -4   5  286.27   14.85
   2   4   5  286.68   15.27
  -2   4  -5  267.47   10.79
  -2  -4  -5  288.30   15.33
   2   4   5  299.33   13.13
   2   4   6  184.69   10.22
   2   4   6  205.92   13.68
   2  -4   6  184.59   12.22
  -2   4  -6  187.46    9.73
   2  -4   6  212.25   13.54
  -2  -4  -6  211.26   13.74
   2  -4   6  191.69    9.63
   2   4   7    2.74    2.24
   2  -4   7    7.87    4.39
  -2  -4  -7    6.28    4.38
   2  -4   7    2.23    2.34
   2   4   7    1.95    3.83
  -2   4  -7    4.25    2.30
   2  -4   7    3.32    3.30
   2  -4   8    9.34    3.68
   2  -4   8    8.84    3.27
   2   4   8    9.26    4.64
   2  -4   8    8.31    4.12
  -2  -4  -8   11.01    4.89
   2   4   9  166.65   14.78
   2  -4   9  177.17   14.27
  -2  -4  -9  161.36   14.63
   2  -4   9  170.49   13.82
   2   4  10  468.48   26.36
   2  -4  10  442.35   24.51
  -2  -4 -10  451.67   25.95
   2  -4  10  434.46   23.70
   2  -4  11   55.51    9.78
  -2  -4 -11   58.27   10.00
   2   4  11   51.69   10.13
   2  -4  11   46.65    8.49
   2  -4  12   20.11    7.79
  -2  -4 -12    4.24    5.44
   2  -4  12    5.28    6.00
   2   4  12   14.90    7.73
   2   4  13  366.28   26.88
   2  -4  13  394.09   25.98
  -2  -4 -13  409.32   27.84
   2  -4  13  374.61   24.99
   2  -4  13  367.88   16.48
   2   4  13  378.19   18.18
   2   4  14   22.35    6.14
   2  -4  14   27.01    5.99
   2   4  14   32.55    7.04
   2   4  14   26.15    5.71
   2  -4  14   23.52    5.29
   2   4  14   34.70    6.55
   2   4  15   14.57    6.04
   2   4  15   10.55    5.44
   2   4  15   14.96    5.33
   2  -4  15   13.41    5.54
   2  -4  15   18.39    5.15
   2   4  16   36.66    7.40
   2  -4  16   40.61    6.43
   2  -4  16   36.44    6.33
   2   4  16   32.08    7.05
   2   4  16   24.09    5.81
   2   4  17  319.11   17.93
   2  -4  17  336.48   17.02
   2  -4  17  349.28   17.16
   2   4  17  337.67   18.05
   2   4  17  353.08   16.61
   2  -4  17  334.86   16.44
   2   4  17  328.30   16.74
   2   4  18    4.37    5.27
   2  -4  18   16.10    6.44
   2  -4  18    3.58    4.32
   2   4  18   12.61    5.12
   2   4  18    4.06    4.91
   2   4  18    1.35    4.18
   2  -4  18    5.67    3.96
   2   4  19   87.16    9.01
   2  -4  19   97.43    9.78
   2   4  19   84.18    7.94
   2   4  19   78.63    8.50
   2   4  20  107.78    8.73
   2  -4  20  100.97    8.02
   2   4  20   98.03    7.58
   2   4  20   93.72    8.50
   2   4  20   90.74    7.41
   2  -4  20   93.74    8.37
   2  -4  21   10.73    3.49
   2   4  21   14.66    3.44
   2   4  21   16.66    3.31
   2   4  21    7.72    3.77
   2  -4  21   13.83    3.93
   2   4  22   21.25    3.61
   2  -4  22   17.73    2.93
   2   4  22   24.59    3.59
   2  -4  22   16.80    2.95
  -2   5  22    8.80    2.86
  -2  -5  22    9.59    3.04
  -2   5  22    3.75    2.47
  -2  -5  21  171.52   10.38
  -2   5  21  176.75   10.10
  -2   5  21  179.53    9.60
   2   5 -21  158.44    8.88
  -2   5  21  178.81    9.49
  -2  -5  21  155.16    9.54
  -2   5  20   32.08    6.08
  -2  -5  20   21.61    5.74
  -2   5  20   26.61    5.28
   2   5 -20   20.67    4.39
  -2   5  20   20.42    5.17
  -2   5  20   27.82    5.00
  -2  -5  20   18.01    4.88
  -2   5  19   26.17    6.94
   2   5 -19   25.01    5.64
  -2   5  19   25.07    5.63
  -2   5  19   30.20    6.44
  -2  -5  19   26.85    6.18
  -2  -5  19   19.81    5.66
  -2   5  18   61.16    8.72
  -2   5  18   50.93    7.50
  -2   5  18   49.83    7.43
   2   5 -18   56.16    7.52
  -2  -5  18   53.14    7.94
   2  -5 -18   47.49    6.82
  -2  -5  18   58.17    8.49
  -2   5  17   11.74    5.30
  -2  -5  17   13.66    5.17
  -2   5  17   10.14    5.69
  -2   5  17    6.06    4.92
  -2  -5  17   15.36    6.14
   2   5 -17   16.62    5.90
   2  -5 -17   17.78    5.78
  -2  -5  17    9.77    5.38
  -2   5  16  213.65   14.52
  -2  -5  16  191.26   13.90
   2   5 -16  198.28   13.75
  -2   5  16  214.08   13.82
  -2  -5  16  198.50   12.28
   2  -5 -16  189.29   13.20
  -2  -5  16  206.95   14.29
  -2   5  15   17.46    5.19
  -2   5  15   15.74    5.29
  -2  -5  15   20.80    6.53
  -2  -5  15   21.99    5.10
   2   5 -15   23.07    5.66
  -2  -5  15   23.56    6.42
   2  -5 -15   25.58    6.46
  -2   5  14    8.07    4.85
   2   5 -14    4.44    4.15
  -2  -5  14   -7.43    3.76
  -2   5  14   -0.56    4.16
  -2  -5  14    1.86    4.82
   2  -5 -14   -2.30    4.10
  -2  -5  14    2.67    4.42
   2   5 -13  370.15   28.17
   2  -5 -13  392.73   28.42
   2   5 -12   92.25   13.54
   2  -5 -12   95.02   13.65
   2   5 -11  713.17   36.63
   2  -5 -11  769.27   36.55
   2   5 -10  185.03   17.27
   2  -5 -10  163.88   15.80
   2   5  -9  329.25   22.00
   2  -5  -9  320.36   20.39
   2   5  -8  272.28   18.75
   2  -5  -8  262.21   17.55
   2   5  -7  281.68   18.06
  -2  -5   7  274.13   15.14
   2  -5  -7  286.22   16.95
   2   5  -6 4354.46   98.52
   2  -5  -6 4349.99   94.90
  -2  -5   6 4226.15   92.21
  -2   5   5  469.28   17.99
   2   5  -5  484.06   21.94
  -2  -5   5  465.90   19.11
   2  -5  -5  472.67   19.68
   2  -5  -5  494.43   14.43
   2   5  -4  914.40   31.05
  -2   5   4  929.68   26.32
  -2  -5   4  844.17   21.75
   2  -5  -4  914.14   22.62
  -2  -5   4  889.69   27.79
   2  -5  -4  932.02   27.73
  -2  -5   3   19.14    3.93
  -2  -5   3   24.80    2.32
   2  -5  -3   25.00    4.17
   2  -5  -3   24.64    3.07
   2  -5  -3   28.96    4.04
   2  -5  -2   85.41    6.66
  -2  -5   2   72.05    6.64
   2  -5  -2   75.57    6.79
   2  -5  -2   79.49    5.49
   2  -5  -2   73.45    5.51
   2   5  -2   70.03    7.02
   2  -5  -2   84.01    7.14
   2  -5  -1 5685.54  108.92
   2   5  -1 5180.42  111.59
   2  -5  -1 5282.50  110.14
   2  -5  -1 5588.34  110.85
   2  -5  -1 5687.92  107.17
   2  -5  -1 5679.23  105.10
   2   5  -1 5586.70  101.59
   2   5   0  926.77   28.34
   2  -5   0  939.67   27.53
   2  -5   0  987.82   28.19
   2  -5   0  951.51   26.13
   2   5   0  977.15   19.93
   2  -5   0  968.08   26.41
   2  -5   1  227.33   11.14
   2  -5   1  228.20   10.87
   2   5   1  222.34   12.13
   2  -5   1  232.82   11.63
   2  -5   1  226.42   11.88
   2   5   2    7.55    3.07
  -2   5  -2    6.39    1.33
   2  -5   2    7.31    2.90
  -2  -5  -2    6.16    3.24
   2  -5   2   10.38    2.82
   2  -5   2    7.56    2.79
   2   5   2    6.14    3.10
   2  -5   2   12.74    3.19
  -2  -5  -3  634.72   23.45
   2   5   3  650.97   24.66
  -2   5  -3  634.32   15.90
   2  -5   3  708.68   22.33
   2  -5   3  690.54   23.79
   2  -5   3  655.48   22.78
   2  -5   4  351.78   16.39
   2  -5   4  353.44   16.90
  -2  -5  -4  350.38   17.19
   2   5   4  358.62   18.07
  -2   5  -4  344.98   11.29
   2   5   5 1066.88   35.00
   2  -5   5 1012.25   31.97
   2  -5   5 1013.59   32.93
  -2  -5  -5  947.58   32.50
   2   5   5  975.29   28.62
   2   5   6  724.18   23.04
   2  -5   6  720.88   27.05
   2   5   6  678.82   27.75
   2  -5   6  757.27   28.15
  -2  -5  -6  724.34   28.37
   2  -5   7  851.20   31.04
   2   5   7  848.99   32.88
   2  -5   7  886.66   32.64
  -2  -5  -7  848.88   32.63
   2  -5   8  651.63   27.74
   2   5   8  654.56   29.56
   2  -5   8  672.60   28.68
  -2  -5  -8  616.81   28.67
   2  -5   9   41.25    7.70
  -2  -5  -9   43.34    8.46
   2  -5   9   42.54    8.50
   2   5   9   30.94    7.16
   2  -5  10    1.69    4.48
   2  -5  10    2.31    4.38
  -2  -5 -10    3.47    5.21
   2   5  10   -0.58    4.36
   2   5  11  288.79   22.47
   2  -5  11  310.87   21.76
  -2  -5 -11  285.51   22.16
   2  -5  11  273.65   19.93
  -2  -5 -12  165.57   17.45
   2   5  12  171.93   17.91
   2  -5  12  180.61   17.55
   2  -5  12  180.92   17.19
   2   5  13  142.95   11.56
   2   5  13  152.06   12.23
   2   5  13  170.89   12.38
   2  -5  13  163.29   10.72
   2  -5  13  154.87   11.22
   2   5  13  151.44   11.63
   2   5  14    3.34    4.37
   2   5  14   -4.58    4.36
   2  -5  14   -3.06    4.11
   2  -5  14    4.99    3.98
   2   5  14    4.16    4.22
   2   5  15   12.57    5.20
   2   5  15    3.99    4.97
   2  -5  15    3.05    4.43
   2   5  15   -1.50    4.71
   2  -5  15    2.52    4.80
   2   5  15   -1.99    5.02
   2   5  16   22.11    6.66
   2  -5  16   20.68    5.61
   2   5  16   30.85    7.22
   2   5  16   28.23    6.64
   2   5  17  556.90   23.74
   2   5  17  527.51   21.72
   2  -5  17  515.69   21.47
   2   5  17  538.29   23.15
   2  -5  17  579.50   23.85
   2   5  18  112.05   10.84
   2   5  18  132.89   10.02
   2   5  18  132.08   11.38
   2   5  18  142.76   10.59
   2  -5  18  116.50   10.61
   2   5  19   29.88    5.96
   2  -5  19   33.39    5.70
   2   5  19   33.93    6.44
   2   5  19   34.23    5.45
   2   5  19   24.92    5.41
   2  -5  19   37.23    6.72
   2   5  20   67.85    7.17
   2  -5  20   52.54    6.06
   2   5  20   44.47    5.48
   2   5  20   46.18    6.32
   2   5  20   51.59    5.71
   2  -5  20   45.83    6.08
   2  -5  21  106.56    6.96
   2   5  21  111.32    7.79
   2   5  21  111.17    6.62
   2   5  21  114.08    6.76
   2  -5  21  110.18    7.52
  -2  -6  22    6.21    2.70
  -2  -6  22   -0.27    2.09
  -2   6  22    0.71    1.92
  -2   6  22    0.19    2.09
  -2  -6  21   28.55    4.62
  -2   6  21   26.89    4.16
  -2   6  21   34.34    4.79
  -2   6  21   24.19    4.03
  -2  -6  21   30.19    4.97
  -2   6  20   34.87    6.00
   2   6 -20   25.60    4.58
  -2   6  20   23.71    4.66
  -2   6  20   24.44    4.92
  -2   6  20   26.26    4.94
  -2  -6  20   24.49    4.99
  -2  -6  20   29.34    5.22
  -2   6  19  551.87   22.10
  -2  -6  19  578.26   22.55
   2   6 -19  493.65   19.95
  -2   6  19  576.40   21.71
  -2   6  19  578.64   20.96
  -2  -6  19  498.58   21.04
   2  -6 -19  508.71   19.91
  -2   6  18  208.07   13.96
  -2   6  18  183.93   12.57
   2   6 -18  167.70   11.92
  -2  -6  18  196.48   13.46
  -2   6  18  196.84   12.41
  -2  -6  18  182.96   12.97
   2  -6 -18  170.62   11.83
  -2   6  17    5.73    5.32
  -2  -6  17   18.73    6.70
  -2   6  17    1.57    4.76
   2   6 -17    5.54    4.10
   2  -6 -17    7.69    4.73
  -2  -6  17    3.82    4.85
  -2   6  16   39.65    7.35
   2   6 -16   40.26    6.87
  -2  -6  16   49.48    7.69
  -2   6  16   40.52    7.37
  -2  -6  16   49.05    8.25
   2  -6 -16   48.65    7.58
  -2   6  15  573.69   24.50
  -2  -6  15  573.33   24.61
  -2   6  15  597.79   23.62
   2   6 -15  550.68   23.37
  -2  -6  15  564.35   24.00
   2  -6 -15  575.33   23.76
  -2   6  14   89.61    9.68
  -2   6  14   69.30    8.40
  -2  -6  14   67.59    8.58
   2   6 -14   74.22    8.61
  -2  -6  14   64.49    7.23
   2  -6 -14   74.80    8.76
  -2  -6  14   68.44    8.62
  -2   6  13  178.37   12.30
   2   6 -13  149.70   18.26
   2   6 -13  137.41   10.74
  -2  -6  13  166.84   12.33
   2  -6 -13  149.10   11.06
  -2  -6  13  151.07   11.47
   2  -6 -12  320.11   24.70
   2   6 -12  288.89   24.44
   2   6 -11  331.03   24.60
   2  -6 -11  316.27   23.53
   2   6 -10   16.79    7.23
   2  -6 -10   35.29    8.59
   2   6  -9  777.06   36.02
   2  -6  -9  730.73   32.88
  -2  -6   8  950.41   33.77
   2   6  -8  929.81   38.12
   2  -6  -8  990.42   36.85
   2   6  -7   98.60   11.11
   2  -6  -7  116.22   11.15
  -2  -6   7  101.03    9.60
  -2  -6   6  147.97    8.84
   2   6  -6  174.00   14.26
  -2   6   6  152.35   10.96
   2  -6  -6  162.02   12.31
  -2  -6   6  156.61   11.88
   2  -6  -5   71.49    7.65
  -2  -6   5   62.28    7.50
   2  -6  -5   79.38    5.70
  -2   6   5   59.64    6.79
   2   6  -5   67.05    8.44
  -2   6   4  124.35    9.07
   2   6  -4  140.76   11.58
   2  -6  -4  139.83    9.66
   2  -6  -4  138.03    7.70
  -2  -6   4  131.73   10.04
   2  -6  -4  140.52    9.90
   2  -6  -3  489.54   17.98
  -2  -6   3  422.83   18.73
   2  -6  -3  449.84   15.60
   2  -6  -3  454.89   17.52
   2   6  -2   67.61    7.22
  -2  -6   2   64.31    6.90
   2  -6  -2   68.83    6.02
   2  -6  -2   70.81    6.97
   2  -6  -2   64.10    5.61
   2  -6  -2   60.29    6.45
   2  -6  -2   66.88    5.83
   2  -6  -1   33.90    4.44
   2  -6  -1   37.62    5.11
   2   6  -1   31.14    5.08
   2  -6  -1   37.12    4.47
   2  -6  -1   37.83    4.00
   2  -6  -1   37.30    5.18
   2  -6   0   10.70    3.18
   2   6   0   16.27    3.66
  -2  -6   0   12.61    1.94
   2  -6   0   12.62    3.52
   2  -6   0   11.10    3.39
   2  -6   0   12.20    2.81
   2  -6   1 1227.43   34.24
   2  -6   1 1208.89   34.87
   2  -6   1 1220.36   33.54
   2  -6   1 1245.92   32.33
   2   6   1 1241.43   35.52
   2  -6   2   -0.78    2.79
   2   6   2    2.40    2.94
   2  -6   2    4.12    2.64
   2  -6   2    1.68    2.40
   2  -6   2    3.32    2.95
  -2  -6  -3   17.62    4.50
   2   6   3   17.07    5.21
   2  -6   3   24.54    4.87
   2  -6   3   24.80    4.45
  -2  -6  -4   30.39    5.90
   2  -6   4   20.90    4.84
   2   6   4   27.34    6.14
   2  -6   4   24.03    4.86
  -2  -6  -5   37.57    6.67
   2  -6   5   45.21    6.62
   2  -6   5   35.07    6.15
   2   6   5   39.36    7.39
   2  -6   6  235.02   15.13
   2  -6   6  237.42   15.54
  -2  -6  -6  246.78   16.38
   2   6   6  259.39   17.49
   2  -6   7  307.41   18.17
   2   6   7  326.24   19.73
   2  -6   7  354.90   20.13
  -2  -6  -7  321.79   19.66
   2  -6   8  140.00   12.95
   2  -6   8  140.50   13.34
   2   6   8  125.32   12.67
  -2  -6  -8  123.71   13.17
   2  -6   9  204.98   16.01
   2   6   9  188.08   16.90
   2  -6   9  188.81   15.91
  -2  -6  -9  168.58   15.97
   2  -6  10   19.04    7.01
  -2  -6 -10   25.23    7.97
   2   6  10   17.99    6.33
   2  -6  10   20.25    6.53
   2  -6  11  707.33   34.05
   2   6  11  722.78   37.03
   2  -6  11  728.53   35.39
  -2  -6 -11  723.88   37.12
  -2  -6 -12    4.30    5.53
   2  -6  12   10.55    7.76
   2  -6  12    1.47    5.17
   2   6  12    8.47    5.61
   2   6  13  240.48   15.74
   2   6  13  233.00   15.14
   2  -6  13  235.81   14.00
   2   6  13  220.29   14.25
   2   6  14  392.78   19.91
   2  -6  14  350.22   17.70
   2   6  14  360.69   18.18
   2   6  14  369.99   19.01
   2  -6  14  392.08   19.16
   2   6  15  125.09   12.34
   2  -6  15  113.60   10.77
   2   6  15  127.09   11.64
   2   6  15  100.51    9.66
   2  -6  15  100.99    9.53
   2   6  15  101.36   10.48
   2   6  16    8.24    6.20
   2  -6  16    2.24    4.83
   2   6  16   -5.47    5.23
   2   6  16   11.88    5.81
   2   6  17  130.39   11.60
   2  -6  17  128.79   10.20
   2   6  17  131.58   10.69
   2   6  17  114.31   10.97
   2  -6  17  127.65   11.30
   2   6  18    8.78    5.48
   2  -6  18    8.16    4.72
   2   6  18   -1.90    4.26
   2   6  18    4.89    4.31
   2   6  18   -1.12    5.27
   2  -6  18    0.71    4.39
   2   6  19  311.32   15.69
   2  -6  19  303.25   14.13
   2   6  19  299.69   15.34
   2   6  19  315.74   13.97
   2   6  19  290.83   13.88
   2  -6  19  295.52   14.81
   2   6  20  249.90   12.69
   2  -6  20  229.38   11.16
   2   6  20  225.74   10.77
   2   6  20  207.10   11.64
   2   6  20  252.08   11.29
   2  -6  20  239.06   11.95
   2  -6  21   43.76    4.43
   2  -6  21   43.60    4.53
   2   6  21   47.15    5.26
   2   6  21   37.85    3.92
   2   6  21   45.57    4.16
   2  -6  21   39.70    4.33
  -2  -7  21  116.57    7.37
  -2   7  21  124.86    7.35
  -2  -7  21  122.59    7.71
  -2   7  21  114.49    7.11
  -2   7  21  102.07    6.88
  -2   7  20    5.13    4.41
  -2   7  20   11.25    4.11
  -2   7  20    8.10    3.17
  -2  -7  20   11.46    4.85
  -2  -7  20    0.41    3.51
  -2   7  19  117.18   10.04
  -2  -7  19  119.85    9.74
  -2   7  19  115.94    9.17
   2   7 -19  106.08    8.37
  -2   7  19  114.18    9.24
  -2  -7  19  100.12    9.09
   2  -7 -19   95.61    8.23
  -2   7  18  193.87   13.28
  -2  -7  18  175.58   12.46
  -2   7  18  183.49   11.98
   2   7 -18  167.28   11.34
  -2   7  18  209.31   12.89
  -2  -7  18  173.99   12.59
   2  -7 -18  183.18   12.12
  -2   7  17   82.47    9.50
  -2   7  17   90.79    9.09
   2   7 -17   82.53    8.55
  -2  -7  17   85.21    9.65
  -2  -7  17   76.91    9.55
   2  -7 -17   92.57    9.18
  -2   7  16   19.17    6.09
   2   7 -16   21.64    6.17
  -2   7  16    8.79    4.40
  -2  -7  16   12.36    5.63
   2  -7 -16   17.36    6.00
  -2  -7  16    8.54    5.09
  -2   7  15   43.17    7.50
  -2  -7  15   37.37    8.04
   2   7 -15   38.84    6.85
  -2   7  15   38.31    6.65
  -2  -7  15   27.49    6.17
   2  -7 -15   43.38    6.99
  -2   7  14    0.79    4.25
   2   7 -14    0.41    4.35
  -2   7  14    2.16    4.03
  -2  -7  14    0.01    4.34
  -2  -7  14    2.22    4.48
   2  -7 -14    2.52    3.99
  -2   7  13   55.55    7.85
   2   7 -13   40.62    6.55
  -2   7  13   53.24    7.24
  -2  -7  13   39.43    7.21
   2  -7 -13   30.36    5.50
  -2  -7  13   48.48    7.04
  -2   7  12   24.84    7.06
   2  -7 -12   20.93    8.35
   2   7 -12   17.80    9.45
   2  -7 -11  543.49   31.46
   2   7 -11  522.82   32.33
  -2   7  11  523.99   29.69
   2  -7 -10   28.77    7.84
   2   7 -10   38.42    9.81
   2   7  -9  282.73   21.74
   2  -7  -9  319.92   21.48
  -2  -7   8    9.36    4.51
   2  -7  -8    1.96    3.98
   2   7  -8    3.07    4.54
   2   7  -7  105.30   12.36
   2  -7  -7  103.71   10.86
  -2  -7   7  124.95   11.69
   2   7  -6 1054.08   39.93
  -2   7   6 1112.07   35.37
  -2  -7   6 1071.48   36.61
   2  -7  -6 1062.88   36.46
   2  -7  -5  259.43   14.13
  -2  -7   5  242.64   15.38
   2  -7  -5  266.63   15.60
   2   7  -5  261.08   17.53
  -2   7   5  257.07   14.95
  -2   7   4  436.06   19.58
   2  -7  -4  457.49   18.44
   2   7  -4  452.30   22.71
   2  -7  -4  456.80   16.83
  -2  -7   4  459.08   20.94
   2  -7  -4  453.32   19.66
   2  -7  -3  198.86   11.00
  -2  -7   3  175.64   12.51
   2  -7  -3  200.36   10.66
   2  -7  -3  196.91   11.59
   2  -7  -2  431.93   16.12
  -2  -7   2  432.35   19.45
   2  -7  -2  454.75   19.38
   2  -7  -2  394.21   17.96
   2  -7  -2  400.99   16.23
   2  -7  -2  423.10   16.51
   2   7  -2  363.91   18.16
   2   7  -1   21.57    5.04
   2  -7  -1   21.44    3.50
  -2  -7   1   17.52    4.82
   2  -7  -1   24.34    4.75
   2  -7  -1   27.79    4.53
   2  -7  -1   21.21    4.49
  -2  -7   1   24.56    3.48
   2   7   0  171.55   11.79
   2  -7   0  170.47    9.54
   2  -7   0  176.15   11.56
   2  -7   0  171.52   10.61
   2  -7   0  191.14   11.87
   2  -7   1   14.45    3.99
   2   7   1   26.98    5.02
   2  -7   1   12.40    3.75
   2  -7   1   14.90    4.08
   2  -7   1   26.13    3.94
   2  -7   2   35.28    5.46
   2   7   2   40.42    5.94
   2  -7   2   33.63    5.70
   2  -7   2   50.22    6.23
   2   7   3   42.99    6.47
  -2  -7  -3   56.51    8.05
   2  -7   3   54.07    6.32
   2  -7   3   44.08    6.32
   2  -7   3   37.93    6.29
   2   7   3   55.04    8.60
   2  -7   4   75.38    7.33
   2   7   4   72.50    9.61
   2  -7   4   73.92    8.41
  -2  -7  -4   77.68    9.48
   2   7   5  512.31   25.30
   2  -7   5  484.42   22.16
   2  -7   5  461.29   22.28
  -2  -7  -5  439.10   22.57
   2  -7   6  452.51   22.29
   2  -7   6  448.31   23.16
   2   7   6  464.70   25.13
  -2  -7  -6  427.80   23.29
   2  -7   7 1362.16   45.90
   2  -7   7 1375.84   44.77
  -2  -7  -7 1392.54   47.26
  -2  -7  -8    9.22    5.94
   2  -7   8    5.71    5.42
   2  -7   8    1.68    4.51
   2  -7   9  343.21   22.38
  -2  -7  -9  332.43   22.98
   2  -7   9  323.62   21.38
   2  -7  10   56.95   10.86
  -2  -7 -10   54.93   10.90
   2  -7  10   50.68    9.65
   2  -7  11  323.55   22.79
   2  -7  11  315.98   23.35
  -2  -7 -11  342.08   25.33
   2   7  12    3.27    5.50
   2  -7  12    2.90    4.19
   2   7  12    4.04    4.35
   2   7  12    8.48    4.33
   2   7  12    6.31    5.21
   2   7  13  951.43   33.26
   2   7  13  889.74   33.03
   2  -7  13  983.59   31.88
   2   7  13  911.55   32.10
   2  -7  14   -5.85    4.54
   2   7  14    0.56    4.65
   2   7  15  107.76   10.90
   2  -7  15   95.12    9.54
   2   7  15  105.64   10.65
   2   7  15  108.31   10.51
   2  -7  15  111.43   10.81
   2   7  15   96.85    9.83
   2   7  16  299.05   17.35
   2  -7  16  293.53   15.49
   2   7  16  306.14   17.29
   2   7  16  302.76   16.15
   2  -7  16  305.02   16.67
   2   7  17  269.05   16.34
   2  -7  17  293.42   15.18
   2   7  17  285.20   15.27
   2   7  17  280.95   16.04
   2  -7  17  298.82   16.18
   2   7  18   77.30    8.86
   2  -7  18   71.48    7.42
   2   7  18   68.63    7.03
   2   7  18   77.71    8.82
   2   7  18   83.09    8.04
   2  -7  18   82.47    8.59
   2   7  19    4.95    4.15
   2  -7  19    6.18    3.57
   2   7  19   -1.02    4.08
   2   7  19    2.33    3.43
   2   7  19    7.20    3.44
   2  -7  19   14.55    4.38
   2   7  20   62.93    6.39
   2  -7  20   57.07    5.40
   2  -7  20   57.58    5.65
   2   7  20   53.14    5.37
   2   7  20   57.72    5.34
   2   7  20   46.09    5.70
   2  -7  20   41.97    5.00
   2   7  21   18.24    3.49
   2   7  21   18.19    3.74
   2  -7  21   24.07    3.20
   2  -7  21   21.16    3.15
  -2   8  21   80.07    5.67
  -2   8  21   79.35    5.53
  -2  -8  21   71.05    5.39
  -2  -8  21   81.63    5.83
  -2   8  20    7.10    3.95
  -2  -8  20    5.16    3.23
  -2  -8  20    7.28    3.08
  -2   8  20   10.29    3.57
  -2   8  20   -1.07    3.39
  -2   8  19  192.80   11.85
  -2  -8  19  202.39   11.87
  -2   8  19  203.39   11.22
  -2   8  19  190.16   11.05
   2  -8 -19  190.50   10.98
  -2   8  18    0.74    4.24
  -2  -8  18    9.47    5.09
  -2   8  18    5.27    4.82
  -2   8  18    7.87    4.18
   2  -8 -18    4.17    4.14
  -2  -8  18   -3.18    4.94
  -2   8  17   87.69    9.36
  -2  -8  17   97.50   10.00
  -2   8  17   90.51    8.82
   2   8 -17   79.42    8.18
   2  -8 -17  101.46    9.43
  -2  -8  17   84.91    8.87
  -2   8  16   68.33    9.05
  -2   8  16   63.47    7.96
   2   8 -16   49.69    7.03
  -2  -8  16   64.85    8.77
  -2  -8  16   52.57    8.20
   2  -8 -16   62.43    8.09
  -2   8  15   23.58    6.48
  -2  -8  15   15.42    5.66
  -2   8  15   12.10    4.65
   2   8 -15   10.47    4.26
   2  -8 -15   14.13    4.92
  -2  -8  15   12.96    5.72
  -2   8  14    5.38    4.77
  -2   8  14   17.15    4.98
   2   8 -14   14.81    4.73
  -2  -8  14   25.04    6.63
   2  -8 -14   10.15    4.71
  -2  -8  14   22.26    6.23
  -2   8  13  307.36   17.13
   2   8 -13  299.46   16.64
  -2   8  13  356.36   17.18
  -2  -8  13  318.46   17.70
  -2  -8  13  330.96   18.09
   2  -8 -13  346.76   17.77
  -2   8  12    6.21    4.73
   2   8 -12    6.20    4.46
  -2  -8  12   11.84    5.42
  -2  -8  12    6.00    4.88
   2  -8 -12    8.96    4.69
  -2   8  11    7.67    5.02
   2  -8 -11   16.77    6.37
   2   8 -11   12.02    8.22
   2   8 -10   86.52   12.89
  -2   8  10   86.72   11.46
   2  -8 -10   98.64   13.57
  -2   8   9 1250.17   44.91
   2   8  -9 1255.91   50.41
   2  -8  -9 1303.26   48.51
  -2   8   8    5.46    4.46
   2   8  -8    1.52    4.77
  -2  -8   8    3.34    4.49
   2  -8  -8    8.00    4.98
  -2   8   7  232.57   15.47
   2   8  -7  228.38   18.61
  -2  -8   7  225.68   16.60
   2  -8  -7  238.29   17.42
  -2   8   7  229.77   15.75
   2  -8  -6   14.36    4.47
  -2   8   6   19.91    5.96
   2   8  -6   17.61    6.33
  -2  -8   6   17.12    4.86
   2   8  -5  344.19   21.57
  -2   8   5  364.22   19.18
  -2  -8   5  358.58   20.11
   2  -8  -5  362.18   19.30
  -2  -8   4  185.38   13.96
   2  -8  -4  224.35   11.99
   2  -8  -4  210.91   13.64
  -2   8   4  209.05   14.30
   2   8  -4  193.53   15.52
   2  -8  -3  112.01    9.45
  -2  -8   3  111.21   10.71
   2  -8  -3  123.79   10.77
   2  -8  -3  113.66    8.74
  -2  -8   2  165.26   12.55
   2  -8  -2  187.85   13.08
   2  -8  -2  181.07   12.28
   2  -8  -2  178.77   11.17
  -2  -8   2  173.29   10.08
   2  -8  -2  183.88   11.10
  -2  -8   1 1014.52   34.34
   2  -8  -1 1007.61   32.88
   2  -8  -1  995.76   32.25
   2   8  -1  939.94   32.68
   2  -8  -1  988.90   30.79
   2   8   0  306.90   16.87
  -2  -8   0  325.64   18.09
   2  -8   0  334.18   17.00
   2  -8   0  323.05   16.75
   2  -8   0  314.81   15.79
   2  -8   1 1128.54   34.47
   2   8   1 1069.54   35.06
   2  -8   1 1052.53   34.72
   2  -8   1 1093.79   34.24
   2  -8   2   -2.52    3.77
   2   8   2    7.62    3.73
   2  -8   2    5.93    3.45
   2  -8   2    4.16    3.40
   2  -8   3    4.49    3.89
   2   8   3    5.43    4.05
   2  -8   3    3.21    3.04
   2  -8   3    0.50    3.24
   2   8   3    3.54    5.66
  -2  -8  -4   97.93   11.00
   2  -8   4   77.96    7.69
   2   8   4   69.24    9.99
   2  -8   4   77.05    9.25
   2   8   4   98.51   10.24
  -2  -8  -5  385.59   22.20
   2  -8   5  417.00   22.19
   2   8   5  430.17   24.61
   2   8   6   24.95    7.38
  -2  -8  -6   23.44    6.53
   2  -8   6   23.64    6.79
   2  -8   6   30.85    6.83
   2  -8   7    3.97    4.86
  -2  -8  -7    6.64    4.77
   2   8   7    1.29    5.53
   2  -8   7    0.46    3.72
   2  -8   8    3.17    4.38
  -2  -8  -8    0.43    5.99
   2  -8   9  369.00   23.37
   2  -8   9  380.40   24.63
  -2  -8  -9  348.27   24.58
  -2  -8 -10   -0.59    6.41
   2  -8  10    1.27    4.91
   2  -8  10    2.98    4.88
   2   8  11   31.79    6.79
   2  -8  11   37.22    9.32
   2  -8  11   36.97    5.86
   2   8  11   45.42    6.97
   2   8  11   38.53    6.70
   2   8  12   25.32    5.90
   2  -8  12   37.98    6.43
   2   8  12   32.90    6.53
   2  -8  12   33.96    6.22
   2   8  12   46.04    7.32
   2  -8  13   24.49    5.82
   2   8  13   17.45    5.75
   2   8  13   21.28    6.04
   2   8  13   28.07    6.41
   2  -8  13   18.73    5.41
   2  -8  14   39.62    6.73
   2   8  14   31.72    6.50
   2  -8  14   48.75    7.34
   2   8  14   50.65    8.37
   2   8  15   44.62    8.24
   2  -8  15   33.78    6.86
   2   8  15   30.11    6.05
   2   8  15   34.04    7.33
   2  -8  15   36.06    7.01
   2   8  16  280.08   16.73
   2  -8  16  284.85   15.04
   2   8  16  267.23   15.27
   2   8  16  294.14   16.66
   2  -8  16  267.25   15.29
   2   8  17    0.79    4.82
   2  -8  17    5.06    4.55
   2   8  17    0.76    4.41
   2   8  17   11.46    6.08
   2  -8  17    4.78    4.70
   2   8  18   28.81    6.16
   2  -8  18   31.85    5.45
   2   8  18   23.37    5.41
   2   8  18   23.02    4.89
   2   8  18   26.11    5.42
   2  -8  18   26.18    5.30
   2   8  19   52.31    6.57
   2  -8  19   55.40    6.21
   2  -8  19   57.70    6.16
   2   8  19   40.16    5.88
   2   8  19   48.32    5.52
   2   8  19   55.20    5.55
   2  -8  19   38.05    5.15
   2   8  20   -3.66    2.99
   2   8  20    1.26    2.59
   2   8  20    0.94    2.19
   2   8  20    6.26    3.61
   2  -8  20   -0.06    2.51
   2  -8  20    6.31    2.93
  -2   9  21   45.99    3.93
  -2   9  21   42.53    3.94
  -2  -9  21   47.17    4.09
  -2   9  20   96.91    7.17
  -2  -9  20   98.72    6.90
  -2   9  20  101.75    6.79
  -2  -9  20   93.95    6.68
  -2   9  19  172.19   10.67
  -2  -9  19  183.79   10.58
  -2  -9  19  178.94   10.47
  -2   9  19  191.46   10.34
  -2   9  19  179.87    9.83
   2  -9 -19  180.60   10.21
  -2   9  18    5.26    3.88
  -2  -9  18    2.35    4.38
  -2   9  18    6.51    4.26
  -2  -9  18    7.15    4.20
  -2   9  18    7.16    3.74
   2  -9 -18    2.18    3.58
  -2   9  17   48.96    7.17
  -2   9  17   46.39    6.13
  -2  -9  17   52.90    7.44
  -2  -9  17   38.74    6.44
   2  -9 -17   53.83    7.25
  -2   9  16  116.45   11.04
  -2   9  16  128.11   10.16
  -2  -9  16  123.18   10.86
  -2  -9  16  103.24   10.07
   2  -9 -16  139.35   11.06
  -2   9  15  121.14   11.51
  -2   9  15  134.96   10.41
  -2  -9  15  131.57   11.53
   2   9 -15  110.87    9.78
   2  -9 -15  139.95   11.16
  -2  -9  15  123.48   11.14
  -2   9  14   23.70    6.60
   2   9 -14   21.24    5.25
  -2  -9  14   20.77    6.65
   2  -9 -14   12.97    5.39
  -2   9  13  134.14   11.52
  -2  -9  13  157.69   12.33
   2   9 -13  132.66   10.78
  -2  -9  13  140.94   11.98
   2  -9 -13  145.22   11.48
  -2   9  12   13.83    4.89
   2   9 -12    9.93    4.45
  -2  -9  12   10.29    5.05
   2  -9 -12   16.22    5.72
  -2  -9  12    8.60    4.65
  -2   9  11  280.73   15.42
   2   9 -11  278.81   24.48
   2   9 -11  246.54   14.29
  -2  -9  11  278.53   15.66
  -2   9  11  284.63   15.31
   2  -9 -11  317.34   16.22
  -2  -9  11  256.48   15.34
   2  -9 -10  178.43   18.16
   2   9 -10  166.05   18.68
   2   9  -9  671.06   36.13
   2  -9  -9  677.77   34.35
   2   9  -8  451.71   28.57
   2  -9  -8  468.76   26.67
  -2  -9   8  442.93   25.72
   2   9  -7  327.17   23.47
  -2  -9   7  318.90   21.42
   2  -9  -7  324.23   21.24
  -2   9   7  355.48   21.10
   2   9  -6   27.34    8.30
   2  -9  -6   24.96    6.47
  -2   9   6   25.58    6.89
  -2  -9   6   18.43    6.80
  -2  -9   5   22.92    6.29
   2   9  -5   26.57    6.90
  -2   9   5   28.22    6.59
   2  -9  -5   28.45    6.34
  -2  -9   4   84.43   10.39
   2   9  -4   89.63   11.48
   2  -9  -4   87.50    9.27
  -2   9   4   82.99    9.58
   2  -9  -4  108.81   11.44
  -2  -9   4   88.12    8.79
   2  -9  -3 1697.19   47.35
   2  -9  -3 1812.80   51.57
   2  -9  -3 1714.71   45.98
  -2  -9   3 1665.69   51.18
   2  -9  -2    3.83    4.17
   2  -9  -2    1.55    3.86
  -2  -9   2    0.67    3.92
   2  -9  -1  284.21   16.92
  -2  -9   1  279.43   17.70
   2  -9  -1  285.09   16.40
   2  -9  -1  284.81   15.89
   2   9  -1  247.10   15.67
   2  -9   0    2.12    3.51
   2  -9   0   -1.03    3.70
   2  -9   0    9.61    4.15
   2   9   0    2.56    3.10
  -2  -9   0   -3.94    4.35
   2  -9   1   54.42    7.80
  -2  -9  -1   40.33    7.23
   2  -9   1   46.53    7.05
   2  -9   1   50.59    7.23
   2   9   1   43.41    6.97
   2  -9   2  473.83   21.26
   2  -9   2  429.20   21.74
   2  -9   2  466.36   22.09
   2   9   2  427.63   21.57
   2   9   3 1048.19   41.19
   2  -9   3 1054.75   33.94
   2  -9   3  976.58   35.90
   2  -9   3  962.93   35.39
   2   9   3  994.27   35.77
   2   9   4  170.19   14.22
   2   9   4  183.99   16.65
   2  -9   4  161.59   13.73
   2   9   5   42.80    7.96
   2   9   5   39.24    8.23
   2  -9   5   52.20    8.67
  -2  -9  -6    6.99    5.36
   2   9   6   11.67    6.63
   2   9   6    1.90    3.76
   2  -9   6    6.89    4.59
  -2  -9  -7  153.98   15.85
   2  -9   7  158.19   15.43
   2   9   7  142.05   16.42
   2  -9   8  121.38   13.58
  -2  -9  -8   98.82   13.83
   2  -9   8  106.93   12.76
   2  -9   9   25.68    8.39
  -2  -9  -9   31.78    9.14
   2  -9   9   30.39    8.51
  -2  -9 -10  156.10   12.95
   2   9  10  180.35   13.31
   2  -9  10  184.02   17.59
   2  -9  10  156.72   10.92
   2  -9  10  190.60   18.80
   2   9  10  171.25   11.88
   2   9  11  105.64   11.19
  -2  -9 -11   93.39   10.76
   2  -9  11  111.61    9.68
   2  -9  11  103.57    8.78
   2   9  11   96.49    9.60
   2   9  11  110.56   10.52
  -2  -9 -12   83.52   10.50
   2   9  12   86.70   10.45
   2  -9  12   94.93    9.35
   2   9  12  113.41   10.94
   2   9  12   97.07   10.29
   2  -9  13  153.70   11.32
   2   9  13  122.88   11.90
   2   9  13  146.46   12.58
   2   9  13  130.40   11.69
   2  -9  13  128.99   10.83
   2  -9  14  149.09   11.68
   2   9  14  139.46   12.66
   2   9  14  149.53   12.40
   2  -9  14  151.64   11.78
   2   9  15  121.24   11.70
   2  -9  15  131.16   10.41
   2   9  15  119.19   10.37
   2  -9  15  118.26   10.19
   2   9  15  112.03   10.94
   2   9  16   15.78    6.63
   2  -9  16   23.98    6.23
   2   9  16   14.87    5.83
   2   9  16   16.87    5.25
   2  -9  16   14.91    5.03
   2   9  17  173.51   12.64
   2  -9  17  182.02   11.46
   2  -9  17  155.17   10.47
   2   9  17  157.47   10.92
   2   9  17  163.53   11.93
   2  -9  17  151.19   10.43
   2   9  18   36.28    6.26
   2  -9  18   28.34    4.89
   2  -9  18   26.09    4.99
   2   9  18   29.40    4.69
   2   9  18   24.25    5.43
   2   9  18   34.40    5.56
   2  -9  18   18.21    4.23
   2   9  19   -2.59    3.68
   2   9  19    2.20    3.29
   2   9  19    8.04    3.66
   2   9  19    6.66    3.22
   2  -9  19    0.97    2.87
   2  -9  19   -0.94    2.84
   2   9  20    2.98    2.58
   2   9  20    8.55    3.07
   2   9  20    5.78    2.18
   2  -9  20    4.29    2.15
   2  -9  20    4.84    2.35
  -2  10  20   40.01    4.29
  -2 -10  20   35.81    4.30
  -2  10  20   38.54    3.98
  -2  10  19  387.25   15.53
  -2 -10  19  435.86   15.87
  -2  10  19  429.53   15.41
  -2 -10  19  398.17   15.01
   2 -10 -19  402.84   15.04
  -2  10  18   22.26    5.12
  -2 -10  18   14.54    4.50
  -2 -10  18   15.61    4.32
  -2  10  18   13.50    4.20
   2 -10 -18   17.92    4.64
  -2  10  17  161.47   11.37
  -2 -10  17  176.54   11.64
  -2 -10  17  163.19   11.03
   2 -10 -17  139.32   10.22
  -2  10  16    1.28    4.21
  -2 -10  16    3.97    5.08
  -2 -10  16    1.01    4.18
   2 -10 -16   -0.61    4.23
  -2  10  15   47.27    8.47
  -2 -10  15   48.15    7.89
  -2 -10  15   53.05    7.95
   2 -10 -15   46.12    7.35
  -2  10  14   37.10    7.79
  -2 -10  14   31.14    6.50
  -2 -10  14   43.14    7.19
   2 -10 -14   41.23    7.00
  -2  10  13  267.89   15.83
  -2 -10  13  257.45   15.78
  -2 -10  13  237.70   15.34
   2 -10 -13  265.09   15.77
  -2  10  12   28.45    5.99
   2  10 -12   37.75    6.50
  -2 -10  12   37.36    6.84
   2 -10 -12   37.62    6.81
  -2 -10  12   30.72    6.57
  -2  10  11   68.42    7.52
   2 -10 -11   72.63    9.37
  -2 -10  11   85.22    9.23
  -2 -10  11   64.26    8.11
   2  10 -11   55.78    7.15
   2 -10 -11   74.14    8.30
  -2 -10  11   51.98    7.69
   2 -10 -10   59.04    8.26
   2  10 -10   53.48    6.98
  -2 -10  10   47.60    6.90
   2 -10 -10   76.86   12.99
  -2 -10  10   60.38   11.53
   2  10 -10   68.17   12.87
  -2 -10  10   56.41    7.26
   2  10  -9  274.62   23.50
  -2 -10   9  302.73   22.72
   2 -10  -9  289.76   22.68
   2  10  -8  146.99   17.02
  -2 -10   8  167.51   15.95
  -2 -10   8  187.23   17.71
   2 -10  -8  171.13   16.71
  -2 -10   7   -6.35    5.12
   2 -10  -7    1.13    4.25
  -2 -10   7    7.00    6.71
   2  10  -7    0.92    5.18
  -2  10   6  285.35   19.55
   2  10  -6  253.24   20.76
  -2 -10   6  277.96   20.29
   2 -10  -6  281.06   19.48
   2 -10  -5  157.30   14.55
  -2 -10   5  141.56   14.18
  -2  10   5  147.65   13.87
   2  10  -5  125.06   14.26
  -2  10   4  201.41   16.06
   2  10  -4  174.58   16.63
   2 -10  -4  194.24   15.90
  -2 -10   4  186.91   16.13
   2 -10  -3   15.69    5.89
  -2 -10   3   10.95    4.27
   2 -10  -3   21.17    5.18
   2 -10  -2  157.14   12.07
  -2 -10   2  125.39   13.01
   2 -10  -2  144.81   12.85
  -2 -10   1 1912.92   57.53
   2 -10  -1 2046.79   56.54
   2 -10  -1 1886.64   53.55
   2 -10  -1 1906.18   53.44
   2 -10   0  640.49   27.27
  -2 -10   0  629.23   29.05
   2 -10   0  631.32   26.95
   2 -10   0  605.80   26.31
  -2 -10  -1  244.56   17.76
   2 -10   1  249.65   16.10
   2 -10   1  243.48   16.40
   2 -10   1  259.16   16.84
   2 -10   2   67.53    8.83
   2 -10   2   56.99    7.84
   2 -10   2   61.07    8.38
  -2 -10  -2   61.98    9.34
   2 -10   3   -2.63    4.29
   2 -10   3   -0.67    3.95
   2  10   3    3.00    3.52
   2  10   3   -7.86    7.15
   2  10   4  197.75   15.91
   2 -10   4  198.81   16.12
   2  10   4  216.82   19.31
   2 -10   5  607.86   29.66
   2  10   5  602.04   33.29
   2  10   5  573.38   28.54
   2  10   6  295.96   21.14
   2 -10   6  309.66   21.50
   2  10   6  348.25   25.49
  -2 -10  -7   74.02   11.82
   2  10   7   73.07   11.50
   2 -10   7   72.18    9.97
   2  10   7   84.47   13.92
   2 -10   8  270.17   21.30
   2  10   8  276.94   22.15
  -2 -10  -8  288.51   22.90
   2  10   9   22.17    5.71
  -2 -10  -9   26.58    6.52
   2  10   9   31.25    6.12
   2  10   9   22.19    5.38
   2 -10   9   24.22    5.29
   2 -10   9   23.14    5.46
   2  10  10  114.53   11.34
  -2 -10 -10   92.68   10.73
   2 -10  10  137.10   10.82
   2 -10  10  118.49    9.84
   2  10  10  131.06   11.28
  -2 -10 -11   13.06    5.31
   2  10  11   20.15    6.71
   2 -10  11    3.92    4.23
   2  10  11   11.07    5.03
   2  10  11    6.40    5.37
   2  10  12  277.79   17.40
  -2 -10 -12  257.61   18.09
   2 -10  12  291.75   15.57
   2  10  12  278.33   16.40
   2  10  12  289.60   16.98
   2 -10  13  146.99   11.43
   2  10  13  112.75   11.45
   2  10  13  142.67   12.40
   2 -10  14  259.01   14.67
   2 -10  14  211.99   13.37
   2  10  14  235.99   15.89
   2 -10  14  209.09   13.36
   2  10  14  216.29   15.02
   2  10  15   97.55   10.67
   2 -10  15   88.31    8.49
   2 -10  15  106.15    9.42
   2  10  15   93.40    9.04
   2  10  15  117.10   10.73
   2  10  15  104.82   10.57
   2 -10  15   81.71    8.01
   2  10  16  100.31   10.25
   2 -10  16   86.04    8.08
   2 -10  16  107.53    9.21
   2  10  16   76.62    8.94
   2  10  16   95.07    8.87
   2 -10  16   85.26    7.86
   2  10  17   11.74    5.80
   2  10  17   -1.89    4.20
   2  10  17    3.24    4.39
   2 -10  17   -4.87    3.71
   2 -10  17   -1.01    3.87
   2  10  18    5.73    4.14
   2  10  18    5.82    3.53
   2  10  18   -2.20    2.81
   2  10  18    4.92    3.96
   2 -10  18    3.80    2.92
   2 -10  18    5.29    3.38
   2  10  19   20.66    4.21
   2 -10  19   16.52    3.06
   2 -10  19   19.78    3.47
   2  10  19   22.24    3.55
   2  10  19   16.11    2.98
   2  10  19   19.04    4.03
  -2  11  20   20.37    3.00
  -2  11  19    7.90    3.00
  -2 -11  19    4.75    2.81
  -2  11  19    8.30    3.39
   2 -11 -19    1.79    2.28
  -2  11  18  127.22    8.64
  -2 -11  18  116.91    8.14
  -2  11  18  120.39    8.17
  -2 -11  18  120.25    7.95
   2 -11 -18  120.41    8.47
  -2  11  17   88.89    8.10
  -2 -11  17   80.81    7.81
  -2 -11  17   76.77    7.40
   2 -11 -17   83.80    8.13
  -2  11  16   51.73    7.04
  -2 -11  16   51.99    6.98
   2 -11 -16   44.12    6.14
  -2  11  15  100.63    9.80
  -2 -11  15  105.73   10.12
  -2 -11  15   80.73    8.75
   2 -11 -15  103.37    9.56
  -2  11  14   65.40    8.49
  -2 -11  14   75.04    9.25
  -2 -11  14   55.27    7.96
   2 -11 -14   72.41    8.63
  -2  11  13  165.50   12.29
  -2 -11  13  179.94   13.27
  -2 -11  13  167.60   12.80
   2 -11 -13  178.38   13.00
  -2  11  12   87.63    9.27
  -2 -11  12  103.84   10.44
  -2 -11  12   87.97    9.32
   2 -11 -12  105.09   10.16
   2 -11 -11   33.48    7.25
  -2  11  11   42.84    7.33
  -2 -11  11   44.17    7.17
  -2 -11  11   36.16    6.15
   2 -11 -11   40.22    7.15
   2 -11 -10   -1.78    4.47
  -2 -11  10    6.65    4.28
  -2 -11  10   14.38    5.09
   2 -11  -9  511.26   23.11
  -2 -11   9  483.87   21.34
  -2 -11   9  499.41   21.05
   2 -11  -8   83.90    8.63
   2 -11  -8  102.13   14.12
  -2 -11   8   95.33   13.40
   2  11  -8   83.94   13.48
  -2 -11   7   75.28   12.11
   2  11  -7   97.98   14.57
   2 -11  -7   82.16   12.41
  -2 -11   6   97.38   13.83
   2 -11  -6   97.84   12.58
   2  11  -6   64.55   11.01
   2 -11  -5   41.76    8.95
   2  11  -5   35.73    9.09
  -2  11   5   38.78    8.52
  -2 -11   5   38.96    8.09
   2 -11  -4  163.37   15.52
  -2 -11   4  149.84   15.24
   2  11  -4  138.63   15.37
  -2  11   4  150.94   14.67
   2 -11  -3  417.58   24.14
  -2 -11   3  409.34   24.70
  -2 -11   2   22.83    6.60
   2 -11  -2   18.86    5.51
   2 -11  -2   24.16    5.52
  -2 -11   1  131.42   13.94
   2 -11  -1  158.04   13.92
   2 -11  -1  138.56   12.71
   2 -11   0    1.75    4.08
  -2 -11   0    5.61    5.15
   2 -11   0    6.76    4.52
   2 -11   1   10.64    5.49
  -2 -11  -1    4.30    5.82
   2 -11   1    0.80    4.10
   2 -11   1    4.85    4.55
  -2 -11  -2  330.71   22.00
   2 -11   2  315.64   20.10
   2 -11   2  322.11   20.39
   2  11   3  660.59   35.31
  -2 -11  -3  610.28   30.31
   2 -11   3  585.84   28.84
   2 -11   3  533.57   28.01
  -2 -11  -4  505.82   28.22
   2 -11   4  505.40   27.27
   2  11   4  553.96   32.79
   2 -11   5   13.22    6.20
   2  11   5   14.07    9.07
   2  11   6  327.41   26.11
   2 -11   6  299.34   21.87
   2  11   7  274.53   23.96
   2 -11   7  276.33   21.67
   2  11   8  984.04   32.50
  -2 -11  -8  946.64   35.58
   2  11   8 1023.34   34.22
   2  11   8  998.13   32.31
   2 -11   8  998.26   31.15
   2 -11   8 1037.16   31.98
  -2 -11  -9   50.78    8.41
   2  11   9   66.43    8.67
   2  11   9   58.74    8.22
   2 -11   9   56.94    7.32
   2 -11   9   60.21    7.71
   2  11   9   69.44    8.49
  -2 -11 -10   -3.98    5.70
   2  11  10   -0.31    5.08
   2 -11  10    1.80    4.27
   2 -11  10    2.47    4.42
   2  11  10    7.73    5.64
   2  11  10    3.11    4.63
   2  11  11   81.67   10.12
  -2 -11 -11   77.20   10.35
   2 -11  11   80.06    8.38
   2 -11  11   89.22    9.36
   2  11  11   96.74   10.48
   2  11  11   73.30    9.04
   2  11  12  133.75   12.69
   2 -11  12  160.66   12.21
   2 -11  12  151.93   11.50
   2  11  12  134.17   11.71
   2  11  12  151.07   12.40
   2 -11  13  162.45   11.64
   2 -11  13  201.99   13.24
   2  11  13  153.70   12.78
   2  11  13  174.42   13.67
  -2 -11 -13  181.25   12.11
   2 -11  14   27.08    5.85
   2 -11  14   24.29    5.50
   2  11  14   20.70    6.21
   2  11  14   31.93    6.95
   2  11  15   -2.15    5.25
   2 -11  15    8.07    4.46
   2 -11  15    6.71    4.26
   2  11  15   15.27    6.43
   2  11  15   16.58    6.30
   2  11  16  248.26   14.47
   2  11  16  223.15   13.18
   2  11  16  213.83   12.42
   2 -11  16  226.10   12.50
   2 -11  16  202.98   11.52
   2  11  17   48.10    6.46
   2  11  17   52.02    6.40
   2  11  17   54.04    6.45
   2 -11  17   47.47    5.36
   2 -11  17   55.53    6.33
   2  11  18   33.93    5.03
   2  11  18   40.17    4.86
   2  11  18   40.21    5.16
   2  11  18   42.76    4.33
   2 -11  18   40.61    4.61
   2 -11  18   30.51    3.95
   2  11  19  103.59    6.86
   2  11  19   95.82    5.81
   2  11  19   96.15    6.27
  -2 -12  19   81.71    5.58
  -2  12  19   89.96    5.59
  -2 -12  19   88.84    6.52
  -2  12  18   25.00    4.11
  -2 -12  18   20.52    3.93
  -2  12  18   22.15    3.74
   2 -12 -18   25.18    4.14
  -2 -12  17    4.99    3.89
  -2  12  17    3.65    3.37
   2 -12 -17    6.62    3.82
  -2  12  16   13.09    4.25
  -2 -12  16   22.33    5.85
  -2 -12  16   14.16    4.32
   2 -12 -16   23.21    5.47
  -2  12  15   71.58    7.93
  -2 -12  15   59.50    7.80
  -2 -12  15   57.78    7.22
   2 -12 -15   63.84    7.56
  -2  12  14  144.87   11.19
  -2 -12  14  116.48   10.41
  -2 -12  14  136.46   10.76
   2 -12 -14  140.76   11.48
  -2  12  13  102.58    9.86
  -2 -12  13  102.87   10.27
  -2 -12  13   90.06    9.14
   2 -12 -13   99.39    9.76
  -2  12  12    6.80    4.99
  -2 -12  12    6.82    5.54
  -2 -12  12    6.78    4.44
   2 -12 -12   11.69    6.02
   2 -12 -11    9.58    4.85
  -2  12  11    7.06    3.96
  -2 -12  11   15.25    5.92
  -2 -12  11   20.72    6.15
   2 -12 -11   15.91    6.29
   2 -12 -10  114.47   11.35
  -2 -12  10  103.69    9.66
  -2 -12  10  110.89   10.39
   2 -12  -9    4.07    4.69
  -2 -12   9   12.14    4.86
  -2 -12   9   10.90    4.89
   2 -12  -8   23.77    5.92
  -2 -12   8   24.43    5.46
   2 -12  -8    8.05    4.51
  -2 -12   8   24.60    5.87
   2 -12  -7  161.00   12.54
  -2 -12   7  164.80   11.75
   2 -12  -7  170.44   12.08
  -2 -12   7  148.40   11.41
   2 -12  -6  707.29   35.46
   2  12  -6  637.14   36.33
  -2 -12   6  627.98   34.39
   2 -12  -6  624.17   23.73
  -2 -12   5   40.17    9.35
   2 -12  -5   36.26    9.56
   2  12  -5   40.26    9.48
   2  12  -4  442.12   29.33
   2 -12  -4  471.72   27.57
  -2 -12   4  456.43   28.22
  -2  12   4  455.73   27.49
   2 -12  -3  118.64   13.95
   2  12  -3   97.85   13.80
  -2 -12   3  121.96   14.43
   2 -12  -2   61.72    9.78
  -2 -12   2   68.72   10.91
   2 -12  -1   30.17    6.82
   2 -12  -1   41.67    8.45
  -2 -12   1   44.35    9.03
   2 -12   0  507.98   26.48
  -2 -12   0  521.15   28.90
   2 -12   0  493.08   26.08
  -2 -12  -1  155.98   15.89
   2 -12   1  149.97   14.58
   2 -12   2   21.85    6.90
   2  12   2   29.09   10.05
  -2 -12  -2   13.51    6.68
   2 -12   3  286.39   21.09
  -2 -12  -3  312.41   22.54
   2 -12   3  272.50   19.69
   2  12   3  303.86   24.79
   2  12   4  811.08   42.39
  -2 -12  -4  765.15   36.41
   2 -12   4  704.31   34.37
  -2 -12  -5  743.70   36.38
   2 -12   5  697.83   34.84
   2  12   5  743.57   41.26
  -2 -12  -6  401.08   26.49
   2 -12   6  373.11   25.69
   2 -12   6  393.33   17.83
  -2 -12  -6  394.54   21.31
   2 -12   6  346.69   16.77
   2  12   6  407.30   19.01
   2  12   6  403.95   19.15
   2  12   7  229.55   14.73
  -2 -12  -7  224.86   16.04
   2 -12   7  179.63   12.14
   2  12   7  195.26   13.43
   2 -12   7  210.33   13.09
   2  12   7  205.43   13.13
   2  12   7  203.96   13.96
  -2 -12  -8    2.14    4.90
   2  12   8    5.88    5.34
   2  12   8    0.13    5.20
   2  12   8   -0.16    4.36
   2 -12   8    4.79    4.39
   2 -12   8    0.79    4.85
   2  12   9   45.14    7.59
  -2 -12  -9   46.60    8.51
   2  12   9   43.96    7.59
   2 -12   9   42.31    6.94
   2 -12   9   51.11    7.05
   2  12   9   43.29    7.03
  -2 -12 -10   46.58    8.49
   2  12  10   52.59    8.16
   2 -12  10   42.69    6.76
   2 -12  10   55.69    7.62
   2  12  10   39.14    6.96
   2  12  10   45.17    7.88
  -2 -12 -11    4.86    5.47
   2  12  11   11.36    5.74
   2 -12  11    2.56    4.50
   2 -12  11    5.91    5.01
   2  12  11    8.35    5.84
   2  12  11    8.28    5.30
   2 -12  12   71.11    8.12
   2 -12  12   62.26    7.97
   2  12  12   69.03    9.14
   2 -12  13  298.72   15.62
   2  12  13  271.90   16.35
   2 -12  13  248.38   14.01
  -2 -12 -13  283.43   14.88
   2  12  13  276.39   16.24
   2 -12  14   81.75    7.87
   2 -12  14   81.29    8.23
   2  12  14   76.80    9.17
   2  12  14   80.38    9.09
  -2 -12 -14   84.66    8.36
   2 -12  15  141.25    9.77
   2  12  15  159.43   12.02
   2 -12  15  172.86   10.89
   2  12  15  144.46   10.35
   2  12  15  145.94   10.63
   2  12  15  125.64   10.62
   2  12  16    9.59    5.46
   2  12  16    5.29    3.99
   2  12  16    3.72    3.87
   2 -12  16    1.37    3.42
   2 -12  16    5.75    3.75
   2  12  17   26.79    5.32
   2  12  17   22.39    4.09
   2  12  17   17.01    4.21
   2 -12  17   21.10    4.02
   2  12  18   16.14    3.26
   2 -12  18   22.31    3.19
   2 -12  18   28.26    3.51
   2  12  18   25.28    3.70
   2  12  18   22.01    3.32
  -2 -13  18  140.93    7.26
  -2 -13  18  132.48    7.32
  -2  13  18  140.21    7.25
   2 -13 -18  143.53    7.50
  -2 -13  18  140.69    8.36
  -2 -13  17    7.89    3.21
  -2  13  17   11.03    3.24
  -2 -13  17   14.45    4.73
   2 -13 -17   10.65    3.57
  -2 -13  16  196.49   10.98
  -2  13  16  189.24   10.54
   2 -13 -16  210.32   11.64
  -2 -13  15    3.34    4.48
  -2  13  15    5.36    3.76
   2 -13 -15    9.62    4.94
  -2 -13  14   39.04    6.86
  -2  13  14   47.13    6.77
   2 -13 -14   44.00    7.06
  -2 -13  13   14.33    5.43
  -2  13  13   14.44    4.68
   2 -13 -13    8.01    5.05
  -2  13  12  212.84   13.37
  -2 -13  12  210.82   13.79
  -2 -13  12  208.11   13.26
   2 -13 -12  215.63   13.98
  -2 -13  11   11.43    5.79
  -2 -13  11    5.23    4.67
   2 -13 -11    8.97    5.75
   2 -13 -10   46.57    7.96
  -2 -13  10   59.36    8.05
  -2 -13  10   63.42    7.79
   2 -13 -10   72.56    9.18
  -2 -13   9    1.38    4.38
   2 -13  -9    8.32    5.61
  -2 -13   8  262.44   15.55
   2 -13  -8  263.07   15.53
   2 -13  -8  256.81   16.29
   2 -13  -7   22.32    5.58
  -2 -13   7   18.63    5.31
   2 -13  -7   24.32    6.70
  -2 -13   7   24.62    7.60
  -2 -13   6  178.86   11.98
  -2 -13   6  194.62   13.03
   2 -13  -6  182.62   12.73
   2 -13  -6  173.03   13.34
  -2 -13   6  194.33   14.21
   2 -13  -5   16.55    4.77
  -2 -13   5   14.62    4.71
  -2 -13   5   15.08    4.71
   2 -13  -5   22.73    6.28
  -2 -13   5   14.93    6.10
   2  13  -4   11.58    7.67
   2 -13  -4    6.94    3.79
  -2 -13   4    3.09    4.04
  -2 -13   4    8.37    4.02
   2 -13  -4   20.53    6.07
  -2 -13   4   23.37    6.24
   2 -13  -3   58.21    7.27
   2 -13  -3   59.56   10.66
  -2  13   3   53.91   10.98
   2  13  -3   69.16   12.97
   2 -13  -2  663.46   33.16
  -2 -13   2  681.26   35.82
   2 -13  -1  186.80   16.75
  -2 -13   1  188.72   18.21
   2 -13   0   64.05   10.37
  -2 -13   0   61.15   11.03
  -2 -13  -1   14.10    7.79
   2 -13   1   13.53    6.60
   2 -13   2  515.35   20.79
  -2 -13  -2  514.75   30.41
   2 -13   2  473.85   28.11
   2  13   2  578.28   35.75
  -2 -13  -2  494.22   22.31
  -2 -13  -2  540.57   24.31
   2 -13   3  307.10   15.80
  -2 -13  -3  307.55   17.38
   2  13   3  327.97   16.85
  -2 -13  -3  314.49   18.58
   2  13   3  296.78   16.28
   2 -13   4  210.05   13.19
   2 -13   4  190.33   12.27
   2  13   4  195.76   13.31
  -2 -13  -4  211.61   15.31
   2  13   4  195.46   13.12
   2  13   4  206.12   13.43
   2 -13   4  192.74   11.43
  -2 -13  -5   53.19    8.29
   2  13   5   49.57    7.51
   2 -13   5   50.27    7.05
   2 -13   5   53.24    7.25
   2 -13   5   45.73    6.32
   2  13   5   50.40    7.41
   2 -13   6  198.43   12.75
   2 -13   6  172.25   12.11
   2  13   6  164.74   12.41
  -2 -13  -6  181.24   14.81
   2  13   6  180.92   13.07
   2  13   6  174.02   13.06
   2  13   7   58.90    8.01
   2  13   7   77.44    9.07
  -2 -13  -7   61.88    9.35
   2  13   7   65.65    8.07
   2 -13   7   66.72    8.24
   2 -13   7   75.60    8.48
  -2 -13  -8  177.20   15.14
   2  13   8  173.26   13.26
   2  13   8  173.30   13.52
   2 -13   8  190.39   12.62
   2  13   8  191.69   13.23
  -2 -13  -9   -8.20    7.14
   2  13   9   -4.00    5.04
   2  13   9    2.18    4.69
   2 -13   9    5.48    4.57
   2 -13   9   -0.11    4.19
   2  13   9   -1.94    5.00
   2  13   9    9.54    5.37
   2 -13  10  172.98   11.99
   2  13  10  159.13   13.12
  -2 -13 -10  164.77   14.37
   2 -13  10  179.27   12.70
   2  13  10  169.48   12.79
   2  13  10  169.24   12.81
  -2 -13 -11   57.96    9.63
   2  13  11   52.84    8.37
   2 -13  11   57.17    7.66
   2 -13  11   59.71    7.45
   2  13  11   71.26    8.78
   2  13  11   66.36    8.89
   2 -13  12   63.93    8.02
   2 -13  12   53.78    7.09
  -2 -13 -12   59.36    9.88
   2  13  12   65.00    8.40
   2 -13  13   15.44    5.00
   2 -13  13   13.37    4.59
   2  13  13   14.28    5.88
  -2 -13 -13   19.01    5.05
   2  13  13   12.17    5.02
   2 -13  14   84.88    7.90
   2 -13  14   73.15    6.99
   2  13  14   87.24    9.19
   2  13  14   74.16    8.26
  -2 -13 -14   71.97    7.09
   2  13  15    1.74    4.10
   2  13  15    1.08    4.38
   2  13  15    1.59    3.43
   2 -13  15    1.10    3.64
   2 -13  15   -3.10    3.78
   2  13  16   30.68    5.49
   2  13  16   24.50    4.52
   2  13  16   22.24    4.75
   2 -13  16   22.51    4.15
   2 -13  16   29.13    4.38
   2  13  17   34.96    4.91
   2 -13  17   30.68    3.82
   2 -13  17   26.73    3.55
   2 -13  17   28.71    3.59
   2  13  17   35.15    4.38
   2  13  17   37.82    4.47
  -2 -14  17   77.02    5.42
  -2 -14  17   62.98    5.22
  -2 -14  17   77.23    6.08
   2 -14 -17   78.19    5.78
  -2 -14  16   62.09    5.64
  -2 -14  16   63.90    6.12
   2 -14 -16   66.08    6.05
  -2 -14  16   64.88    6.93
  -2 -14  15    5.80    3.81
  -2 -14  15    0.81    3.66
  -2  14  15    5.40    3.23
  -2 -14  15   12.54    4.69
   2 -14 -15    0.47    3.48
  -2 -14  14  168.47   11.05
  -2  14  14  182.81   10.88
  -2 -14  14  196.07   13.31
   2 -14 -14  180.25   11.44
  -2 -14  13    2.26    4.42
  -2 -14  13   10.83    6.44
   2 -14 -13   11.73    5.42
  -2 -14  12   72.27    8.21
   2 -14 -12   95.63    9.30
  -2 -14  12   96.51   10.88
  -2 -14  11   -1.34    4.84
  -2 -14  11    9.05    5.99
   2 -14 -11   -1.83    4.62
  -2 -14  10  166.93   12.54
  -2 -14  10  185.53   14.54
   2 -14 -10  183.85   13.07
  -2 -14   9  197.21   12.80
  -2 -14   9  180.64   13.06
   2 -14  -9  220.39   15.20
  -2 -14   9  219.33   15.51
   2 -14  -8   35.46    7.14
  -2 -14   8   21.12    5.90
  -2 -14   8   34.31    6.55
   2 -14  -8   35.24    7.70
  -2 -14   8   53.27    8.94
   2 -14  -7   19.99    5.99
  -2 -14   7   24.06    5.70
  -2 -14   7   13.60    5.80
   2 -14  -7   14.09    6.10
  -2 -14   7   10.21    6.03
  -2 -14   6  399.27   18.48
  -2 -14   6  370.57   18.44
   2 -14  -6  391.07   18.87
   2 -14  -6  403.85   20.53
  -2 -14   6  425.26   21.28
  -2 -14   5    2.59    3.86
   2 -14  -5   -7.94    4.96
   2 -14  -5   -2.46    4.45
  -2 -14   5   -0.33    4.94
   2 -14  -4   82.52    8.88
  -2 -14   4   73.18    7.98
   2 -14  -4   87.82    9.55
  -2 -14   4   87.20    9.70
   2 -14  -3   40.16    6.59
  -2 -14   3   33.56    6.06
   2  14  -3   40.12    6.60
   2 -14  -3   34.36    6.68
  -2 -14   3   27.66    6.57
   2 -14  -2   20.88    5.55
  -2 -14   2   20.86    4.67
   2 -14  -2   23.96    6.04
   2  14  -2   17.44    5.45
  -2 -14   2   23.96    5.89
   2 -14  -1    3.21    4.35
  -2 -14   1    1.12    3.82
   2 -14  -1    5.48    5.07
  -2 -14   1   10.12    6.15
   2  14  -1    3.43    4.75
  -2 -14   1   -0.23    4.62
  -2 -14   1   -4.55    4.90
  -2 -14   0  274.49   14.85
  -2 -14   0  314.06   17.68
   2 -14   0  317.66   16.96
   2 -14   0  298.28   16.25
   2  14   0  301.29   16.65
  -2 -14   0  326.01   19.24
   2  14   0  299.06   16.21
  -2 -14  -1    7.21    6.03
  -2 -14  -1   10.01    4.65
   2 -14   1    3.88    3.99
   2 -14   1   10.89    5.62
   2  14   1    0.86    4.47
  -2 -14  -1   11.66    6.25
   2  14   1   13.20    5.27
  -2 -14  -2   54.40    7.19
   2 -14   2   54.57    7.47
  -2 -14  -2   48.54    7.96
   2  14   2   53.07    7.46
   2  14   2   50.51    7.61
  -2 -14  -2   42.98    7.92
   2 -14   3  167.20   12.15
  -2 -14  -3  186.10   14.61
   2  14   3  167.82   12.67
   2  14   3  167.57   12.69
   2 -14   3  177.69   11.19
   2 -14   4   91.53    9.60
  -2 -14  -4  100.18   11.55
   2  14   4   96.40    9.82
   2  14   4  103.96   10.11
   2 -14   5   42.84    7.34
   2  14   5   44.37    7.38
  -2 -14  -5   57.42    9.70
   2  14   5   52.92    7.43
   2  14   6   20.43    5.94
  -2 -14  -6   37.11    8.45
   2  14   6   24.56    6.12
   2 -14   6   23.45    5.46
   2 -14   6   23.31    6.26
   2  14   7   81.54    9.60
  -2 -14  -7  100.52   11.34
   2 -14   7   90.61    8.23
   2  14   7   82.85    9.24
   2 -14   7   81.60    8.70
   2 -14   7   70.53    8.35
  -2 -14  -8  132.06   12.97
   2  14   8  119.71   10.96
   2  14   8  146.81   12.20
   2 -14   8  132.08   11.10
   2 -14   8  138.52   11.21
   2 -14   8  128.24    9.74
   2  14   8  130.42   11.17
  -2 -14  -9   66.63    9.95
   2  14   9   42.81    7.70
   2 -14   9   44.14    7.47
   2 -14   9   43.99    6.50
   2  14   9   52.67    7.96
   2  14   9   55.30    8.24
  -2 -14 -10  214.66   16.36
   2  14  10  247.82   15.61
   2 -14  10  252.70   14.42
   2 -14  10  250.71   14.53
   2  14  10  229.11   14.77
   2  14  10  228.25   14.71
  -2 -14 -11    4.56    5.47
   2 -14  11    3.77    5.13
   2 -14  11    1.01    4.47
   2  14  11    1.69    5.13
   2  14  11   -2.85    4.97
   2 -14  12   63.80    7.43
   2 -14  12   50.93    6.86
   2  14  12   67.41    8.02
  -2 -14 -12   80.12    8.27
   2 -14  13   55.17    7.07
   2 -14  13   51.43    6.42
   2  14  13   52.69    7.63
   2  14  13   40.35    6.56
  -2 -14 -13   43.55    6.02
   2  14  14  170.96   11.54
   2 -14  14  173.02   10.06
   2 -14  14  178.93   10.39
   2  14  14  159.28   10.18
   2 -14  14  155.18    9.09
  -2 -14 -14  163.78    9.84
   2  14  14  159.47   10.64
   2  14  15   22.81    5.37
   2  14  15   11.84    3.46
   2 -14  15    8.40    3.33
   2  14  15   15.98    4.29
   2 -14  15   10.85    3.83
   2 -14  15   10.93    3.66
   2  14  16    7.57    3.15
   2 -14  16    1.35    2.10
   2  14  16   13.37    3.21
   2  14  16    5.38    2.71
   2 -14  16    9.80    2.93
   2 -14  16    4.11    2.24
   2  14  17   -1.62    2.46
  -2 -15  16   48.09    4.49
   2 -15 -16   55.74    5.06
  -2 -15  16   43.66    4.77
  -2 -15  15   -2.35    2.50
  -2 -15  15    1.59    2.98
  -2 -15  15   -0.68    3.48
   2 -15 -15   -2.30    3.12
  -2 -15  14    1.59    3.28
  -2 -15  14    1.12    3.68
  -2 -15  14    9.29    4.37
   2 -15 -14   -1.18    3.61
  -2 -15  13   16.69    4.60
  -2 -15  13   21.34    4.97
   2 -15 -13   18.55    4.78
  -2 -15  13   13.74    4.89
  -2 -15  12  116.29    9.25
  -2 -15  12  106.17    9.24
   2 -15 -12  129.22   10.19
  -2 -15  12  123.17   10.64
  -2 -15  11    5.54    4.39
  -2 -15  11    3.62    4.52
   2 -15 -11    6.53    4.70
  -2 -15  11    9.74    5.36
  -2 -15  10   11.56    4.81
  -2 -15  10   -1.21    4.97
   2 -15 -10    9.20    5.56
  -2 -15  10   14.08    5.63
  -2 -15   9    7.49    4.22
  -2 -15   9    5.15    5.23
   2 -15  -9    5.60    4.95
   2 -15  -9   12.21    5.29
  -2 -15   9    3.73    5.46
   2 -15  -8   46.64    7.04
  -2 -15   8   50.31    6.90
  -2 -15   8   32.19    6.60
   2 -15  -8   46.87    7.94
  -2 -15   8   59.10    9.03
   2 -15  -7    0.50    4.47
  -2 -15   7    4.85    4.60
   2 -15  -7    3.39    4.99
  -2 -15   7    2.54    5.14
  -2 -15   6  189.80   12.61
   2 -15  -6  209.14   13.77
   2 -15  -6  208.17   14.47
  -2 -15   6  215.72   15.28
  -2 -15   5   40.17    6.57
   2 -15  -5   53.71    7.87
   2 -15  -5   65.01    8.54
  -2 -15   5   53.67    8.04
  -2 -15   4    9.55    4.81
   2 -15  -4   -7.60    5.55
   2 -15  -4    9.63    5.36
  -2 -15   4    4.08    5.00
   2 -15  -3   12.26    5.74
  -2 -15   3    5.52    4.85
   2 -15  -3   14.89    6.12
  -2 -15   3    4.53    4.82
   2 -15  -2   29.11    6.06
  -2 -15   2   27.75    5.73
   2 -15  -2   30.67    6.11
  -2 -15   2   54.26    9.58
  -2 -15   2   31.53    7.88
   2  15  -2   30.92    6.12
  -2 -15   2   32.58    6.99
  -2 -15   1   42.67    8.70
   2  15  -1   27.88    5.70
   2  15  -1   32.07    6.70
   2 -15  -1   31.58    6.56
  -2 -15   1   28.02    5.80
  -2 -15   1   32.12    7.03
   2 -15  -1   26.62    6.16
   2  15   0   20.12    6.00
  -2 -15   0   20.32    7.09
   2  15   0    9.09    4.62
   2 -15   0    8.43    5.29
   2 -15   0   13.00    6.26
  -2 -15   0   24.37    7.49
  -2 -15   0   27.17    6.41
   2  15   1   32.99    6.61
  -2 -15  -1   46.37    8.62
   2  15   1   34.79    6.94
  -2 -15  -1   39.67    6.56
   2 -15   1   24.62    6.34
  -2 -15  -1   31.61    7.57
   2 -15   1   25.11    6.72
   2  15   2   71.01    8.67
   2  15   2   57.98    8.09
  -2 -15  -2   59.12    8.91
   2 -15   2   60.02    8.33
  -2 -15  -2   48.40    6.83
  -2 -15  -2   44.95    8.24
   2 -15   2   77.85    9.31
   2  15   3    3.63    4.71
  -2 -15  -3   -9.04    7.33
   2 -15   3   -4.84    3.77
   2 -15   3    1.33    4.93
   2  15   4   34.60    7.00
  -2 -15  -4   42.90    8.26
   2 -15   4   30.06    6.29
   2  15   5    4.02    5.12
   2  15   5    5.08    4.61
   2 -15   5   12.32    5.53
  -2 -15  -6  237.94   17.45
   2  15   6  254.04   15.75
   2  15   6  227.63   14.35
   2 -15   6  224.37   14.59
   2  15   7    1.92    5.80
  -2 -15  -7    7.48    7.24
   2 -15   7    3.83    5.39
   2  15   7   -2.31    4.69
   2  15   8  224.97   14.67
  -2 -15  -8  242.81   16.95
   2 -15   8  248.60   14.73
   2  15   8  239.49   14.69
   2  15   8  260.02   15.26
   2 -15   9   31.86    5.98
   2 -15   9   23.47    5.14
   2  15   9   40.26    6.94
   2  15   9   35.89    6.69
  -2 -15 -10   -3.48    6.32
   2 -15  10   15.13    5.40
   2 -15  10   11.62    4.63
   2  15  10    9.34    5.58
   2 -15  10    3.62    3.87
   2  15  10    2.84    4.62
   2 -15  11   11.67    5.70
   2 -15  11   -3.44    4.61
   2 -15  11    4.08    3.77
   2  15  11    8.68    4.93
   2  15  12  362.86   17.57
   2 -15  12  401.47   16.56
   2 -15  12  380.79   16.52
   2 -15  12  362.84   14.65
  -2 -15 -12  387.76   16.52
   2  15  12  393.52   17.56
   2  15  13    3.25    4.23
   2 -15  13    2.90    3.82
   2 -15  13    2.04    3.35
   2 -15  13    2.48    3.02
   2  15  13    1.98    3.55
  -2 -15 -13    4.10    3.96
   2  15  13    1.93    3.97
   2  15  14   35.01    5.58
   2 -15  14   23.98    4.39
   2 -15  14   29.30    4.01
   2  15  14   30.15    4.58
  -2 -15 -14   31.09    4.35
   2  15  15    2.41    2.74
   2  15  15    6.34    3.20
   2  15  15    2.39    2.24
   2 -15  15    2.47    2.56
   2  15  16  133.82    7.48
   2  15  16  132.22    6.71
   2 -15  16  136.82    6.62
  -2 -16  15    1.76    2.01
  -2 -16  15   -1.72    2.37
  -2 -16  14   21.30    3.82
   2 -16 -14   24.90    4.26
  -2 -16  14   17.19    4.07
  -2 -16  13    7.20    3.58
  -2 -16  13    0.06    3.23
   2 -16 -13    0.45    3.30
  -2 -16  12   99.45    7.70
  -2 -16  12   99.62    8.94
   2 -16 -12   99.05    8.35
  -2 -16  11   59.78    6.55
   2 -16 -11   73.38    7.74
  -2 -16  11   67.76    7.85
   2 -16 -11   67.40    6.32
  -2 -16  10  484.84   19.37
  -2 -16  10  527.62   22.27
  -2 -16   9   34.20    6.08
  -2 -16   9   32.91    6.78
   2 -16  -9   36.11    6.57
  -2 -16   8  261.54   14.33
   2 -16  -8  302.93   16.79
  -2 -16   8  306.81   16.98
   2 -16  -7   -3.74    5.14
  -2 -16   7   -0.05    3.89
   2 -16  -7    8.15    5.50
  -2 -16   7    2.65    5.02
   2 -16  -6   55.00    8.15
  -2 -16   6   60.88    7.55
   2 -16  -6   63.12    8.55
  -2 -16   6   54.43    8.43
  -2 -16   5    1.02    4.16
   2 -16  -5    0.75    5.09
   2 -16  -5    6.87    4.34
  -2 -16   5   -2.74    5.63
  -2 -16   4   20.25    5.63
  -2 -16   4   26.60    8.02
   2 -16  -4   17.19    5.29
  -2 -16   4   24.49    8.42
   2 -16  -4   25.27    6.15
  -2 -16   4   21.93    6.33
   2  16  -3    9.04    4.77
   2 -16  -3    4.89    4.21
   2 -16  -3    4.74    4.71
  -2 -16   3    6.68    4.54
  -2 -16   3   16.32    6.72
  -2 -16   2   41.14    8.72
   2  16  -2   31.74    6.68
  -2 -16   2   42.10    7.09
   2 -16  -2   23.59    6.20
  -2 -16   2   31.08    7.33
   2  16  -1   46.09    7.47
   2  16  -1   30.37    6.46
  -2 -16   1   30.98    8.11
   2 -16  -1   33.87    6.24
  -2 -16   1   31.99    5.47
   2 -16  -1   31.78    6.30
  -2 -16   1   40.50    8.28
   2  16   0   98.03    9.58
  -2 -16   0  107.65   11.72
   2  16   0  105.17   10.06
  -2 -16   0   76.48    8.31
  -2 -16   0  105.05   11.13
   2 -16   0  106.64   10.22
   2 -16   0   82.30    9.42
  -2 -16  -1   64.29   10.01
   2  16   1   69.78    8.53
   2  16   1   71.65    8.94
  -2 -16  -1   53.67    7.97
   2 -16   1   83.37    9.37
   2 -16   1   76.78    9.26
  -2 -16  -1   66.16    7.85
  -2 -16  -2    1.41    6.51
   2  16   2    3.40    5.03
  -2 -16  -2   12.06    4.87
   2 -16   2   14.79    5.85
   2 -16   2   18.04    6.76
   2  16   3   35.26    7.54
  -2 -16  -3   12.27    5.97
  -2 -16  -3   19.49    4.66
   2 -16   3   26.74    6.46
   2 -16   3   31.60    7.31
   2  16   4   14.99    5.88
  -2 -16  -4   11.50    7.08
   2 -16   4    8.64    4.09
   2  16   4    5.22    4.36
   2 -16   4   17.04    6.10
   2 -16   4   13.72    5.65
   2  16   5  231.41   14.68
  -2 -16  -5  244.47   17.37
   2  16   5  231.34   14.27
   2 -16   5  247.63   14.95
  -2 -16  -6   22.35    7.47
   2  16   6   14.48    5.48
   2 -16   6    8.50    5.48
   2  16   6    4.36    4.64
  -2 -16  -7   24.79    7.03
   2  16   7   28.56    6.85
   2 -16   7   17.61    6.08
   2  16   7   22.77    5.85
   2  16   7   22.27    5.30
  -2 -16  -8  154.66   13.56
   2 -16   8  145.87   11.11
   2  16   8  123.14   10.54
   2  16   8  136.39   10.65
  -2 -16  -9   21.61    6.20
   2 -16   9   12.96    5.19
   2  16   9   16.03    5.58
   2  16   9   14.20    4.24
   2 -16  10  339.95   15.71
  -2 -16 -10  318.41   17.92
   2  16  10  286.46   14.76
   2 -16  11    7.66    4.38
  -2 -16 -11    7.62    4.83
   2  16  11   12.56    4.44
   2 -16  12   21.03    4.51
   2  16  12   14.89    4.53
  -2 -16 -12   20.78    4.47
   2  16  12   17.39    3.90
   2  16  13    6.16    3.57
   2 -16  13    5.12    3.20
   2  16  13    5.15    2.73
  -2 -16 -13    3.48    2.75
   2  16  14  136.37    8.44
   2 -16  14  138.13    7.55
   2 -16  14  144.38    7.51
   2  16  14  151.87    8.18
  -2 -16 -14  133.25    7.05
   2  16  15   36.11    4.01
   2  16  15   31.24    3.38
   2 -16  15   31.20    3.31
  -2 -17  14    8.33    2.84
   2 -17 -14    5.13    2.40
  -2 -17  13   16.93    3.20
   2 -17 -13   23.87    3.98
  -2 -17  13   15.49    3.27
   2 -17 -13   26.42    3.66
  -2 -17  12   26.50    3.99
  -2 -17  12   37.00    4.71
   2 -17 -12   42.67    5.55
  -2 -17  11    3.88    3.04
   2 -17 -11    6.53    3.75
  -2 -17  11    4.38    3.35
   2 -17 -11    7.42    2.84
  -2 -17  10    8.89    3.77
  -2 -17  10    9.49    4.01
   2 -17 -10   19.93    4.89
   2 -17 -10    5.56    3.24
  -2 -17   9    8.11    3.52
   2 -17  -9   10.61    4.58
  -2 -17   9    4.98    4.18
   2 -17  -9   11.82    4.68
  -2 -17   8   79.25    7.52
   2 -17  -8   94.18    8.84
   2 -17  -8  102.94    8.80
  -2 -17   8   85.78    8.96
  -2 -17   7   17.94    4.98
   2 -17  -7   22.42    5.52
  -2 -17   7   30.39    6.00
  -2 -17   6  466.35   19.27
  -2 -17   6  556.46   22.89
   2 -17  -6  501.71   20.95
  -2 -17   6  588.64   25.04
   2 -17  -6  479.88   21.16
  -2 -17   6  524.02   22.14
   2 -17  -5  117.91   10.24
  -2 -17   5   86.86    8.13
  -2 -17   5  117.13   11.51
  -2 -17   5  115.76   12.07
   2 -17  -5  113.53   10.09
   2  17  -5   86.55    8.80
   2 -17  -4   51.80    7.60
  -2 -17   4   64.45    7.75
  -2 -17   4   83.86   10.16
   2 -17  -4   59.45    7.83
   2  17  -4   50.47    7.00
  -2 -17   4   88.41   11.24
   2 -17  -3   70.82    8.39
  -2 -17   3   68.24    7.54
  -2 -17   3   87.14    9.61
  -2 -17   3   70.74   10.00
   2  17  -3   55.52    7.36
   2 -17  -2   63.92    7.92
  -2 -17   2   48.70    6.52
  -2 -17   2   70.58    9.55
   2  17  -2   49.43    7.29
  -2 -17   2   80.21   10.18
   2 -17  -1   14.76    5.41
  -2 -17   1   27.32    5.40
  -2 -17   1   18.62    5.97
   2  17  -1   21.91    5.97
  -2 -17   1   15.55    6.84
  -2 -17   0  268.91   16.29
   2 -17   0  285.30   15.72
  -2 -17   0  277.77   14.52
   2 -17   0  284.65   15.99
  -2 -17   0  287.38   18.10
   2  17   0  278.73   15.79
   2 -17   0  276.42   13.58
  -2 -17  -1   16.00    4.89
   2 -17   1   27.17    6.64
   2 -17   1   12.02    5.06
   2  17   1   10.02    5.57
   2 -17   2  159.12   12.24
  -2 -17  -2  152.34   10.66
   2 -17   2  165.25   12.28
   2  17   2  160.37   12.22
  -2 -17  -2  166.39   14.06
  -2 -17  -3   32.47    8.64
   2  17   3   16.38    5.79
   2 -17   3   15.23    5.81
   2 -17   3   16.15    5.98
   2  17   3   13.15    4.80
   2 -17   3   20.97    4.55
  -2 -17  -4  126.57   12.31
   2  17   4  128.04   10.95
   2  17   4  140.30   10.69
   2 -17   4  148.43    9.95
   2 -17   4  167.19   12.13
   2 -17   4  160.87   12.30
   2  17   5   37.35    6.56
  -2 -17  -5   53.20    9.16
   2 -17   5   49.76    6.38
   2  17   5   50.63    6.67
   2 -17   5   46.37    7.56
   2 -17   5   61.25    8.83
  -2 -17  -6   52.93    9.34
   2  17   6   54.00    7.88
   2 -17   6   45.26    6.06
   2  17   6   49.66    6.81
   2 -17   6   55.10    7.72
   2 -17   6   50.26    7.38
   2  17   7  273.88   14.82
  -2 -17  -7  232.75   16.04
   2 -17   7  262.17   13.11
   2  17   7  242.18   13.81
   2 -17   7  268.33   14.38
   2 -17   7  303.40   15.44
  -2 -17  -8  118.37   10.92
   2 -17   8  108.69    8.99
   2  17   8  105.93    9.05
   2 -17   8  111.54    8.49
  -2 -17  -9  133.03   10.98
   2 -17   9  135.42    9.61
   2  17   9  120.07    9.17
   2 -17   9  133.33    9.04
   2  17   9  116.91    8.78
   2 -17  10   16.56    4.61
   2 -17  10   21.16    4.08
   2  17  10   25.70    4.52
   2  17  11    3.27    3.50
   2 -17  11    1.34    3.38
   2 -17  11    0.21    2.74
   2  17  11    4.73    2.90
  -2 -17 -11    5.93    3.25
   2  17  12   39.94    5.09
   2 -17  12   31.55    4.29
   2 -17  12   39.35    4.64
   2 -17  12   39.58    4.56
  -2 -17 -12   39.04    4.61
   2  17  13  117.87    7.31
   2 -17  13  124.64    6.83
   2 -17  13  103.14    6.26
  -2 -17 -13  104.15    6.29
  -2 -18  12   64.95    4.80
  -2 -18  12   72.53    5.95
  -2 -18  12   87.19    6.68
   2 -18 -12   67.98    5.56
   2 -18 -12   71.37    5.14
  -2 -18  11   95.79    6.31
  -2 -18  11  112.13    8.50
   2 -18 -11  110.89    7.42
   2 -18 -11  101.34    5.94
  -2 -18  10   38.10    5.68
  -2 -18  10   27.43    4.14
  -2 -18  10   39.32    6.15
   2 -18 -10   31.73    4.27
   2 -18 -10   41.00    5.15
  -2 -18   9  186.98    9.96
  -2 -18   9  244.11   12.60
  -2 -18   9  240.07   13.50
   2 -18  -9  206.08   10.37
   2 -18  -9  229.72   11.46
  -2 -18   8   35.52    5.23
  -2 -18   8   51.83    6.88
  -2 -18   8   64.57    8.10
   2 -18  -8   49.65    6.27
   2  18  -8   36.48    5.02
   2 -18  -8   48.45    6.04
   2 -18  -8   41.07    5.44
  -2 -18   7    1.34    3.19
  -2 -18   7    4.71    4.80
  -2 -18   7   17.48    6.30
   2  18  -7    4.86    3.95
   2 -18  -7    6.18    4.07
   2 -18  -7    2.81    3.39
   2 -18  -6   15.85    4.70
  -2 -18   6   20.98    4.56
  -2 -18   6   21.52    6.06
  -2 -18   6   27.62    7.04
   2 -18  -6   25.23    5.37
   2  18  -6   11.53    4.13
   2 -18  -6   29.00    5.51
  -2 -18   5  252.17   12.76
  -2 -18   5  273.16   15.24
   2 -18  -5  258.02   14.23
   2  18  -5  243.60   13.56
  -2 -18   4  119.49    8.96
  -2 -18   4  131.19   11.04
   2 -18  -4  127.22   10.26
   2  18  -4  123.55    9.81
   2 -18  -3   15.74    5.23
  -2 -18   3   15.07    4.97
  -2 -18   3   15.04    5.98
   2  18  -3   19.26    5.33
  -2 -18   3   23.03    6.87
   2 -18  -2  135.24   10.66
  -2 -18   2  122.38   10.68
  -2 -18   2  119.33    9.14
  -2 -18   2  131.18   11.89
   2  18  -2  139.03   10.46
   2 -18  -2  124.83    9.12
   2 -18  -1   45.96    7.44
  -2 -18   1   35.26    5.67
  -2 -18   1   41.03    7.04
  -2 -18   1   32.99    6.99
   2  18  -1   35.57    5.91
   2 -18  -1   40.97    5.74
   2 -18   0   65.32    8.24
  -2 -18   0   63.87    6.92
   2  18   0   69.50    8.06
  -2 -18   0   72.09    9.14
  -2 -18  -1   13.38    3.98
   2 -18   1    5.21    4.89
   2  18   1    5.28    4.69
  -2 -18  -1   -1.47    5.78
   2 -18   2   12.33    5.12
   2 -18   2    0.86    4.45
  -2 -18  -2   11.98    6.26
   2  18   2   12.34    4.83
   2 -18   2   16.00    4.25
  -2 -18  -3   72.32    9.59
   2  18   3   61.03    7.79
   2  18   3   55.88    6.71
   2 -18   3   65.59    7.64
   2 -18   3   58.75    7.48
  -2 -18  -4  125.15   11.94
   2  18   4  111.84    9.73
   2  18   4   93.47    8.39
   2 -18   4  102.93    9.52
   2 -18   4   99.53    9.21
  -2 -18  -5  140.98   12.01
   2  18   5  135.82   10.48
   2  18   5  129.19    9.41
   2 -18   5  128.41   10.01
   2 -18   5  148.81   11.00
  -2 -18  -6   82.54    9.19
   2  18   6   99.43    9.00
   2 -18   6   83.10    6.91
   2  18   6   84.22    7.88
   2 -18   6   88.47    8.37
   2 -18   6   95.60    8.62
  -2 -18  -7   20.59    5.78
   2 -18   7   23.87    4.47
   2  18   7   29.08    5.09
   2 -18   7   27.44    5.13
   2 -18   7   35.72    5.88
  -2 -18  -8   -0.61    4.36
   2 -18   8    2.97    3.66
   2 -18   8   -2.39    3.82
   2 -18   8    8.19    3.34
   2 -18   9    7.39    3.61
   2 -18   9    8.14    3.64
   2 -18   9   10.15    3.44
   2 -18  10   36.61    4.74
   2 -18  10   46.97    5.09
   2 -18  10   34.74    4.17
  -2 -18 -10   42.37    5.10
   2  18  11   49.49    5.20
   2 -18  11   62.92    5.35
   2 -18  11   61.69    5.08
   2 -18  11   60.07    4.79
  -2 -18 -11   56.23    5.13
   2  18  12    5.04    2.40
   2 -18  12    7.38    2.42
   2 -18  12    7.80    2.21
  -2 -19  11   16.46    3.07
   2 -19 -11   17.09    2.82
  -2 -19  10  109.56    6.88
  -2 -19  10  104.61    7.28
   2 -19 -10   95.32    5.53
   2 -19 -10  102.97    6.33
   2 -19 -10  106.36    6.32
  -2 -19   9    8.52    2.58
  -2 -19   9    9.93    3.53
  -2 -19   9   19.94    4.23
   2 -19  -9    8.71    3.02
   2 -19  -9    8.09    2.78
   2 -19  -9    9.40    3.40
  -2 -19   8    1.53    2.70
  -2 -19   8    4.84    3.84
  -2 -19   8    5.15    4.31
   2 -19  -8    4.91    2.93
   2 -19  -8    1.81    2.67
   2 -19  -8    4.58    3.58
  -2 -19   7  293.72   12.16
  -2 -19   7  338.59   14.76
  -2 -19   7  358.55   16.01
   2 -19  -7  320.82   13.31
   2 -19  -7  329.68   13.28
   2 -19  -7  340.10   13.50
  -2 -19   6   69.79    6.09
  -2 -19   6   72.42    7.53
  -2 -19   6   78.70    8.00
   2  19  -6   60.93    5.98
   2 -19  -6   69.16    6.32
   2 -19  -6   76.18    6.62
   2 -19  -6   69.82    6.48
  -2 -19   5   41.88    4.94
   2 -19  -5   34.76    5.07
  -2 -19   5   43.55    6.26
  -2 -19   5   48.93    7.11
   2  19  -5   40.84    5.55
   2 -19  -5   32.62    4.67
   2 -19  -5   48.09    5.33
   2 -19  -5   48.00    5.82
   2 -19  -4   23.12    4.69
  -2 -19   4   20.81    4.31
  -2 -19   4   22.10    5.59
   2  19  -4   20.11    4.42
  -2 -19   4   32.91    6.65
   2 -19  -4   24.42    4.24
   2 -19  -4   16.60    4.24
   2 -19  -4   18.25    4.22
  -2 -19   3  181.50   10.05
  -2 -19   3  188.07   11.89
   2 -19  -3  192.67   11.54
   2  19  -3  180.39   10.96
  -2 -19   3  194.58   13.19
   2 -19  -3  201.62   10.46
   2 -19  -2  190.01   11.50
  -2 -19   2  180.51    9.92
  -2 -19   2  191.89   13.17
   2  19  -2  175.48   10.90
   2 -19  -2  175.99    9.66
   2 -19  -2  175.52   10.49
   2 -19  -1   41.96    6.45
  -2 -19   1   27.39    4.18
  -2 -19   1   35.02    6.46
   2  19  -1   36.74    5.68
   2 -19  -1   37.07    5.20
   2 -19  -1   44.59    5.52
   2 -19   0    0.72    4.06
   2  19   0   -1.73    3.57
   2 -19   0   -9.49    4.10
   2 -19   1   29.26    5.80
   2  19   1   29.70    5.10
   2 -19   1   29.60    4.60
   2 -19   2   39.40    6.17
   2  19   2   36.89    6.05
  -2 -19  -2   48.13    7.70
   2 -19   2   39.80    4.89
   2  19   3  147.44    9.97
  -2 -19  -3  160.77   12.18
   2 -19   3  148.14   10.25
   2  19   4   26.12    4.87
  -2 -19  -4   32.13    6.73
   2 -19   4   34.60    5.17
   2 -19   4   33.77    5.52
  -2 -19  -5   -2.73    4.75
   2 -19   5    9.43    4.30
   2 -19   5    1.42    3.45
  -2 -19  -6   18.04    4.97
   2  19   6   15.99    3.45
   2 -19   6   11.25    4.00
   2 -19   6   21.45    4.74
  -2 -19  -7   19.67    4.84
   2 -19   7   30.83    5.01
   2 -19   7   35.36    4.86
  -2 -19  -8   10.05    3.85
   2 -19   8   21.50    4.24
   2 -19   8   17.35    3.54
   2 -19   8   14.72    2.91
   2  19   9   28.07    3.92
   2 -19   9   38.37    4.22
   2 -19   9   37.97    4.49
   2 -19   9   33.83    3.58
  -2 -19  -9   41.03    4.68
   2 -19  10   24.43    3.35
  -2 -19 -10   24.37    3.47
  -2 -20   8   10.41    2.84
  -2 -20   8   10.79    3.06
   2 -20  -8   11.59    2.64
   2 -20  -8   15.04    2.71
  -2 -20   7   15.75    3.37
  -2 -20   7   17.88    3.66
   2 -20  -7   18.67    3.15
   2 -20  -7   16.88    2.92
   2 -20  -7   20.05    3.35
  -2 -20   6   50.46    5.80
   2 -20  -6   43.59    4.13
   2 -20  -6   48.37    4.69
   2 -20  -6   46.83    4.78
  -2 -20   5   38.56    5.33
   2 -20  -5   44.21    4.90
   2 -20  -5   41.41    4.63
   2 -20  -4   47.27    4.77
   2 -20  -4   53.29    5.33
   2 -20  -3   41.60    5.25
  -2 -20   3   42.97    5.87
   2  20  -3   36.62    4.47
   2 -20  -3   41.68    4.54
   2 -20  -3   37.74    4.87
   2 -20  -2    0.44    3.30
  -2 -20   2    7.25    4.03
   2  20  -2   -0.05    2.60
   2 -20  -2   -1.07    2.27
   2 -20  -2   -2.10    2.89
   2 -20  -1   15.34    4.04
  -2 -20   1   28.41    5.84
   2  20  -1   23.47    4.17
   2 -20  -1   22.93    4.08
   2 -20   0   31.35    5.19
  -2 -20   0   40.68    6.46
   2  20   0   28.92    4.37
   2 -20   0   29.76    4.23
   2 -20   1  203.12   10.72
  -2 -20  -1  193.81   11.98
   2  20   1  200.95   10.35
   2 -20   1  199.19    9.15
   2 -20   2    1.45    3.20
   2  20   2    6.55    3.28
   2 -20   3    3.88    3.11
  -2 -20  -3   -0.58    3.60
   2  20   3    5.03    3.12
   2 -20   4   52.71    5.58
  -2 -20  -4   41.95    5.66
   2 -20   5  252.67   11.22
  -2 -20  -5  258.44   12.75
   2 -20   6   72.69    5.79
  -2 -20  -6   62.00    6.10
   2 -20   7   20.31    3.37
   2 -20   8    2.18    2.10
  -2 -20  -8    4.88    2.27
   2 -21  -5    6.25    2.20
  -2 -21   4    7.14    2.91
   2 -21  -4    2.39    2.08
  -2 -21   3   92.51    6.90
   2 -21  -3   82.64    5.44
   2 -21  -2   53.58    4.87
  -2 -21   2   54.14    5.57
   2 -21  -2   51.58    4.33
   2 -21  -1  200.08    9.22
  -2 -21   1  191.67   10.22
   2 -21  -1  204.89    8.38
   2 -21   0    9.67    2.90
  -2 -21   0    2.31    2.86
   2 -21   0    5.36    2.02
  -2 -21  -1   29.87    4.60
   2 -21   1   26.17    3.73
  -2 -21  -2   -2.21    2.63
   2 -21   2   -2.46    2.64
  -2 -21  -3  170.16    9.11
   2 -21   3  167.07    8.16
  -2 -21  -4   23.80    3.83
   2 -21   4   27.15    3.62
  -3   0  23   42.51    4.09
  -3   0  22    1.30    3.11
   3   0 -22    0.35    3.16
  -3   0  22    2.56    2.16
   3   0 -21  664.89   22.20
  -3   0  21  602.67   18.79
  -3   0  21  625.94   21.93
  -3   0  21  588.44   19.73
  -3   0  20    4.68    3.45
  -3   0  20    1.52    4.36
   3   0 -20    8.15    4.94
  -3   0  20   -1.38    4.23
  -3   0  19  409.66   16.96
  -3   0  19  419.07   19.55
  -3   0  19  412.72   18.20
  -3   0  18    5.52    4.94
  -3   0  18   -3.44    5.32
  -3   0  18   -4.18    5.18
  -3   0  18    4.41    4.30
   3   0 -18    7.47    4.93
  -3   0  17   33.98    6.78
  -3   0  17   31.70    6.38
  -3   0  17   26.25    5.28
  -3   0  17   41.14    7.57
   3   0 -17   30.05    6.18
  -3   0  16   -5.11    5.11
  -3   0  16    2.55    4.00
  -3   0  16    2.53    5.54
  -3   0  16    0.45    4.52
   3   0 -16    0.68    4.22
  -3   0  15 1279.62   39.31
  -3   0  15 1296.89   37.00
  -3   0  15 1295.37   38.94
   3   0 -15 1208.20   38.04
  -3   0  14   -1.18    3.52
  -3   0  14    1.81    3.90
  -3   0  14    8.00    4.42
   3   0 -13  344.07   26.11
   3   0 -12   -2.84    5.62
   3   0 -11 1047.23   43.22
   3   0 -10    7.47    4.89
   3   0  -9  187.61   15.51
   3   0  -8    2.70    3.90
   3   0  -7  494.17   22.62
   3   0  -7  526.17   17.84
   3   0  -6   -1.47    1.77
   3   0  -6   -1.75    3.01
   3   0  -5  666.67   23.71
   3   0  -5  664.70   20.22
   3   0  -4    3.15    3.01
   3   0  -4    1.94    1.95
  -3   0   4    0.34    0.35
   3   0  -3 4912.01   96.01
   3   0  -3 4674.15   94.34
   3   0  -2   -0.33    1.56
   3   0  -2    0.65    1.55
   3   0  -1 2160.92   46.90
   3   0  -1 2269.13   51.32
   3   0   0    3.23    2.53
   3   0   1  358.65   14.84
   3   0   1  386.88   14.99
   3   0   1  379.59   13.75
   3   0   2   -0.98    1.74
   3   0   2   -0.81    1.78
   3   0   2    0.97    1.51
   3   0   2    1.17    2.07
   3   0   3 1810.18   44.88
   3   0   3 1830.96   42.30
   3   0   3 1759.11   44.75
   3   0   3 1866.64   41.89
   3   0   3 1880.27   44.59
  -3   0  -3 1792.50   39.79
   3   0   4   -0.68    2.11
   3   0   4    0.51    1.90
  -3   0  -4   -0.92    1.65
   3   0   4    1.33    1.72
   3   0   5  156.25    9.89
   3   0   5  166.22    9.61
  -3   0  -5  172.37    9.52
   3   0   5  150.86   10.43
   3   0   6    3.36    3.13
  -3   0  -6    3.77    2.69
   3   0   6    1.17    2.57
   3   0   6    1.98    2.54
   3   0   7 3135.70   70.73
   3   0   7 2943.56   71.15
   3   0   7 3044.00   67.87
  -3   0  -7 2864.91   67.33
   3   0   7 2913.48   70.14
   3   0   8    1.18    2.54
  -3   0  -8    3.80    3.41
   3   0   8    2.85    4.29
   3   0   8   -0.11    3.15
  -3   0  -9   31.43    6.02
   3   0   9   34.86    5.92
   3   0   9   48.74    8.07
  -3   0 -10   -0.82    3.06
   3   0  10   -2.10    4.40
   3   0  11   99.57   11.73
   3   0  11  102.06   11.94
   3   0  12   -1.28    4.88
   3   0  12   -1.27    5.01
   3   0  13   31.94    8.38
   3   0  13   18.34    7.01
   3   0  13   26.84    5.39
   3   0  14    3.11    3.79
   3   0  14    2.19    4.14
   3   0  14    1.01    4.52
   3   0  14    2.13    4.61
   3   0  15  568.19   23.32
   3   0  15  547.93   21.19
   3   0  15  573.93   23.10
   3   0  16    0.75    4.94
   3   0  16    8.83    5.40
   3   0  16    7.19    5.04
   3   0  17  184.69   11.83
   3   0  17  194.31   13.12
   3   0  17  204.72   13.45
   3   0  18    1.25    4.09
   3   0  18    1.48    4.61
   3   0  18    5.05    4.91
   3   0  19    7.55    3.68
   3   0  19    8.37    4.70
   3   0  19   13.08    4.67
   3   0  20   -1.65    3.56
   3   0  20    0.86    3.36
   3   0  21   79.33    6.03
   3   0  21   76.34    5.79
   3   0  21   87.98    7.26
   3   0  22   -2.03    1.95
   3   0  22    4.08    2.45
   3  -1 -23  105.87    6.15
  -3   1  23  106.15    6.24
  -3   1  22    3.33    2.21
  -3  -1  22   -1.49    3.15
   3  -1 -22   -0.68    3.15
  -3   1  22    3.07    3.26
   3   1 -22    2.18    2.89
  -3  -1  22   -2.63    2.68
  -3  -1  21    6.08    3.10
  -3   1  21   10.47    4.37
  -3  -1  21    4.95    4.19
   3   1 -21    4.44    4.25
   3  -1 -21   10.58    4.46
  -3   1  21    7.34    2.89
  -3  -1  21    8.00    3.32
  -3   1  21    8.14    3.18
   3   1 -20   15.68    5.37
  -3  -1  20   20.99    5.61
  -3  -1  20   17.85    4.18
  -3   1  20   15.13    5.20
  -3   1  20   32.24    5.29
  -3  -1  20   17.21    4.64
  -3   1  20   20.45    4.61
  -3   1  19  120.76    9.18
  -3  -1  19  131.74    9.41
  -3   1  19  136.30   10.25
  -3  -1  19  126.75   11.36
  -3   1  19  147.48   11.76
   3   1 -19  136.07   11.20
  -3   1  19  147.00   10.33
  -3  -1  19  133.32   10.30
  -3   1  18   49.09    7.01
  -3  -1  18   48.55    6.56
  -3   1  18   62.64    8.37
  -3   1  18   54.10    7.81
  -3   1  18   55.24    6.93
  -3  -1  18   49.77    7.78
  -3  -1  18   52.49    7.49
   3  -1 -18   64.11    8.52
  -3   1  17 1180.75   38.05
  -3  -1  17 1148.20   37.47
  -3  -1  17 1154.33   35.29
  -3   1  17 1194.05   35.57
  -3  -1  17 1248.10   34.63
  -3   1  17 1222.01   37.97
  -3  -1  17 1203.81   36.49
   3  -1 -17 1141.97   36.78
   3   1 -17 1126.98   36.58
  -3   1  16    2.06    4.90
  -3  -1  16    0.85    4.27
  -3   1  16   -0.39    4.87
  -3  -1  16   -2.42    5.29
  -3   1  16    9.19    5.11
  -3  -1  16   -0.24    4.52
  -3  -1  16   -0.65    3.67
   3  -1 -16   -1.99    4.07
   3   1 -16    1.23    4.57
  -3   1  15   76.26    8.96
  -3   1  15   88.47    8.63
  -3  -1  15   73.92    7.29
  -3   1  15   69.65    8.35
  -3  -1  15   73.07    8.77
  -3  -1  15   80.18    8.17
   3  -1 -15   73.89    8.49
   3   1 -15   86.48    9.30
  -3   1  14  251.89   14.69
  -3  -1  14  256.53   14.93
  -3   1  14  253.42   14.62
  -3  -1  14  241.74   13.42
  -3  -1  14  237.30   14.37
  -3   1  14  250.79   13.80
   3   1 -13  656.35   37.34
   3  -1 -13  717.28   38.26
   3  -1 -12   10.76    6.45
   3   1 -12    5.92    6.29
   3   1 -11   82.23   12.45
   3  -1 -11   75.31   11.24
   3   1 -10  610.24   30.51
   3  -1 -10  584.12   29.46
   3   1  -9  392.68   22.68
   3  -1  -9  371.92   21.48
   3  -1  -8   19.69    6.00
   3  -1  -8   19.35    3.80
   3   1  -8   25.79    6.15
   3   1  -7  536.03   23.89
   3   1  -7  542.51   16.87
   3  -1  -7  560.71   24.05
   3  -1  -7  559.38   19.76
   3   1  -6    0.65    1.42
   3  -1  -6    0.43    2.05
   3   1  -6    1.91    3.74
   3  -1  -6    2.23    2.78
   3   1  -5  533.13   16.69
   3  -1  -5  574.73   21.16
   3  -1  -5  548.51   18.66
  -3  -1   5  517.75   13.72
   3  -1  -4   15.67    3.07
   3   1  -4   12.16    3.48
  -3  -1   4   13.18    1.82
   3  -1  -4   10.56    3.02
   3   1  -3  296.57   13.33
   3  -1  -3  306.94   12.59
   3  -1  -3  295.03   12.64
   3   1  -2  465.71   16.60
   3   1  -2  452.88   17.30
   3  -1  -2  469.64   15.01
   3  -1  -2  459.16   16.59
   3   1  -2  468.66   18.48
   3   1  -1 2838.16   61.96
   3  -1  -1 2849.20   56.73
   3   1  -1 2895.56   63.71
   3  -1  -1 2870.52   60.95
   3   1  -1 2814.97   54.45
   3  -1  -1 2917.04   62.01
   3   1   0 1858.68   44.36
   3   1   0 1803.05   42.81
   3  -1   0 1808.96   37.07
   3  -1   0 1836.35   42.65
   3  -1   0 1795.36   42.53
   3  -1   0 1815.74   42.83
   3   1   1 8172.46  155.04
   3  -1   1 8180.36  152.69
   3   1   1 7849.97  153.17
   3  -1   1 8099.69  152.80
   3   1   2  441.59   17.08
   3  -1   2  445.90   15.74
   3   1   2  429.62   14.10
   3   1   2  436.27   16.48
   3   1   2  408.47   16.66
   3   1   2  424.72   14.18
   3  -1   2  427.32   15.66
   3  -1   2  455.33   16.01
   3   1   3    2.62    1.78
   3  -1   3    2.57    2.95
   3  -1   3   -0.01    1.72
   3  -1   3    2.42    2.19
  -3  -1  -3    0.45    1.59
  -3   1  -3    1.42    1.19
   3   1   3    2.60    2.13
   3  -1   3   -0.47    1.93
   3   1   3    0.18    2.02
   3   1   3   -1.25    1.28
   3  -1   3   -0.13    1.93
   3  -1   4  463.99   17.60
   3   1   4  459.38   16.52
   3   1   4  438.53   18.11
   3   1   4  469.00   15.34
   3  -1   4  450.88   17.09
  -3   1  -4  443.91   14.03
  -3  -1  -4  444.30   16.38
   3  -1   4  445.69   18.26
   3   1   5 1082.62   32.12
   3  -1   5 1097.91   31.69
   3   1   5 1084.74   30.39
   3   1   5 1125.53   28.68
   3  -1   5 1115.10   31.25
  -3   1  -5 1020.63   27.25
  -3  -1  -5 1038.46   30.07
   3  -1   5 1050.40   32.43
   3  -1   6  485.46   20.00
   3   1   6  492.92   17.38
   3  -1   6  495.90   19.48
  -3   1  -6  443.21   16.78
   3  -1   6  471.47   20.24
  -3  -1  -6  448.78   18.59
   3   1   6  464.09   19.52
   3  -1   7  708.35   26.53
   3  -1   7  704.37   26.05
   3   1   7  715.93   27.74
   3   1   7  690.18   25.83
   3   1   7  738.94   23.65
   3  -1   7  760.60   26.30
  -3   1  -7  716.88   23.81
  -3  -1  -7  692.40   25.61
   3  -1   7  704.26   26.78
  -3   1  -8   27.62    5.27
  -3  -1  -8   23.09    5.46
   3  -1   8   25.10    5.52
   3  -1   8   28.58    5.76
   3   1   8   34.22    6.71
   3   1   8   36.67    5.38
   3  -1   8   27.97    5.23
   3   1   8   35.84    6.27
   3  -1   8   31.83    6.04
   3  -1   9  704.00   28.59
   3  -1   9  607.59   26.53
   3   1   9  627.42   28.72
   3  -1   9  645.57   26.35
  -3  -1  -9  624.75   26.79
   3   1   9  604.09   25.37
   3  -1  10  223.94   16.44
   3  -1  10  182.87   14.68
   3   1  10  178.36   15.61
   3  -1  10  204.11   14.88
  -3  -1 -10  208.00   15.70
   3  -1  11  194.22   16.04
   3   1  11  208.64   17.69
   3  -1  11  197.35   15.32
  -3  -1 -11  193.27   15.88
   3  -1  11  212.00   16.95
   3  -1  12  160.22   15.63
   3  -1  12  141.73   14.67
   3   1  12  136.40   15.16
   3   1  13   66.09    7.55
   3  -1  13   73.06    7.82
   3   1  13   78.12    7.85
   3  -1  13   74.13   11.98
   3   1  13   82.22   11.97
   3  -1  13   80.38   11.81
   3   1  13   63.80   11.22
   3  -1  14  172.86   11.85
   3  -1  14  186.95   11.70
   3   1  14  176.12   12.50
   3   1  14  167.66   11.87
   3   1  14  181.26   11.05
   3  -1  14  179.53   12.32
   3   1  14  177.19   12.58
   3   1  15   87.80    8.99
   3  -1  15  107.33   10.25
   3  -1  15   72.71    8.48
   3   1  15   76.95    7.79
   3  -1  15   80.24    8.21
   3   1  15   81.30    8.81
   3   1  15   83.16    8.81
   3   1  16   21.79    5.66
   3   1  16   21.13    6.20
   3   1  16   18.71    5.38
   3  -1  16   11.34    6.43
   3   1  16   16.88    5.27
   3  -1  16   10.78    4.49
   3  -1  16    7.06    4.30
   3   1  17    3.87    4.37
   3  -1  17   -4.60    4.66
   3   1  17    1.98    4.87
   3  -1  17   -1.42    4.94
   3  -1  17    3.15    4.39
   3   1  17   -1.68    4.82
   3   1  17    5.46    4.03
   3   1  18   35.14    6.07
   3   1  18   24.38    4.84
   3  -1  18   31.14    5.98
   3   1  18   38.28    6.77
   3   1  18   30.94    6.02
   3  -1  18   36.81    6.03
   3  -1  18   31.47    6.20
   3  -1  19  183.67   11.34
   3   1  19  176.39   11.16
   3   1  19  178.51   11.65
   3   1  19  193.37   11.02
   3  -1  19  169.73   10.85
   3   1  20    4.30    3.39
   3  -1  20   -0.27    3.65
   3   1  20   -1.77    3.42
   3  -1  20    3.40    3.36
   3   1  20   -1.54    3.41
   3  -1  21    3.47    3.35
   3  -1  21    6.48    3.07
   3   1  21   -1.04    2.58
   3   1  21   -4.07    2.86
   3  -1  22    7.38    2.38
   3   1  22    1.46    1.91
   3   1  22    6.40    2.72
  -3  -2  23    3.89    2.07
  -3   2  22   24.31    4.12
  -3  -2  22   19.68    3.92
   3  -2 -22   17.29    3.67
  -3   2  22   15.42    3.00
   3   2 -22   14.44    3.32
  -3  -2  22   13.80    2.92
  -3  -2  21  346.32   15.47
   3   2 -21  329.66   14.69
   3  -2 -21  333.26   15.06
  -3   2  21  339.36   15.05
  -3   2  21  330.14   13.05
  -3  -2  21  302.88   13.53
  -3  -2  20    1.02    3.02
   3   2 -20    8.50    4.93
  -3  -2  20    0.94    4.57
  -3   2  20   -3.47    4.45
  -3   2  20    3.77    3.71
  -3   2  20   -0.33    3.97
  -3  -2  20    2.13    4.02
   3   2 -19  130.49   10.74
  -3   2  19  119.84    9.28
  -3  -2  19  135.33    9.31
  -3  -2  19  109.48   10.83
  -3   2  19  122.54   10.50
  -3   2  19  149.30   10.81
  -3   2  19  134.24    9.80
   3  -2 -19  123.33    9.92
  -3  -2  19  124.68   10.07
  -3   2  18  302.07   17.22
  -3  -2  18  306.89   14.65
   3   2 -18  291.11   16.62
  -3   2  18  306.52   15.37
  -3  -2  18  309.83   17.27
  -3   2  18  302.82   15.84
  -3   2  18  296.37   16.79
  -3   2  18  294.70   15.18
  -3  -2  18  317.05   16.47
   3  -2 -18  303.05   16.53
  -3   2  17   23.16    6.57
  -3  -2  17   27.10    7.01
  -3   2  17   28.46    5.65
  -3  -2  17   31.00    5.63
  -3   2  17   28.62    6.95
   3  -2 -17   29.83    5.70
  -3  -2  17   26.31    6.60
  -3   2  16  795.31   29.75
  -3  -2  16  880.89   30.85
  -3   2  16  833.01   28.43
  -3  -2  16  797.12   27.94
  -3   2  16  843.39   29.74
  -3  -2  16  842.60   26.79
   3   2 -16  760.39   28.80
   3  -2 -16  818.44   29.51
  -3  -2  16  834.32   29.17
  -3   2  15  619.33   24.94
  -3  -2  15  620.43   22.26
  -3   2  15  662.60   25.22
  -3  -2  15  624.31   25.45
  -3  -2  15  635.87   23.88
  -3   2  15  632.77   23.67
   3   2 -15  605.09   24.89
   3  -2 -15  636.29   25.10
  -3  -2  15  647.91   24.78
  -3  -2  14   16.87    5.61
  -3   2  14   -0.24    4.31
  -3   2  14   -0.81    3.54
  -3  -2  14   -0.14    4.25
  -3   2  14    3.67    4.36
  -3  -2  14    9.44    4.45
   3  -2 -14   10.13    4.91
   3   2 -13  125.44   16.24
   3  -2 -13  154.44   17.74
   3   2 -12   19.76    7.09
   3  -2 -12   27.20    8.16
   3   2 -11  651.11   33.72
   3  -2 -11  646.54   33.06
   3  -2 -10  111.05   12.51
   3   2 -10  120.76   13.78
   3  -2  -9  108.74    9.22
   3  -2  -9  107.17   11.87
   3   2  -9  102.75   11.95
   3   2  -8  161.24   13.77
   3  -2  -8  139.22   10.01
   3  -2  -8  158.36   12.94
   3   2  -7  406.79   21.05
   3  -2  -7  442.15   18.05
   3  -2  -7  436.80   20.83
   3  -2  -6   42.27    6.19
   3   2  -6   48.82    7.01
   3  -2  -6   52.55    5.89
  -3  -2   6   44.98    4.01
   3  -2  -5   22.10    4.50
  -3  -2   5   22.76    2.93
   3  -2  -5   16.71    3.38
   3   2  -5   12.78    3.79
   3  -2  -4   31.33    3.61
   3   2  -4   32.93    5.48
  -3  -2   4   26.93    3.08
   3  -2  -4   25.85    4.08
   3  -2  -4   28.83    4.26
   3   2  -3  711.55   23.81
   3  -2  -3  724.29   24.45
   3  -2  -3  721.79   21.06
   3  -2  -3  699.02   22.38
   3  -2  -3  711.48   20.34
   3   2  -2  731.45   22.97
   3  -2  -2  714.81   21.02
   3  -2  -2  760.47   19.84
   3  -2  -2  725.18   22.90
   3   2  -2  730.00   25.20
   3   2  -1   86.71    6.52
   3  -2  -1   90.22    4.69
   3   2  -1   85.45    7.58
   3  -2  -1   91.23    6.52
   3   2   0 1798.11   42.36
   3   2   0 1847.01   45.65
   3   2   0 1818.53   40.07
   3  -2   0 1842.26   35.19
   3  -2   0 1893.65   42.27
   3  -2   0 1838.47   43.11
   3   2   1 4350.09   88.96
   3   2   1 4157.13   85.24
   3  -2   1 4376.29   84.52
   3  -2   1 4295.62   86.94
   3   2   1 4192.94   84.13
   3  -2   1 4107.84   86.66
   3  -2   2  712.99   20.89
   3  -2   2  721.58   22.68
   3   2   2  733.09   19.03
   3   2   2  684.20   21.75
   3  -2   2  728.57   23.81
   3  -2   2  706.93   23.14
   3  -2   2  745.87   22.96
   3   2   2  734.29   24.25
   3  -2   3   82.42    6.82
   3   2   3   78.29    5.64
   3   2   3   81.28    6.90
   3  -2   3   85.90    7.74
   3  -2   3   76.46    7.09
   3  -2   3   87.54    6.36
   3   2   3   75.69    5.05
   3  -2   3   85.93    7.09
  -3  -2  -3   84.01    6.74
   3   2   3   84.78    7.49
  -3  -2  -4  253.62   12.57
   3  -2   4  270.31   13.43
   3   2   4  266.00   11.65
   3   2   4  270.07   10.07
   3  -2   4  266.78   13.29
  -3   2  -4  257.80    8.80
   3  -2   4  259.56   13.85
   3   2   4  253.63   13.51
   3  -2   5   42.47    6.06
   3   2   5   41.49    5.50
   3  -2   5   48.44    6.11
  -3  -2  -5   39.74    5.46
   3   2   5   41.53    4.03
  -3   2  -5   40.42    3.81
   3  -2   5   48.51    6.12
   3  -2   6  485.35   20.34
   3  -2   6  445.96   20.50
   3   2   6  465.68   15.71
   3  -2   6  477.05   19.98
  -3   2  -6  436.31   15.67
  -3  -2  -6  439.89   19.34
   3   2   6  450.10   19.15
   3  -2   7   93.83    9.34
   3   2   7   99.09   10.09
   3  -2   7  103.57    9.68
  -3  -2  -7   82.74    8.70
   3  -2   7   91.02    9.32
   3   2   7   89.84    8.48
   3  -2   8  280.18   16.95
   3   2   8  288.21   18.13
   3   2   8  274.60   15.46
   3  -2   8  248.70   15.10
   3  -2   8  293.87   16.75
  -3  -2  -8  270.78   16.65
   3  -2   9  632.81   27.91
   3  -2   9  605.31   26.01
   3   2   9  639.97   29.66
   3   2   9  612.85   25.09
   3  -2   9  649.90   27.44
  -3  -2  -9  604.83   27.29
  -3  -2 -10   74.93   10.29
   3  -2  10   65.07    9.37
   3  -2  10   73.52    9.22
   3   2  10   83.00   11.29
   3  -2  10   71.15    9.29
   3  -2  11  300.22   20.73
   3  -2  11  297.19   19.47
   3   2  11  277.37   21.00
   3  -2  11  287.18   19.39
  -3  -2 -11  306.06   21.04
   3  -2  12  806.05   37.13
   3   2  12  839.47   39.39
   3  -2  12  840.44   36.11
  -3  -2 -12  809.17   37.14
   3   2  13  675.16   24.53
   3   2  13  718.10   25.94
   3  -2  13  674.20   24.28
   3   2  13  687.10   25.63
   3  -2  13  699.82   23.58
   3   2  14   46.80    7.22
   3   2  14   42.05    6.10
   3  -2  14   35.74    5.63
   3   2  14   47.93    7.20
   3   2  14   38.06    7.23
   3   2  14   34.54    6.37
   3  -2  14   33.98    6.25
   3   2  15   -2.14    4.66
   3  -2  15   -2.16    3.90
   3   2  15    7.14    4.33
   3  -2  15   -2.07    5.01
   3   2  15    6.92    5.19
   3   2  15   -2.83    5.27
   3   2  16  238.04   14.67
   3   2  16  260.16   15.88
   3   2  16  231.03   13.21
   3  -2  16  233.28   14.17
   3  -2  16  211.70   13.01
   3  -2  16  228.29   14.12
   3   2  16  219.48   13.86
   3   2  17  277.67   15.53
   3   2  17  262.20   15.52
   3   2  17  255.94   13.88
   3  -2  17  263.84   14.97
   3  -2  17  258.62   14.06
   3   2  17  266.10   14.85
   3  -2  17  275.83   15.02
   3   2  18  166.65   11.58
   3  -2  18  162.94   11.42
   3  -2  18  177.11   11.10
   3  -2  18  156.61   11.11
   3   2  18  157.80   10.41
   3   2  18  153.37   11.69
   3   2  18  161.43   11.21
   3   2  19   75.26    7.51
   3   2  19   57.50    6.98
   3   2  19   65.89    7.64
   3  -2  19   67.59    7.49
   3   2  19   62.93    6.53
   3  -2  20    1.23    4.03
   3   2  20    1.40    3.49
   3   2  20    2.19    3.37
   3   2  20    0.56    3.19
   3  -2  20    1.35    3.53
   3  -2  21   81.30    6.28
   3   2  21   68.63    5.86
   3   2  21   79.12    6.07
   3  -2  21   69.59    6.19
   3   2  22   38.61    4.00
   3  -2  22   35.86    3.71
  -3   3  22    6.61    2.51
  -3  -3  22    4.74    3.18
   3   3 -22    2.48    2.57
  -3   3  22    9.24    3.24
   3  -3 -22    9.65    3.34
  -3   3  21   -1.51    3.47
  -3   3  21    1.29    2.76
  -3  -3  21    6.22    4.35
   3   3 -21    1.05    3.30
  -3  -3  21   -0.29    3.01
   3   3 -20    4.26    4.60
  -3   3  20    1.15    3.95
  -3  -3  20   -1.54    4.53
  -3   3  20    1.84    3.93
  -3   3  20    2.54    3.76
  -3  -3  20   -3.12    3.59
  -3   3  19   63.37    7.82
   3   3 -19   64.47    8.08
  -3   3  19   68.43    7.69
  -3  -3  19   67.95    6.76
  -3  -3  19   69.67    8.81
  -3   3  19   61.45    6.90
   3  -3 -19   81.67    8.45
  -3  -3  19   69.31    8.06
  -3   3  18   24.50    6.61
  -3   3  18   33.19    6.47
  -3  -3  18   35.08    7.74
   3   3 -18   43.88    7.78
  -3   3  18   25.95    6.33
  -3  -3  18   24.20    5.37
   3  -3 -18   21.86    5.25
  -3  -3  18   28.90    6.18
  -3   3  17   18.73    6.02
  -3  -3  17   12.64    5.80
  -3   3  17   29.12    6.00
   3   3 -17   14.69    6.44
  -3  -3  17   18.67    4.82
  -3   3  17   17.10    6.21
   3  -3 -17   21.66    5.89
  -3  -3  17   22.18    6.58
  -3   3  16   10.18    5.72
  -3   3  16   -0.69    4.86
  -3   3  16    9.88    4.89
  -3  -3  16    6.83    3.64
  -3  -3  16    6.21    5.13
  -3  -3  16   11.68    5.24
   3  -3 -16    8.89    4.63
  -3   3  15   11.15    5.27
  -3  -3  15    7.12    3.72
  -3   3  15   -0.23    4.43
  -3   3  15   11.51    4.94
  -3  -3  15   13.91    5.57
  -3  -3  15   10.28    4.85
   3  -3 -15    6.85    4.45
   3   3 -15    8.81    4.36
  -3   3  14  970.63   31.99
  -3  -3  14  961.22   30.25
  -3   3  14 1001.03   31.82
  -3  -3  14  968.41   32.42
   3  -3 -14  965.40   31.67
  -3  -3  14 1016.03   31.92
   3   3 -14  875.02   31.34
   3   3 -13   88.41   15.00
   3  -3 -13   85.86   13.77
   3  -3 -12   61.22   11.02
   3   3 -12   98.62   13.89
   3   3 -11  236.95   20.58
   3  -3 -11  235.81   19.32
   3   3 -10  179.52   16.71
   3  -3 -10  168.46   12.53
   3  -3 -10  149.62   14.61
   3   3  -9  354.35   22.25
   3  -3  -9  367.17   18.29
   3  -3  -9  329.21   20.45
   3   3  -8  244.17   17.28
   3  -3  -8  246.16   14.36
   3  -3  -8  243.82   16.43
   3   3  -7  911.23   33.73
   3  -3  -7  926.29   29.61
   3  -3  -7  851.26   31.10
  -3  -3   7  840.69   25.07
  -3  -3   6   46.52    4.87
   3  -3  -6   44.51    6.27
   3  -3  -6   44.82    6.00
   3   3  -6   47.38    6.83
   3   3  -5  985.52   32.59
   3  -3  -5  955.81   22.50
   3  -3  -5  979.80   29.49
   3  -3  -5  994.89   29.92
  -3  -3   5  926.88   25.99
   3  -3  -4  482.99   14.49
   3   3  -4  497.14   20.70
  -3  -3   4  495.73   16.63
   3  -3  -4  464.26   18.49
   3  -3  -4  497.49   18.13
  -3   3   3 4844.35   88.55
   3   3  -3 4980.25  101.55
   3  -3  -3 4825.26  100.54
   3  -3  -3 4712.90   98.45
   3  -3  -3 4838.02   95.01
   3  -3  -3 4767.78   93.09
   3  -3  -2  161.45    8.41
   3   3  -2  161.13    9.30
   3  -3  -2  163.43    9.92
   3  -3  -2  161.49    7.52
   3   3  -2  173.38   11.40
   3  -3  -2  162.15   10.31
   3  -3  -1   14.74    2.81
   3  -3  -1   18.76    1.95
   3  -3  -1   24.66    4.23
   3   3  -1   17.87    3.06
   3   3  -1   23.56    4.82
   3  -3  -1   17.69    3.81
   3  -3   0 1105.20   29.73
   3   3   0 1122.98   32.78
   3   3   0 1101.26   28.58
   3  -3   0 1111.46   31.29
   3  -3   0 1131.75   31.56
   3  -3   0 1186.61   31.85
   3   3   0 1043.02   28.31
   3   3   1  167.76    9.49
   3   3   1  185.25    9.31
   3  -3   1  186.56   10.90
   3  -3   1  195.65   10.99
   3  -3   1  200.48   11.17
   3  -3   1  193.48    8.78
   3  -3   1  179.58   10.20
   3   3   2 1404.56   30.41
   3   3   2 1325.09   34.21
   3  -3   2 1416.69   32.86
   3  -3   2 1359.92   37.50
   3  -3   2 1428.54   37.25
   3   3   2 1387.26   36.37
   3  -3   2 1462.00   37.50
   3   3   2 1417.82   38.81
   3  -3   2 1377.94   37.07
   3  -3   3  197.63   11.36
   3   3   3  184.32    8.40
   3  -3   3  203.02   12.08
  -3  -3  -3  183.31   10.83
   3  -3   3  183.59   11.08
   3   3   3  205.92   12.59
   3   3   3  182.11   11.06
   3  -3   3  187.18   11.54
   3  -3   3  194.74    9.19
   3  -3   4  336.44   15.92
   3  -3   4  338.15   15.88
  -3  -3  -4  327.54   15.58
   3  -3   4  347.57   13.48
   3  -3   4  331.20   16.44
   3   3   4  330.17   15.67
   3  -3   5 1901.19   48.36
   3  -3   5 1775.66   48.08
   3  -3   5 1893.20   48.07
  -3  -3  -5 1729.87   46.72
   3   3   5 1767.32   46.39
   3  -3   6 3992.29   86.24
   3  -3   6 3966.06   86.00
  -3  -3  -6 3633.76   84.79
   3   3   6 3597.03   82.46
   3  -3   7  508.57   22.55
   3  -3   7  493.90   21.97
  -3  -3  -7  422.27   21.19
   3   3   7  428.56   19.19
   3  -3   8  387.91   20.66
   3  -3   8  375.61   20.12
  -3  -3  -8  361.10   20.02
   3   3   8  362.25   17.71
   3  -3   9  174.57   14.30
   3   3   9  155.80   14.86
   3  -3   9  167.69   14.07
  -3  -3  -9  162.93   14.11
   3  -3  10  253.44   18.33
   3   3  10  227.31   18.78
   3  -3  10  251.97   17.84
  -3  -3 -10  233.87   17.92
   3  -3  11  366.74   23.13
   3   3  11  359.53   24.27
   3  -3  11  341.82   22.19
  -3  -3 -11  338.42   22.77
  -3  -3 -12    4.07    5.51
   3  -3  12    3.74    5.07
   3  -3  12    8.34    5.79
   3   3  13  354.99   17.84
   3   3  13  365.69   18.31
   3  -3  13  373.52   24.63
  -3  -3 -13  344.50   25.24
   3  -3  13  355.47   16.13
   3   3  13  360.64   17.04
   3  -3  13  368.83   17.16
   3   3  13  374.35   18.29
   3   3  13  342.46   16.93
   3   3  14  177.09   12.57
   3  -3  14  174.56   12.04
   3   3  14  173.47   12.58
   3   3  14  175.46   12.98
   3   3  14  178.79   11.94
   3  -3  14  175.81   11.03
   3   3  14  176.44   12.40
   3   3  15  246.05   15.40
   3  -3  15  281.49   14.70
   3  -3  15  288.67   15.69
   3   3  15  265.75   13.94
   3   3  15  281.66   15.65
   3   3  15  255.76   15.99
   3   3  16   22.35    5.53
   3   3  16   24.82    6.08
   3  -3  16   20.15    5.12
   3   3  16   23.24    5.04
   3  -3  16   22.22    6.35
   3   3  16   33.31    7.32
   3   3  17    7.84    5.10
   3  -3  17   13.77    5.75
   3   3  17   13.96    5.14
   3   3  17   16.27    5.78
   3   3  17   11.08    5.08
   3   3  18  100.98    9.21
   3   3  18   92.40    8.05
   3   3  18   97.86    9.83
   3  -3  18   81.24    8.55
   3   3  19  323.00   15.48
   3  -3  19  337.56   15.28
   3   3  19  332.48   15.13
   3   3  19  331.31   14.29
   3   3  19  327.35   16.06
   3  -3  19  345.82   16.43
   3  -3  20   21.39    4.83
   3   3  20   17.54    4.37
   3   3  20   12.08    4.12
   3   3  20   24.15    4.15
   3  -3  20   16.59    4.29
   3  -3  21    1.71    2.64
   3   3  21    1.77    2.61
   3  -3  21    6.95    3.13
  -3   4  22    8.10    2.68
  -3   4  22    6.95    2.73
  -3  -4  22    5.53    2.93
   3   4 -22    1.58    2.27
   3  -4 -22    3.72    2.54
   3   4 -21   30.54    4.89
  -3   4  21   33.08    4.72
  -3  -4  21   29.31    5.23
  -3   4  21   26.21    3.93
  -3   4  21   31.15    4.78
  -3  -4  21   24.39    4.22
  -3   4  20  120.71    8.36
  -3  -4  20  113.10    9.47
  -3   4  20  113.35    8.64
  -3   4  20  114.91    9.15
   3   4 -20   96.03    8.38
   3  -4 -20   91.21    7.86
  -3  -4  20  114.60    8.84
  -3   4  19  209.51   13.27
  -3   4  19  227.76   13.02
   3   4 -19  199.69   12.71
  -3  -4  19  208.65   13.62
  -3   4  19  213.85   13.14
   3  -4 -19  188.02   12.25
  -3  -4  19  195.51   12.54
  -3   4  18  124.35   11.08
  -3   4  18  119.59    9.86
  -3  -4  18  120.01    8.76
   3   4 -18  111.79   10.31
  -3   4  18  119.90   10.29
  -3  -4  18  115.32   11.16
  -3  -4  18  117.64   10.09
   3  -4 -18  113.94   10.08
  -3   4  17    6.95    4.91
  -3  -4  17   10.72    6.53
  -3   4  17    6.54    4.66
  -3   4  17    1.90    5.09
   3   4 -17   11.73    5.87
  -3  -4  17    7.84    4.27
   3  -4 -17   11.75    5.37
  -3  -4  17    4.66    4.96
  -3   4  16  270.64   16.22
  -3  -4  16  287.14   14.20
  -3  -4  16  280.71   16.98
  -3   4  16  299.92   16.63
   3   4 -16  273.97   16.38
  -3   4  16  272.42   15.22
  -3  -4  16  287.10   16.60
   3  -4 -16  284.93   16.53
  -3   4  15    6.83    4.57
  -3  -4  15    2.92    4.98
  -3   4  15    5.98    4.14
   3   4 -15    9.19    4.84
   3   4 -15    3.48    4.00
  -3  -4  15    6.25    4.77
   3  -4 -15   12.79    4.80
  -3   4  14   50.54    7.15
  -3   4  14   52.92    7.50
  -3  -4  14   48.75    7.11
   3   4 -14   39.10    6.39
  -3  -4  14   48.49    7.20
   3  -4 -14   44.27    7.03
   3   4 -14   34.21    6.11
   3  -4 -13    7.04    6.57
   3   4 -13    9.86    7.63
   3   4 -12  194.69   19.92
   3  -4 -12  197.60   19.33
   3  -4 -11   39.22    9.25
   3   4 -11   39.65    9.82
   3   4 -10   65.56   10.65
   3  -4 -10   91.44   11.76
   3  -4 -10   78.55    9.39
   3  -4  -9  148.63   12.07
   3  -4  -9  126.69   13.24
   3   4  -9  120.95   13.60
   3  -4  -8  607.67   24.92
   3   4  -8  620.43   29.12
   3  -4  -8  563.90   26.13
   3   4  -7 2457.64   66.18
   3  -4  -7 2545.12   61.43
   3  -4  -7 2438.85   62.89
  -3  -4   7 2323.22   56.31
   3   4  -6 4120.12   95.32
   3  -4  -6 4119.39   90.35
   3  -4  -6 4138.48   90.94
  -3  -4   6 4081.66   86.12
   3   4  -5  158.84   12.47
   3  -4  -5  139.11   10.27
  -3  -4   5  149.11    9.56
   3  -4  -5  160.69   10.62
   3  -4  -4   59.71    6.85
   3  -4  -4   56.98    6.45
   3  -4  -4   67.22    6.32
  -3   4   4   63.48    4.66
   3   4  -4   62.59    7.74
  -3  -4   4   55.73    5.66
   3  -4  -4   63.32    4.49
   3   4  -3   48.33    6.53
   3  -4  -3   39.73    4.29
   3  -4  -3   49.49    6.25
  -3  -4   3   40.33    5.04
   3  -4  -3   39.10    5.36
  -3   4   3   37.31    3.50
   3  -4  -3   43.07    4.07
   3  -4  -2  312.24   14.92
   3   4  -2  300.15   12.70
   3  -4  -2  297.52   14.31
   3  -4  -2  301.46   10.85
   3   4  -2  286.34   15.64
   3  -4  -2  278.89   11.70
   3  -4  -1 5847.75  116.53
   3   4  -1 5622.67  111.00
   3   4  -1 5847.36  119.36
   3  -4  -1 5834.13  116.00
   3  -4  -1 5865.46  117.08
   3  -4  -1 5769.94  105.56
   3  -4  -1 5670.66  112.80
   3   4   0  565.07   22.04
   3   4   0  552.55   17.11
   3  -4   0  546.58   20.41
   3  -4   0  586.54   20.91
   3  -4   0  573.10   21.08
   3  -4   0  545.35   19.27
   3   4   1  974.29   29.31
   3   4   1  972.72   25.90
   3  -4   1 1037.55   30.49
   3  -4   1 1066.19   30.80
   3  -4   1 1043.84   30.89
   3   4   1 1066.71   32.37
   3  -4   1 1024.29   29.73
   3   4   2 4118.61   88.41
   3   4   2 4214.53   77.81
   3   4   2 4083.09   83.14
   3  -4   2 4147.37   88.94
   3  -4   2 4229.81   88.77
   3  -4   2 4343.06   89.47
   3  -4   2 4164.88   80.05
   3  -4   2 4099.20   88.41
   3   4   2 4125.79   90.63
   3   4   3   29.37    5.52
   3   4   3   35.09    3.38
   3  -4   3   32.75    5.43
  -3  -4  -3   33.02    5.32
   3  -4   3   31.25    5.12
   3  -4   3   35.86    3.48
   3  -4   3   28.04    4.88
   3   4   3   29.12    4.94
   3  -4   3   38.87    6.01
   3  -4   4   89.50    8.56
   3  -4   4   93.74    8.53
   3  -4   4   90.15    8.78
  -3  -4  -4   85.27    8.38
   3   4   4   90.83    8.96
   3  -4   4   91.33    5.96
   3  -4   5  162.58   11.69
  -3  -4  -5  146.12   11.31
   3  -4   5  165.52   12.14
   3   4   5  155.08   10.91
   3  -4   6 1026.59   34.28
   3  -4   6 1053.97   34.74
  -3  -4  -6  976.71   34.17
   3   4   6  997.41   31.74
   3  -4   7   85.55    9.58
  -3  -4  -7   75.24    9.01
   3  -4   7   91.81    9.85
   3   4   7   81.78    7.98
   3  -4   8  393.71   21.25
   3  -4   8  377.48   20.72
  -3  -4  -8  369.33   21.37
   3  -4   9  316.69   20.21
   3  -4   9  358.65   21.36
  -3  -4  -9  340.03   21.41
   3  -4  10   27.49    7.17
   3  -4  10   44.73    8.96
  -3  -4 -10   37.41    7.94
   3  -4  11  184.66   16.95
   3  -4  11  204.44   17.23
  -3  -4 -11  209.64   18.42
   3  -4  12  364.93   24.51
   3  -4  12  331.15   23.14
  -3  -4 -12  324.38   24.40
   3   4  13   13.17    5.55
   3   4  13   10.24    4.15
   3   4  13   16.05    5.38
   3  -4  13   13.00    4.70
   3   4  13   14.78    4.42
   3  -4  13    5.08    3.84
   3   4  13   19.15    4.44
   3   4  14   29.99    7.27
   3   4  14   30.41    6.78
   3  -4  14   25.53    5.92
   3   4  14   24.91    5.90
   3  -4  14   27.19    5.31
   3   4  14   31.61    6.79
   3   4  15   23.99    6.19
   3   4  15   21.42    6.11
   3  -4  15   30.94    5.91
   3   4  15   24.28    6.87
   3  -4  15   42.46    7.32
   3   4  15   14.95    5.18
   3   4  16   17.53    5.88
   3   4  16   18.82    5.32
   3  -4  16   15.07    5.81
   3   4  16   17.99    6.21
   3   4  16   14.10    6.15
   3   4  17  207.99   13.91
   3   4  17  179.10   11.31
   3  -4  17  185.66   12.66
   3   4  17  194.07   13.48
   3   4  17  185.13   12.80
   3   4  18  523.96   21.29
   3  -4  18  496.96   20.25
   3   4  18  486.65   20.14
   3   4  18  523.41   21.63
   3   4  18  521.40   19.23
   3  -4  18  546.35   21.70
   3   4  19  139.03    9.95
   3  -4  19  146.07    9.83
   3   4  19  138.24    9.76
   3   4  19  139.79    8.88
   3   4  19  142.02   10.63
   3  -4  19  135.56   10.13
   3   4  20   34.20    4.83
   3  -4  20   39.45    5.37
   3   4  20   46.63    4.86
   3   4  20   35.18    5.12
   3   4  20   37.19    5.60
   3  -4  20   41.30    5.50
   3  -4  21   54.72    4.95
   3   4  21   59.75    5.45
   3   4  21   62.33    5.00
   3  -4  21   50.42    4.88
  -3  -5  22    8.32    2.45
  -3  -5  22   10.35    3.14
  -3   5  22    7.64    2.25
  -3   5  22    9.92    2.42
   3  -5 -22   12.37    3.27
  -3   5  21    0.27    2.58
  -3   5  21    6.38    3.41
  -3  -5  21    7.51    3.65
   3   5 -21    8.64    3.22
  -3   5  21    3.75    3.01
  -3   5  20   -4.74    4.19
  -3   5  20    8.04    3.84
  -3   5  20    4.59    3.89
  -3  -5  20    4.80    4.60
   3   5 -20    5.98    4.26
   3  -5 -20    6.40    3.79
  -3  -5  20   -2.86    3.86
  -3   5  19   88.59    9.04
  -3  -5  19   84.65    9.03
  -3   5  19   74.07    7.77
  -3   5  19   89.79    8.54
   3   5 -19   73.70    8.05
   3  -5 -19   79.96    8.14
  -3  -5  19   68.08    7.58
  -3   5  18   27.46    6.88
  -3   5  18   28.37    6.69
  -3   5  18   32.51    6.53
  -3  -5  18   14.56    5.61
   3   5 -18   19.44    5.89
   3  -5 -18   20.27    5.94
  -3  -5  18   13.79    5.51
  -3   5  17   94.85   10.03
  -3   5  17  110.49   10.07
   3   5 -17   99.66    9.89
  -3   5  17   98.25    9.58
  -3  -5  17  104.06   10.72
   3  -5 -17   93.34    9.61
  -3  -5  17   96.34    9.80
  -3   5  16   21.08    5.56
  -3   5  16   22.69    6.05
  -3  -5  16   31.07    7.62
   3   5 -16   30.63    6.78
   3  -5 -16   29.65    6.86
  -3  -5  16   23.51    6.55
  -3   5  15   16.37    6.14
  -3  -5  15   23.15    7.38
   3   5 -15    8.13    5.47
  -3   5  15    4.81    3.98
   3  -5 -15   16.65    5.38
  -3  -5  15   16.28    5.42
  -3   5  14  746.34   27.54
  -3   5  14  763.44   26.87
   3   5 -14  745.88   27.64
  -3  -5  14  752.17   28.45
   3  -5 -14  755.11   27.59
  -3  -5  14  748.08   27.68
   3  -5 -13   78.34   13.08
   3   5 -13   84.18    8.48
  -3  -5  13   82.29    9.05
   3  -5 -13   80.80    8.57
  -3  -5  13   78.73    8.47
   3  -5 -12  162.50   17.37
   3   5 -12  154.57   18.31
   3  -5 -11   95.94   12.56
   3  -5 -11   82.33   10.07
   3   5 -11   87.67   13.56
   3   5 -10  213.50   19.38
   3  -5 -10  242.13   16.80
   3  -5 -10  215.72   18.12
   3  -5  -9   13.82    5.51
   3  -5  -9   29.78    7.23
   3   5  -9   39.28    8.59
   3   5  -8 1945.83   59.26
   3  -5  -8 1881.30   52.77
   3  -5  -8 1805.50   54.31
  -3  -5   8 1747.37   48.16
   3   5  -7  166.14   14.37
   3  -5  -7  159.00   12.40
   3  -5  -7  152.41   12.41
  -3  -5   7  155.64   11.11
   3   5  -6 1415.46   45.44
   3  -5  -6 1445.08   41.97
   3  -5  -6 1384.51   41.09
  -3  -5   6 1348.80   38.95
   3  -5  -5    8.77    3.58
   3  -5  -5    7.06    3.06
   3  -5  -5    6.23    3.27
  -3   5   5    4.66    2.36
   3   5  -5    8.06    4.50
  -3  -5   5    2.10    2.61
   3   5  -4 2198.22   58.03
   3  -5  -4 2144.46   54.71
  -3  -5   4 2061.80   51.93
   3  -5  -4 2200.07   54.65
   3  -5  -4 2166.41   51.26
  -3   5   4 2167.18   47.70
   3  -5  -3  395.36   17.83
   3   5  -3  375.21   15.14
  -3  -5   3  380.27   16.83
   3  -5  -3  370.63   17.34
   3  -5  -3  386.72   14.88
   3  -5  -2 2835.04   64.57
   3   5  -2 2767.39   59.05
   3  -5  -2 2783.27   64.61
   3  -5  -2 2798.25   57.42
   3   5  -2 2746.37   67.78
   3  -5  -1    6.97    1.52
   3   5  -1    1.35    1.35
   3  -5  -1    3.15    2.39
   3  -5  -1    4.98    3.11
   3   5  -1    2.19    2.96
   3  -5  -1    6.49    2.97
   3   5   0  725.93   26.76
   3   5   0  735.20   19.77
   3  -5   0  793.06   25.70
   3  -5   0  733.42   25.35
   3  -5   0  737.38   25.72
   3   5   1  216.39    9.13
   3  -5   1  212.06   12.22
   3  -5   1  245.47   13.41
   3  -5   1  226.55   13.28
   3   5   1  195.57   12.33
   3   5   1  245.78   14.15
   3   5   2  649.57   25.39
   3  -5   2  676.80   24.04
   3   5   2  658.26   24.78
   3  -5   2  692.62   24.45
   3  -5   2  661.83   24.55
   3  -5   3  352.61   17.16
   3   5   3  373.58   18.67
   3  -5   3  375.00   17.99
   3   5   3  371.87   18.81
  -3  -5  -4  204.54   13.56
   3  -5   4  220.22   14.04
   3  -5   4  232.69   14.52
   3   5   4  245.99   15.25
   3   5   5   15.76    4.28
  -3  -5  -5   11.51    4.67
   3  -5   5   21.93    5.35
   3  -5   5   26.24    5.84
   3  -5   6  243.19   15.79
   3  -5   6  257.44   16.39
  -3  -5  -6  230.40   15.74
   3   5   6  230.89   13.68
   3  -5   7  466.51   23.04
   3  -5   7  430.61   22.27
  -3  -5  -7  403.51   22.25
   3  -5   8  311.87   19.71
   3  -5   8  331.64   20.25
  -3  -5  -8  315.62   20.42
   3  -5   9   84.13   10.83
  -3  -5  -9   65.54   10.71
   3  -5   9   79.61   10.82
   3  -5  10  733.29   34.06
   3  -5  10  814.67   35.64
  -3  -5 -10  731.05   35.39
   3  -5  11    7.54    5.30
  -3  -5 -11    9.73    6.96
   3  -5  11    7.69    4.62
   3   5  12   10.02    4.54
  -3  -5 -12   23.65    8.17
   3  -5  12   18.82    7.50
   3   5  12   19.19    5.02
   3  -5  12   15.46    5.24
   3   5  12   15.99    4.65
   3   5  13  159.61   12.31
   3   5  13  171.41   12.73
   3   5  13  150.27   11.65
   3  -5  13  145.80   11.53
   3   5  13  148.37   11.68
   3   5  13  161.26   12.25
   3   5  14  303.25   17.45
   3   5  14  312.28   17.05
   3   5  14  337.94   17.02
   3  -5  14  313.03   16.56
   3   5  14  283.21   16.29
   3   5  15  261.87   16.21
   3   5  15  268.86   16.33
   3   5  15  249.45   14.97
   3  -5  15  252.96   14.89
   3   5  15  216.98   14.52
   3   5  16  270.93   16.13
   3   5  16  266.13   13.80
   3  -5  16  287.90   15.85
   3   5  16  271.99   16.17
   3   5  16  256.54   14.96
   3  -5  16  263.47   15.60
   3   5  17    7.58    5.36
   3  -5  17   21.35    5.66
   3   5  17   20.58    5.66
   3   5  17   15.47    4.42
   3   5  17   19.39    6.51
   3  -5  17   13.05    5.23
   3   5  18  172.22   12.24
   3  -5  18  173.70   11.27
   3   5  18  172.69   12.23
   3   5  18  190.22   12.12
   3   5  18  176.62   10.57
   3  -5  18  177.15   11.98
   3   5  19  127.69    9.43
   3  -5  19  119.07    8.82
   3   5  19  122.87    8.05
   3   5  19  124.63    9.89
   3  -5  19  134.57    9.49
   3   5  20   13.69    3.77
   3  -5  20    6.30    3.03
   3   5  20   11.08    3.62
   3   5  20   11.00    4.27
   3   5  20   10.83    2.85
   3  -5  20   11.73    3.34
   3  -5  21   29.29    3.69
   3   5  21   36.01    3.95
   3   5  21   35.35    4.39
  -3  -6  22    2.52    2.28
   3  -6 -22    6.70    2.43
  -3  -6  21    8.61    2.99
  -3   6  21   12.79    3.26
  -3   6  21   14.99    3.32
  -3   6  21    3.75    2.81
  -3  -6  21    7.54    3.28
   3   6 -21   13.16    3.13
  -3   6  20  276.53   12.94
  -3  -6  20  278.30   13.84
   3   6 -20  236.09   12.30
  -3   6  20  292.68   12.67
  -3   6  20  273.76   12.77
   3  -6 -20  262.76   12.68
  -3  -6  20  244.32   12.63
  -3   6  19   29.22    5.93
  -3   6  19   33.99    5.72
   3   6 -19   17.68    4.80
  -3   6  19   35.90    6.36
  -3  -6  19   28.06    6.22
   3  -6 -19   26.46    5.06
  -3  -6  19   20.15    4.57
  -3   6  18    2.88    4.82
  -3   6  18    0.12    3.95
  -3   6  18   -4.80    5.29
  -3  -6  18    7.68    5.97
   3   6 -18   -0.35    4.58
  -3  -6  18    1.94    4.89
   3  -6 -18    2.85    3.99
  -3   6  17  380.13   18.98
   3   6 -17  389.37   19.03
  -3   6  17  402.48   18.30
  -3   6  17  357.87   17.64
  -3  -6  17  423.54   20.30
  -3  -6  17  373.47   18.69
   3  -6 -17  391.73   19.10
  -3   6  16   16.33    6.02
  -3  -6  16   18.92    6.35
  -3   6  16   21.04    5.65
   3   6 -16   36.92    7.19
  -3  -6  16   10.23    5.05
   3  -6 -16   20.73    6.27
  -3   6  15   28.20    6.31
  -3   6  15   31.64    5.96
  -3  -6  15   31.19    7.22
   3   6 -15   34.78    7.22
   3  -6 -15   44.16    7.51
  -3  -6  15   20.76    6.30
  -3   6  14  180.87   12.85
   3   6 -14  192.83   13.52
  -3  -6  14  173.32   13.25
  -3   6  14  199.25   12.61
  -3  -6  14  214.64   14.11
   3  -6 -14  196.21   13.12
  -3   6  13   23.72    5.41
  -3  -6  13   27.35    6.53
   3   6 -13   21.63    5.11
   3  -6 -13   23.96    5.72
  -3  -6  13   29.84    6.24
   3  -6 -12  142.92   16.72
   3   6 -12  155.00   18.82
   3  -6 -11   41.07    9.47
   3  -6 -11   63.26    9.90
   3   6 -11   54.34   11.33
   3   6 -10  443.21   28.92
   3  -6 -10  460.99   24.85
   3  -6 -10  428.31   26.18
   3  -6  -9   25.13    6.73
   3  -6  -9   24.78    6.78
   3   6  -9   23.62    8.38
  -3  -6   8   56.64    7.47
   3  -6  -8   55.66    8.42
   3  -6  -8   64.58    8.89
   3   6  -8   51.78    9.59
   3  -6  -7  103.84   10.66
   3  -6  -7  110.43   11.03
  -3  -6   7   95.24    9.65
   3   6  -7  103.96   11.98
   3  -6  -6 1284.14   40.30
   3   6  -6 1215.91   43.37
   3  -6  -6 1259.36   40.34
  -3  -6   6 1245.97   38.37
   3  -6  -6 1214.29   38.87
   3  -6  -5   38.24    5.80
  -3   6   5   43.01    5.34
  -3  -6   5   36.62    5.98
   3  -6  -5   38.26    6.81
   3  -6  -5   51.23    7.39
   3   6  -5   43.06    7.68
   3  -6  -4   19.19    3.99
  -3  -6   4   22.61    5.30
   3  -6  -4   21.48    5.05
   3  -6  -4   20.52    5.42
   3   6  -4   14.85    5.79
  -3   6   4   13.28    3.37
   3  -6  -3 2153.01   54.12
  -3  -6   3 2013.72   53.64
   3  -6  -3 2163.50   55.37
   3  -6  -3 2128.42   49.83
   3  -6  -3 2228.72   47.28
   3  -6  -2 1538.64   41.97
  -3  -6   2 1465.79   42.57
   3  -6  -2 1548.22   43.50
   3  -6  -2 1581.03   36.49
   3   6  -2 1531.35   45.75
   3  -6  -2 1611.56   37.67
   3  -6  -1  429.99   18.40
   3   6  -1  409.18   20.28
   3  -6  -1  429.25   19.07
   3  -6  -1  406.21   19.18
   3   6   0   16.02    4.46
   3  -6   0   25.22    4.67
   3  -6   0   18.32    4.69
   3  -6   0   27.21    5.42
   3  -6   1   29.32    4.94
   3  -6   1   33.06    5.46
   3   6   1   25.09    4.99
   3  -6   1   24.65    5.31
   3  -6   2  565.29   22.13
   3  -6   2  573.21   22.81
   3  -6   2  590.20   23.73
   3   6   2  562.28   24.11
   3   6   2  508.44   23.27
   3   6   3   22.62    5.03
   3  -6   3   23.91    5.03
   3  -6   3   36.89    6.24
   3  -6   3   22.80    5.23
   3   6   3   39.80    7.46
   3   6   4 1104.11   37.73
   3   6   4 1184.97   39.39
  -3  -6  -4 1067.23   36.68
   3  -6   4 1118.77   36.99
   3  -6   5  797.74   30.76
   3   6   5  874.88   33.84
   3  -6   5  831.13   31.43
   3  -6   6 1107.79   38.70
   3  -6   6 1144.79   39.03
  -3  -6  -6 1106.12   39.26
   3   6   6 1067.46   34.47
   3  -6   7   46.81    8.30
  -3  -6  -7   36.61    7.48
   3  -6   7   40.82    8.06
   3  -6   8  148.97   13.93
  -3  -6  -8  142.56   14.40
   3  -6   8  148.68   14.36
   3  -6   9   53.66    9.10
  -3  -6  -9   44.60    9.17
   3  -6   9   44.72    8.81
   3  -6  10    3.72    5.19
  -3  -6 -10    6.76    5.66
   3  -6  10    0.49    5.17
   3  -6  11  155.09   15.91
   3  -6  11  209.84   18.62
  -3  -6 -11  191.46   19.10
   3   6  12  640.62   25.73
   3   6  12  646.69   26.51
   3  -6  12  638.61   24.26
   3   6  12  710.57   25.98
   3   6  12  665.27   25.63
   3   6  13   42.24    7.96
   3   6  13   28.50    6.67
   3  -6  13   42.79    6.98
   3   6  13   36.59    6.83
   3   6  13   50.40    7.81
   3   6  14   16.22    6.42
   3   6  14   12.98    5.97
   3  -6  14   16.80    5.55
   3   6  14    8.07    4.81
   3  -6  14    9.50    5.23
   3   6  14    4.00    4.77
   3   6  15  349.15   19.03
   3  -6  15  331.18   17.44
   3   6  15  347.67   17.88
   3   6  15  353.29   18.83
   3  -6  15  343.87   17.69
   3   6  15  349.10   18.45
   3  -6  16   38.79    7.02
   3   6  16   46.67    7.91
   3  -6  16   24.87    6.27
   3   6  16   26.39    7.26
   3   6  16   28.85    6.43
   3   6  17   41.86    7.45
   3  -6  17   34.80    6.50
   3   6  17   25.65    5.85
   3   6  17   29.90    5.15
   3   6  17   30.74    6.53
   3  -6  17   35.47    6.56
   3   6  18  207.37   12.96
   3  -6  18  201.08   12.06
   3   6  18  226.59   13.62
   3   6  18  215.47   11.20
   3   6  18  204.17   12.19
   3  -6  18  211.77   12.36
   3   6  19   60.88    6.97
   3  -6  19   56.79    6.49
   3   6  19   59.62    5.55
   3   6  19   44.68    6.61
   3  -6  19   55.39    6.33
   3   6  20   56.90    5.52
   3  -6  20   49.48    5.31
   3  -6  20   48.54    4.74
   3   6  20   48.28    4.35
   3   6  20   46.71    5.57
   3   6  20   47.40    5.23
   3  -6  20   43.66    4.35
   3  -6  20   52.35    5.12
   3  -6  21   11.95    2.53
   3   6  21   15.62    2.75
   3   6  21    8.79    2.83
  -3  -7  21   14.35    3.16
  -3  -7  21    9.46    2.96
   3   7 -21    6.02    2.28
  -3   7  21   10.02    2.71
  -3   7  21    5.96    2.55
  -3  -7  20   18.29    4.09
  -3   7  20   19.77    4.48
  -3   7  20   20.51    4.21
  -3  -7  20   21.21    4.77
   3   7 -20   16.97    4.13
   3  -7 -20   20.53    4.05
  -3   7  19   59.26    7.09
  -3  -7  19   57.81    7.42
  -3   7  19   64.45    6.93
  -3   7  19   59.27    6.35
   3   7 -19   54.53    6.49
   3  -7 -19   68.54    7.17
  -3   7  18  170.99   11.91
   3   7 -18  156.57   11.20
  -3   7  18  179.83   11.67
  -3   7  18  182.76   11.72
  -3  -7  18  173.49   12.45
   3  -7 -18  179.18   11.81
  -3  -7  18  154.98   11.24
  -3   7  17   10.77    5.00
  -3   7  17   16.39    4.86
  -3  -7  17   10.07    5.95
   3   7 -17    2.19    4.30
   3  -7 -17   20.35    6.00
  -3  -7  17    8.01    4.78
  -3   7  16   83.11    9.31
  -3   7  16  101.85    9.21
  -3  -7  16   93.11    9.89
   3   7 -16   90.92    9.82
   3  -7 -16   87.89    9.71
  -3  -7  16   78.46    9.22
  -3   7  15    7.33    4.82
   3   7 -15    7.03    4.47
  -3  -7  15    8.45    6.27
  -3  -7  15   -2.20    6.34
   3  -7 -15    8.43    5.89
  -3   7  14  471.87   21.04
   3   7 -14  457.58   21.20
  -3  -7  14  478.62   22.12
  -3  -7  14  459.96   21.46
   3  -7 -14  488.36   21.46
  -3   7  13   19.77    5.70
  -3  -7  13    9.30    5.26
   3   7 -13    8.03    5.07
  -3  -7  13    7.50    5.11
   3  -7 -13   16.80    4.96
   3  -7 -12  557.40   30.36
   3  -7 -12  596.13   34.55
  -3  -7  12  573.54   23.90
   3   7 -12  535.93   22.54
   3  -7 -12  580.99   22.91
  -3  -7  12  556.54   23.07
   3  -7 -11   75.65   11.74
   3  -7 -11   74.52   11.35
   3   7 -11   92.19   14.52
   3  -7 -10  161.09   15.30
   3  -7 -10  146.50   15.34
   3   7 -10  130.52   16.38
   3  -7  -9   10.47    6.00
   3  -7  -9    0.92    4.68
   3   7  -9   -0.13    4.59
   3  -7  -8  847.26   34.16
   3   7  -8  800.21   37.81
   3  -7  -8  863.19   35.12
   3  -7  -8  833.14   34.91
  -3  -7   8  856.73   33.17
   3  -7  -7  205.93   14.91
   3   7  -7  200.65   17.56
   3  -7  -7  210.83   15.98
  -3  -7   7  206.59   15.01
   3  -7  -7  210.38   15.50
   3  -7  -6   91.02    9.39
   3  -7  -6   95.28    9.61
   3  -7  -6  113.53   11.73
  -3  -7   6   97.82   10.21
   3   7  -6   92.44   11.63
   3  -7  -5   80.04    8.31
   3  -7  -5   75.72    8.56
   3  -7  -5   72.96    9.17
   3   7  -5   67.86    9.86
  -3  -7   5   78.33    8.98
   3   7  -4  158.80   14.08
   3  -7  -4  161.44   11.84
  -3  -7   4  158.36   12.22
   3  -7  -4  160.92   12.89
   3  -7  -4  159.52   11.06
  -3   7   4  161.77   10.85
   3  -7  -3  753.90   26.99
  -3  -7   3  728.80   28.22
   3  -7  -3  804.68   29.33
   3   7  -2  612.10   26.78
   3  -7  -2  660.76   24.13
  -3  -7   2  644.44   25.80
   3  -7  -2  651.38   25.83
   3  -7  -2  618.95   21.24
   3  -7  -1  125.51    9.53
   3  -7  -1  116.62    8.61
   3  -7  -1  125.79   10.61
   3   7  -1  119.77   11.02
   3  -7  -1  114.79   10.37
   3  -7   0  568.64   22.16
   3   7   0  561.18   24.97
   3  -7   0  591.96   23.91
   3  -7   0  583.30   24.37
   3   7   1  202.52   14.53
   3  -7   1  196.41   12.27
   3  -7   1  225.98   14.10
   3  -7   1  188.14   13.30
   3  -7   2   90.31    8.49
   3   7   2   71.60    8.83
   3  -7   2   84.09    8.70
   3  -7   2   80.64    9.25
   3   7   2   86.55    9.73
   3   7   3    6.44    4.25
   3   7   3   12.23    6.28
   3  -7   3    8.13    3.60
   3  -7   3   -1.23    4.11
   3   7   4   29.31    6.67
   3   7   4   33.62    7.20
   3  -7   4   25.89    5.83
  -3  -7  -5   44.38    7.89
   3  -7   5   45.78    7.56
   3   7   5   58.34    9.64
   3   7   5   53.48    8.75
   3  -7   6  325.30   20.14
   3  -7   6  296.47   19.27
  -3  -7  -6  272.29   18.73
   3  -7   7  275.45   18.76
   3  -7   7  285.90   19.44
  -3  -7  -7  235.11   18.49
   3  -7   8  453.64   25.52
   3  -7   8  444.74   25.81
  -3  -7  -8  420.53   25.93
   3  -7   9   20.10    6.22
  -3  -7  -9   34.61    8.98
   3  -7   9   19.00    7.29
   3  -7  10 1334.25   50.11
   3  -7  10 1257.47   49.58
  -3  -7 -10 1311.03   52.08
   3   7  11   12.81    4.89
  -3  -7 -11    7.23    4.64
   3  -7  11   13.47    4.44
   3   7  11   21.71    5.65
   3  -7  11   15.42    5.01
   3   7  11   16.50    5.16
   3   7  12   91.98   10.30
   3  -7  12   66.82    8.07
   3   7  12   89.19    9.22
   3   7  12   78.93    8.68
   3   7  12   79.68    9.07
   3   7  13  317.23   18.57
   3   7  13  296.58   17.49
   3  -7  13  314.63   16.47
   3   7  13  321.91   17.21
   3   7  13  331.22   18.21
   3   7  14  147.29   13.10
   3   7  14  144.64   12.63
   3  -7  14  150.29   11.18
   3   7  14  145.80   11.65
   3   7  14  134.60   11.93
   3  -7  14  152.59   11.54
   3   7  15   65.83    8.95
   3  -7  15   55.26    8.14
   3   7  15   72.09    8.71
   3   7  15   57.07    8.61
   3  -7  15   67.33    8.14
   3   7  16   23.82    7.02
   3  -7  16   19.51    6.05
   3   7  16   24.25    6.50
   3   7  16   19.84    6.75
   3  -7  16   11.07    4.74
   3   7  17  109.68   10.16
   3  -7  17  100.28    8.95
   3   7  17  100.03    7.92
   3   7  17  107.84    9.55
   3   7  17   96.54    9.81
   3  -7  17  104.38    8.75
   3   7  18  146.10   10.86
   3  -7  18  137.01    9.46
   3   7  18  140.76    9.80
   3   7  18  128.88   10.21
   3   7  18  140.77    8.57
   3  -7  18  137.53    9.57
   3  -7  18  118.09    8.59
   3   7  19    8.82    3.97
   3  -7  19   18.02    4.38
   3  -7  19    7.45    3.46
   3   7  19    8.58    3.10
   3   7  19    4.57    3.76
   3   7  19    0.67    3.26
   3  -7  19    8.91    3.42
   3  -7  19    1.66    3.05
   3   7  20   47.24    4.92
   3  -7  20   45.63    4.21
   3  -7  20   53.06    4.89
   3   7  20   51.86    5.08
   3   7  20   50.59    5.58
   3  -7  20   36.49    3.94
  -3  -8  21   57.13    4.38
  -3   8  21   61.22    4.77
  -3  -8  21   52.47    4.66
  -3   8  21   67.30    4.81
  -3  -8  20  200.99    9.89
  -3  -8  20  202.23   10.76
   3   8 -20  191.28    9.47
   3  -8 -20  211.90   10.34
  -3   8  19   -1.29    3.78
  -3  -8  19    1.60    3.34
  -3   8  19    2.92    3.50
  -3  -8  19    7.61    4.48
   3   8 -19   -3.04    3.20
   3  -8 -19   -2.38    3.19
  -3   8  18   77.25    7.95
  -3  -8  18   74.20    8.17
   3   8 -18   70.44    7.35
  -3   8  18   79.99    7.88
   3  -8 -18   81.80    8.34
  -3   8  17   28.98    5.98
  -3  -8  17   35.73    6.49
   3   8 -17   36.09    6.50
   3  -8 -17   32.29    6.39
  -3  -8  17   20.54    5.44
  -3   8  16  542.22   22.48
   3   8 -16  516.46   22.04
  -3  -8  16  518.02   22.78
   3  -8 -16  548.47   22.85
  -3  -8  16  483.53   21.92
  -3   8  15    5.74    4.79
   3   8 -15    1.36    4.28
  -3  -8  15    0.48    5.57
   3  -8 -15    1.92    4.51
  -3  -8  15    0.57    5.27
  -3   8  14   41.07    7.28
  -3  -8  14   34.07    7.14
   3   8 -14   36.76    6.99
   3  -8 -14   33.34    6.98
  -3  -8  14   22.11    5.17
  -3   8  13   -0.83    3.92
   3   8 -13   -3.33    4.69
  -3  -8  13    1.58    4.52
  -3  -8  13   -3.81    5.20
   3  -8 -13    5.48    4.88
  -3   8  12  358.46   17.49
   3   8 -12  355.19   17.80
  -3  -8  12  343.61   18.15
   3  -8 -12  357.66   17.90
  -3  -8  12  332.82   17.77
   3   8 -11    6.03    7.98
   3  -8 -11   -6.70    6.02
   3  -8 -11   -4.64    4.97
  -3  -8  11    7.33    4.92
   3  -8 -11    1.07    3.52
  -3  -8  11    0.83    4.21
   3   8 -10  242.31   22.22
   3  -8 -10  247.78   19.92
   3  -8 -10  237.25   20.54
  -3  -8   9   -0.53    4.32
   3  -8  -9   12.56    6.21
   3  -8  -9    7.47    5.85
   3   8  -9    2.27    4.66
  -3  -8   8   14.00    4.78
   3  -8  -8   15.47    5.94
   3  -8  -8   17.71    6.30
   3   8  -8   21.52    7.76
  -3  -8   7    0.31    4.31
   3  -8  -7    6.97    4.67
   3  -8  -7    8.88    5.70
   3   8  -7    5.24    5.10
   3  -8  -6   81.78    9.40
   3  -8  -6   84.79   10.37
   3   8  -6   72.14   11.21
  -3  -8   6   73.79    9.55
   3  -8  -5   14.54    5.73
   3   8  -5    7.08    5.27
  -3  -8   5   10.54    4.12
   3  -8  -4   12.01    4.01
   3  -8  -4   13.82    5.50
   3   8  -4   12.85    6.49
  -3  -8   4   15.92    5.48
   3  -8  -3  383.93   18.25
  -3  -8   3  374.12   20.49
   3  -8  -3  391.72   20.99
   3  -8  -2  217.43   13.18
  -3  -8   2  201.31   14.69
   3  -8  -2  209.57   14.77
   3  -8  -2  214.27   12.16
   3   8  -2  211.43   15.59
   3  -8  -1   61.27    6.98
   3   8  -1   55.80    8.23
   3  -8  -1   62.04    7.06
   3  -8  -1   55.90    7.56
   3  -8  -1   73.10    8.62
  -3  -8   1   57.39    7.99
   3  -8   0  431.05   18.90
   3   8   0  407.32   22.10
   3  -8   0  433.64   21.09
   3  -8   0  445.01   21.99
   3  -8   0  418.08   18.85
   3   8   1  721.10   30.08
   3  -8   1  723.26   26.01
   3  -8   1  725.21   28.46
   3  -8   1  727.54   29.35
   3   8   2  851.27   33.55
   3  -8   2  898.69   32.20
   3  -8   2  864.69   32.89
   3   8   2  861.60   35.11
   3  -8   3  131.54   11.42
   3   8   3  120.76   12.20
   3  -8   3  105.30   11.27
   3   8   3  114.60   12.80
   3  -8   4  220.99   16.29
   3   8   4  240.60   18.58
   3   8   4  208.53   16.10
   3   8   5    4.36    4.51
   3  -8   5    4.64    5.22
   3   8   5    9.09    6.20
   3   8   6    4.92    4.17
  -3  -8  -6   12.95    6.07
   3  -8   6   11.53    5.82
   3   8   6   10.29    6.83
   3  -8   7  149.23   14.60
   3  -8   7  141.62   14.60
   3   8   7  139.92   14.87
  -3  -8  -7  148.13   15.13
   3  -8   8  223.87   18.65
   3  -8   8  196.30   17.54
  -3  -8  -8  233.94   19.72
   3  -8   9   19.22    8.91
  -3  -8  -9   16.20    7.36
   3  -8   9    8.31    5.42
   3   8  10  218.95   14.25
   3   8  10  195.29   13.97
   3  -8  10  213.34   19.54
   3  -8  10  213.53   12.72
  -3  -8 -10  208.21   20.24
   3  -8  10  225.27   20.26
   3   8  10  211.34   13.12
   3   8  11   11.36    5.39
   3  -8  11   12.58    4.70
   3   8  11    9.05    4.92
   3   8  11   12.23    4.90
   3  -8  11    2.80    3.90
   3  -8  11    7.40    3.45
   3   8  12  505.19   23.60
   3  -8  12  489.75   20.93
   3   8  12  507.21   21.98
   3   8  12  478.50   21.70
   3   8  12  517.38   22.98
   3  -8  13    8.07    5.44
   3   8  13    4.05    5.80
   3   8  13   -3.89    5.55
   3   8  13    6.61    5.02
   3   8  14   19.41    6.60
   3  -8  14   12.38    5.53
   3   8  14    9.53    5.68
   3   8  14   16.65    5.87
   3   8  15  493.67   22.81
   3  -8  15  479.93   20.44
   3   8  15  490.51   21.28
   3   8  15  463.36   21.70
   3   8  16   10.30    5.71
   3  -8  16   11.42    5.68
   3   8  16   11.70    6.16
   3   8  16   16.29    6.07
   3   8  16   12.16    5.71
   3  -8  16   12.47    4.43
   3   8  17   20.92    5.50
   3  -8  17   16.84    4.57
   3   8  17   30.32    6.85
   3   8  17   26.87    6.00
   3   8  17   16.46    3.99
   3  -8  17   23.75    4.85
   3  -8  17   19.86    4.83
   3   8  18  157.27   10.61
   3  -8  18  136.18    9.36
   3  -8  18  154.83    9.23
   3   8  18  164.69    8.85
   3   8  18  161.50   10.82
   3   8  18  147.97   10.07
   3  -8  18  134.39    8.27
   3  -8  18  134.73    8.62
   3   8  19   19.05    4.54
   3   8  19   19.36    4.52
   3   8  19   14.59    3.95
   3  -8  19   18.21    4.03
   3  -8  19   21.81    3.50
   3   8  20   44.99    4.76
   3  -8  20   48.90    4.38
   3   8  20   41.76    4.85
   3   8  20   52.03    4.61
  -3  -9  20    4.63    2.75
  -3  -9  20    2.26    2.66
  -3   9  20    8.37    3.23
   3  -9 -20    3.51    2.61
  -3   9  19   23.14    4.78
  -3  -9  19   26.59    4.59
  -3  -9  19   22.81    4.66
  -3   9  19   29.09    4.88
   3   9 -19   22.21    4.42
   3  -9 -19   24.82    4.44
  -3   9  18  172.18   10.74
  -3  -9  18  178.73   10.81
  -3  -9  18  153.86   10.61
   3   9 -18  141.95    9.62
  -3   9  18  157.13   10.37
   3  -9 -18  166.23   10.96
  -3   9  17   11.46    4.80
  -3  -9  17    6.85    4.71
  -3  -9  17   -5.28    4.69
   3   9 -17    3.88    3.86
   3  -9 -17   11.75    4.82
  -3   9  16   -2.67    4.53
  -3  -9  16    3.85    4.72
   3   9 -16   -0.38    4.08
   3  -9 -16    5.07    4.81
  -3   9  15   15.79    5.88
  -3  -9  15   18.46    5.85
   3   9 -15    6.13    5.32
   3  -9 -15    9.51    4.97
  -3   9  14  683.98   25.72
  -3  -9  14  680.43   26.95
   3   9 -14  629.46   25.36
   3  -9 -14  688.82   26.48
  -3  -9  14  611.74   25.43
  -3   9  13  190.42   12.96
   3   9 -13  157.70   12.12
  -3  -9  13  178.84   13.45
  -3  -9  13  141.59   12.37
   3  -9 -13  196.13   13.37
  -3   9  12  170.45   12.02
  -3  -9  12  149.68   12.12
   3   9 -12  160.98   12.20
   3  -9 -12  181.09   12.65
  -3  -9  12  152.91   12.23
  -3  -9  11   20.94    5.48
   3   9 -11   20.88    5.51
   3  -9 -11   30.49    6.01
  -3  -9  11   12.10    4.92
   3   9 -10   29.00    9.65
   3  -9 -10   25.19    7.48
  -3  -9  10   35.59    6.30
   3  -9 -10   42.59    6.44
  -3  -9   9  530.63   28.50
   3   9  -9  539.78   33.61
   3  -9  -9  558.14   30.56
   3   9  -8  447.70   29.40
   3  -9  -8  464.34   27.10
  -3  -9   8  449.75   25.89
  -3  -9   7    4.04    5.29
   3  -9  -7    0.77    4.69
   3   9  -7   -4.10    5.99
   3  -9  -6    7.66    6.04
   3   9  -6   10.69    5.82
  -3  -9   6    6.33    5.30
   3  -9  -5   90.77   11.10
  -3  -9   5   72.12   10.22
   3   9  -5   82.91   12.40
   3   9  -4  450.80   26.77
   3  -9  -4  481.88   24.92
  -3  -9   4  453.65   24.44
   3  -9  -3   29.38    6.74
  -3  -9   3   31.43    7.11
   3  -9  -2   13.76    5.15
  -3  -9   2   13.16    5.78
  -3  -9   1  263.66   17.63
   3  -9  -1  233.68   16.33
   3  -9  -1  260.64   17.09
   3   9  -1  254.89   17.80
   3  -9  -1  249.90   14.72
  -3  -9   0  426.30   23.23
   3  -9   0  424.46   21.84
   3   9   0  422.28   23.11
   3  -9   0  402.95   21.61
   3  -9   0  409.28   19.88
   3   9   1  121.14   12.29
   3  -9   1  122.19   11.53
   3  -9   1  138.08   12.73
   3   9   2  442.05   25.92
   3   9   2  456.45   24.52
   3  -9   2  475.23   23.23
   3  -9   2  466.81   24.27
   3  -9   3    4.08    3.36
   3   9   3    4.01    3.74
   3  -9   3    3.98    3.71
   3   9   3    3.95    5.19
   3   9   4  541.37   27.88
   3  -9   4  542.10   27.41
   3   9   5   24.07    6.78
   3  -9   5   18.31    6.20
   3   9   5   22.84    8.05
   3  -9   6  592.27   30.55
   3   9   6  567.39   30.36
   3   9   6  646.04   34.43
   3   9   7  140.59   15.33
   3  -9   7  108.06   13.29
  -3  -9  -8   44.34   10.02
   3   9   8   37.11    8.80
   3  -9   8   38.37    9.04
   3   9   9  189.65   13.26
   3   9   9  183.17   12.53
   3   9   9  175.26   13.11
   3  -9   9  172.07   11.63
   3  -9   9  181.58   18.07
   3   9   9  191.95   19.60
  -3  -9  -9  169.23   18.58
   3   9   9  184.02   12.33
   3   9  10  493.73   23.04
   3  -9  10  501.12   20.85
   3   9  10  568.99   21.86
   3  -9  10  505.92   20.15
   3   9  10  516.05   21.95
   3  -9  10  508.15   19.45
   3  -9  10  524.25   20.56
   3   9  11   73.49    9.34
   3  -9  11   90.90    8.91
   3   9  11   84.05    9.64
   3   9  11  104.08    9.63
   3  -9  11   77.75    7.91
   3  -9  11   89.31    7.95
   3   9  11   82.24    9.66
   3   9  12  139.39   12.79
   3  -9  12  133.25   10.81
   3  -9  12  140.25   10.20
   3   9  12  157.23   12.29
   3   9  12  139.90   12.39
   3  -9  13   47.02    7.24
   3   9  13   37.50    7.45
   3   9  13   45.57    7.62
   3  -9  13   40.15    6.51
   3   9  13   35.77    7.03
   3  -9  14  116.67   10.54
   3   9  14  130.54   12.10
   3   9  14  138.83   12.07
   3  -9  14  125.72   10.01
   3   9  15    3.59    5.68
   3  -9  15    2.25    4.59
   3  -9  15    4.18    4.39
   3   9  15   -5.23    4.96
   3  -9  15    7.55    4.01
   3   9  16   47.43    8.15
   3  -9  16   36.27    5.92
   3  -9  16   42.97    6.12
   3   9  16   45.33    7.23
   3   9  16   42.38    7.05
   3   9  16   34.43    6.82
   3  -9  16   33.49    5.72
   3   9  17   41.02    6.69
   3  -9  17   28.61    5.25
   3  -9  17   48.71    5.75
   3   9  17   22.65    5.29
   3   9  17   39.10    6.52
   3  -9  17   32.67    4.80
   3   9  18   24.40    5.10
   3   9  18   14.73    4.42
   3   9  18   24.88    5.36
   3  -9  18   23.55    4.40
   3  -9  18   21.70    3.91
   3   9  19   24.62    4.47
   3  -9  19   20.65    3.15
   3  -9  19   22.91    3.75
   3   9  19   23.26    4.51
   3   9  19   19.46    3.64
   3   9  20   66.07    5.17
  -3 -10  20  222.08    8.99
  -3  10  20  252.24    9.71
  -3  10  19    4.93    2.94
  -3 -10  19    5.94    3.12
  -3  10  19    2.74    3.03
  -3 -10  19    7.24    2.99
   3 -10 -19    8.99    3.25
  -3  10  18    6.13    3.36
  -3 -10  18    5.08    3.52
  -3 -10  18    6.31    4.04
  -3  10  18    4.40    3.40
   3 -10 -18    4.43    3.30
  -3  10  17    0.36    3.60
  -3 -10  17    3.49    3.96
  -3 -10  17    9.25    4.73
   3  10 -17    0.92    3.41
   3 -10 -17   10.27    4.66
  -3  10  16  439.31   18.84
  -3 -10  16  446.54   18.98
  -3 -10  16  420.81   19.44
   3 -10 -16  470.63   20.23
  -3  10  15   37.11    6.47
  -3 -10  15   33.18    6.97
  -3 -10  15   28.50    6.35
   3  10 -15   32.99    5.76
   3 -10 -15   29.42    6.41
  -3  10  14   37.66    6.89
  -3 -10  14   28.34    7.18
   3  10 -14   30.62    6.96
  -3 -10  14   11.88    5.28
   3 -10 -14   24.81    6.27
  -3  10  13   -0.62    3.82
  -3 -10  13   -1.14    4.74
   3  10 -13   -2.97    4.61
  -3 -10  13    1.01    5.15
   3 -10 -13    4.98    4.79
  -3 -10  12  361.13   17.88
  -3 -10  12  362.17   18.94
   3  10 -12  332.32   17.50
   3 -10 -12  398.06   19.14
  -3 -10  11  144.61   11.20
   3  10 -11  143.40   11.28
  -3 -10  11  144.23   11.76
   3 -10 -11  146.26   11.58
   3 -10 -10  705.68   27.28
  -3 -10  10  673.05   24.85
  -3 -10  10  660.96   26.05
   3 -10 -10  720.26   25.98
  -3 -10   9   91.00   12.74
  -3 -10   9  109.45    9.39
   3  10  -9   98.72   15.47
  -3 -10   9   97.19    9.92
   3 -10  -9  121.70    9.96
  -3 -10   8    1.23    4.66
   3 -10  -8    6.99    5.87
   3  10  -8    9.10    7.68
   3 -10  -7  171.50   16.79
   3  10  -7  122.92   15.65
  -3 -10   7  149.09   14.96
   3  10  -6  164.34   17.68
   3 -10  -6  185.28   16.94
   3 -10  -5    3.56    5.50
   3  10  -5    8.43    6.24
  -3 -10   5    0.17    4.44
   3  10  -4  237.30   20.42
   3 -10  -4  209.96   17.39
  -3 -10   4  220.58   17.93
  -3 -10   3   77.95   10.92
   3 -10  -3   88.15   10.72
  -3 -10   2  583.10   29.02
   3 -10  -2  595.49   28.26
   3 -10  -1   19.43    6.08
   3 -10  -1   11.16    5.36
  -3 -10   1   15.37    6.85
   3 -10  -1   11.39    4.24
   3  10   0   47.61    8.03
   3 -10   0   58.63    8.80
   3 -10   0   65.29    9.49
  -3 -10   0   61.66   10.15
   3 -10   0   51.30    7.59
   3 -10   1    9.11    4.92
   3  10   1    2.45    4.23
   3 -10   1    5.05    4.03
  -3 -10  -1    5.35    4.60
   3  10   2  326.95   21.34
   3 -10   2  343.21   20.30
   3 -10   2  359.66   21.89
   3  10   2  341.31   23.86
   3  10   3  311.89   21.09
   3  10   3  330.48   23.56
   3 -10   3  328.98   21.33
   3  10   4  110.62   14.33
   3  10   4   89.31   11.81
   3 -10   4   89.06   11.94
   3  10   5   97.18   12.54
   3 -10   5   94.78   12.93
   3  10   5   86.64   13.22
   3  10   6  244.68   21.75
   3 -10   6  212.98   18.78
   3  10   6  191.45   18.04
   3 -10   7  324.49   23.48
   3  10   7  336.10   24.63
  -3 -10  -8  495.48   24.11
   3  10   8  543.88   22.57
   3  10   8  526.80   22.87
   3  10   8  573.19   23.93
   3 -10   8  536.21   21.35
   3  10   8  515.89   31.81
   3 -10   8  537.13   21.07
   3  10   8  505.42   21.45
   3  10   8  532.93   22.98
   3  10   9   41.48    6.93
   3  10   9   48.39    8.00
  -3 -10  -9   32.37    6.92
   3 -10   9   46.73    6.53
   3 -10   9   40.93    6.29
   3 -10   9   39.06    6.24
   3  10   9   52.71    7.88
   3 -10   9   41.33    5.96
   3 -10   9   51.88    6.74
  -3 -10 -10   79.39   10.06
   3  10  10  103.58   10.99
   3 -10  10   98.90    9.67
   3 -10  10  101.86    8.99
   3  10  10  101.23   10.14
   3 -10  10  102.43    8.86
   3 -10  10  103.86    8.81
   3 -10  10  107.81    9.61
  -3 -10 -11  179.54   14.52
   3  10  11  215.36   15.47
   3 -10  11  211.04   13.35
   3 -10  11  222.44   13.82
   3 -10  11  209.58   12.80
   3  10  11  229.50   14.89
   3  10  11  218.46   15.14
   3 -10  11  223.58   13.33
   3  10  12  319.98   19.09
   3 -10  12  349.00   17.48
   3 -10  12  384.16   17.59
   3  10  12  325.62   18.13
   3  10  12  337.91   18.88
   3 -10  12  366.00   16.96
   3 -10  13   31.72    6.42
   3 -10  13   37.89    6.81
   3  10  13   35.24    8.12
   3  10  13   27.24    6.86
   3 -10  13   27.25    6.01
   3  10  13   35.87    7.77
   3 -10  14  174.91   12.22
   3 -10  14  171.63   11.55
   3  10  14  171.00   13.54
   3 -10  14  179.37   11.21
   3  10  14  182.25   13.52
   3  10  15  159.57   12.76
   3 -10  15  147.27   10.85
   3 -10  15  151.38   10.23
   3  10  15  163.11   11.82
   3  10  15  132.62   11.19
   3 -10  15  143.99    9.78
   3  10  16    7.33    5.77
   3  10  16    6.32    4.94
   3  10  16   16.75    5.65
   3 -10  16   16.33    4.89
   3 -10  16   15.68    4.70
   3  10  17   40.16    6.13
   3  10  17   42.08    5.91
   3 -10  17   40.15    5.34
   3 -10  17   47.45    5.48
   3  10  18    6.78    3.55
   3  10  18   16.11    4.52
   3  10  18   16.59    4.00
   3 -10  18   16.24    3.58
   3 -10  18   14.05    2.95
   3  10  19    6.12    2.91
   3 -10  19    2.58    2.25
   3  10  19    2.16    2.56
   3  10  19    6.54    2.83
  -3 -11  19  121.15    6.86
  -3 -11  19  125.03    7.10
  -3  11  19  130.46    7.30
   3 -11 -19  122.75    7.43
  -3  11  18   55.97    5.47
  -3 -11  18   54.31    5.44
  -3  11  18   54.52    5.81
  -3 -11  18   47.89    5.56
   3 -11 -18   57.75    6.09
  -3  11  17   51.92    5.58
  -3 -11  17   46.83    6.02
  -3 -11  17   58.13    6.84
   3 -11 -17   45.52    6.40
  -3  11  16   23.45    5.00
  -3 -11  16   33.69    6.08
  -3 -11  16   33.44    5.95
   3  11 -16   29.82    5.25
   3 -11 -16   34.66    6.19
  -3  11  15   20.34    5.01
  -3 -11  15   21.43    4.99
  -3 -11  15   16.43    5.11
   3  11 -15   15.91    4.01
   3 -11 -15   27.38    6.46
  -3 -11  14  259.67   14.50
  -3 -11  14  225.33   14.29
   3 -11 -14  240.90   14.68
  -3 -11  13   49.22    7.20
  -3 -11  13   53.74    7.82
   3  11 -13   29.38    6.16
   3 -11 -13   37.43    7.16
  -3 -11  12   48.14    6.93
   3  11 -12   56.05    7.35
  -3 -11  12   59.66    8.70
   3 -11 -12   71.91    8.94
  -3 -11  11   31.71    6.19
  -3 -11  11   37.72    7.38
   3  11 -11   22.74    5.64
   3 -11 -11   36.25    7.11
   3 -11 -10  180.30   13.41
  -3 -11  10  162.12   12.07
   3  11 -10  153.15   11.64
  -3 -11  10  168.89   12.83
   3 -11 -10  198.64   13.07
  -3 -11   9  153.71   11.47
   3  11  -9  135.90   11.02
  -3 -11   9  153.09   12.13
   3 -11  -8   29.60    6.01
  -3 -11   8   34.69    5.90
  -3 -11   8   43.17    7.48
   3  11  -8   31.98    6.21
  -3 -11   7    1.29    5.59
   3 -11  -7   -4.49    6.69
   3  11  -7    2.08    5.95
   3  11  -6  444.89   30.46
   3 -11  -6  537.25   30.46
  -3 -11   6  499.82   29.30
   3  11  -5  171.60   18.86
   3 -11  -5  210.52   18.72
  -3 -11   5  178.33   17.34
   3  11  -4  718.73   37.94
   3 -11  -4  733.85   34.48
  -3 -11   4  682.71   34.05
   3 -11  -3   18.38    6.54
  -3 -11   3   31.08    8.29
  -3 -11   2   17.18    7.20
   3 -11  -2    6.94    5.53
  -3 -11   1  159.08   15.76
   3 -11  -1  147.36   14.24
  -3 -11   0  294.33   21.89
   3 -11   0  280.31   19.25
   3 -11   0  281.65   19.55
   3 -11   0  277.83   18.18
  -3 -11  -1  927.29   40.28
   3 -11   1  986.81   38.15
   3 -11   1  900.95   38.01
  -3 -11  -2  171.72   16.78
   3  11   2  192.53   19.23
   3 -11   2  149.50   14.96
   3 -11   3   10.14    5.65
  -3 -11  -3   10.26    7.05
   3  11   3   25.40    7.95
   3  11   4  992.48   45.86
   3 -11   4  864.63   39.16
   3 -11   5  726.55   36.00
   3  11   5  794.40   41.35
   3 -11   6 1082.78   46.56
   3  11   6 1293.69   54.87
   3  11   7  134.77   11.37
  -3 -11  -7  129.18   12.28
   3  11   7  139.95   11.47
   3  11   7  138.79   11.86
   3 -11   7  135.68   10.53
   3 -11   7  133.38   10.01
   3  11   7  135.40   16.34
   3 -11   7  130.65   10.23
   3 -11   7  144.03   10.30
   3  11   7  133.62   11.37
   3  11   8   16.05    6.16
   3  11   8   18.75    5.54
   3  11   8   16.08    6.11
  -3 -11  -8   12.43    5.79
   3 -11   8   21.85    5.23
   3 -11   8   12.89    4.89
   3 -11   8   18.31    5.05
   3  11   8   16.20    5.01
   3  11   8   12.25    5.25
   3 -11   8   11.90    4.54
   3  11   9  222.87   15.49
   3  11   9  229.98   14.86
  -3 -11  -9  172.61   14.71
   3 -11   9  230.73   13.52
   3 -11   9  206.87   13.17
   3 -11   9  220.53   13.51
   3  11   9  237.87   14.81
   3 -11   9  217.45   13.04
  -3 -11 -10  238.70   17.08
   3  11  10  262.04   17.01
   3 -11  10  250.72   14.74
   3 -11  10  255.26   14.34
   3  11  10  251.71   15.53
   3 -11  10  278.43   14.65
   3  11  11    1.52    5.53
  -3 -11 -11    5.18    5.28
   3 -11  11   12.28    5.35
   3 -11  11   11.78    4.85
   3  11  11    1.96    5.38
   3 -11  11   13.29    5.02
   3  11  11    8.32    5.51
   3  11  12  220.83   15.71
   3 -11  12  233.04   14.04
   3 -11  12  241.97   13.69
   3  11  12  216.39   14.76
   3  11  12  240.57   15.67
   3 -11  12  222.25   12.96
   3 -11  13   25.26    6.24
   3 -11  13   37.49    6.37
   3  11  13   34.95    7.48
   3  11  13   25.94    7.05
   3 -11  13   40.61    6.37
   3  11  13   25.62    6.88
   3 -11  14  196.82   12.50
   3 -11  14  191.08   11.64
   3  11  14  208.94   14.37
   3  11  14  187.13   13.31
   3 -11  14  169.88   10.62
   3  11  15   22.17    5.80
   3 -11  15    5.82    4.21
   3 -11  15   20.26    5.41
   3  11  15   11.48    5.03
   3  11  15    7.84    5.01
   3  11  16   49.47    7.46
   3  11  16   43.41    6.22
   3  11  16   43.07    6.18
   3 -11  16   30.84    5.14
   3 -11  16   40.13    5.23
   3  11  17   10.64    4.28
   3  11  17   13.23    4.15
   3  11  17    6.62    3.99
   3 -11  17   14.12    3.20
   3 -11  17   11.83    3.51
   3 -11  17   10.37    2.99
   3  11  18   12.06    3.73
   3 -11  18    7.61    2.41
   3 -11  18    6.86    2.41
   3  11  18    3.71    2.80
   3  11  18    3.65    3.12
  -3  12  19    6.09    2.38
  -3 -12  19    3.18    2.43
  -3 -12  18   -1.03    2.64
  -3  12  18    2.55    2.73
  -3 -12  18   -1.13    2.47
   3 -12 -18   -0.32    2.63
  -3 -12  18    7.07    4.16
  -3 -12  17  129.55    8.43
  -3 -12  17  130.36    8.69
  -3 -12  16   90.55    7.79
  -3 -12  16   80.88    7.75
   3 -12 -16  100.27    8.73
  -3 -12  15   90.85    8.20
  -3 -12  15  110.71    9.40
   3 -12 -15  107.55    9.36
  -3 -12  14   15.55    4.57
  -3 -12  14   16.80    5.39
   3 -12 -14   23.77    5.95
  -3 -12  13    6.37    5.21
   3  12 -13    9.78    4.46
  -3 -12  13   -0.50    4.50
   3 -12 -13   17.67    6.31
  -3 -12  12   71.71    8.23
  -3 -12  12   74.69    9.25
   3  12 -12   63.74    7.98
   3 -12 -12   79.59    9.21
  -3 -12  11  148.18   11.71
   3  12 -11  131.28   10.79
  -3 -12  11  143.52   11.84
   3 -12 -11  174.48   12.60
   3 -12 -10   28.80    6.46
  -3 -12  10   41.04    7.03
   3  12 -10   32.25    5.86
  -3 -12  10   39.97    7.20
   3 -12 -10   41.17    7.03
  -3 -12   9  135.45   11.09
  -3 -12   9  133.87   11.54
   3 -12  -9  159.57   12.02
  -3 -12   8  209.37   13.64
   3 -12  -8  195.24   12.89
  -3 -12   8  190.69   13.47
  -3 -12   7  712.00   26.06
   3 -12  -7  740.36   26.57
  -3 -12   7  737.97   27.41
  -3 -12   6  265.09   14.74
   3 -12  -6  304.56   15.65
  -3 -12   6  285.32   16.14
  -3 -12   6  302.65   17.89
   3 -12  -5   23.23    5.33
   3 -12  -5   15.13    7.60
   3  12  -5   19.11    8.21
  -3 -12   5   26.44    7.60
  -3 -12   5   14.24    4.98
   3  12  -4   11.80    7.51
   3 -12  -4   19.85    7.64
  -3 -12   4   19.78    7.68
   3 -12  -3   86.60   11.91
  -3 -12   3   87.74   12.94
   3  12  -3  106.02   15.47
   3 -12  -2   42.53    8.96
  -3 -12   2   53.06   10.79
   3 -12  -1  163.79   15.97
  -3 -12   1  150.91   16.42
   3 -12   0   -0.28    4.23
  -3 -12   0   12.97    8.14
   3  12   1  133.42   16.68
  -3 -12  -1  142.78   16.52
   3 -12   1  154.39   15.42
  -3 -12  -2  201.82   19.34
   3 -12   2  223.81   18.85
   3  12   2  223.87   21.51
   3  12   3  601.15   36.39
  -3 -12  -3  619.37   33.69
   3 -12   3  587.82   32.20
   3  12   4  242.25   23.56
  -3 -12  -4  237.22   20.46
   3 -12   4  229.47   19.84
   3 -12   4  226.34   13.02
  -3 -12  -4  199.68   14.50
   3  12   4  202.13   13.40
   3  12   4  216.08   14.18
   3 -12   5   95.38    8.99
   3  12   5  101.91    9.94
   3  12   5  115.15   10.55
  -3 -12  -5   98.55   10.74
   3  12   5   97.20    9.77
   3 -12   5  113.89    9.35
   3 -12   6   59.02    7.17
   3 -12   6   60.01    7.33
   3 -12   6   62.54    7.21
   3  12   6   64.80    8.63
   3  12   6   62.57    8.43
  -3 -12  -6   64.02    9.63
   3  12   6   74.85    8.61
   3 -12   6   62.03    7.15
   3  12   6   54.29    8.02
   3  12   7  317.99   17.99
   3 -12   7  312.22   16.23
   3  12   7  326.23   17.61
  -3 -12  -7  310.82   19.44
   3 -12   7  353.86   16.90
   3 -12   7  291.20   15.50
   3  12   7  327.54   17.47
   3  12   7  318.66   17.92
   3 -12   7  326.93   15.91
  -3 -12  -8   31.29    6.72
   3  12   8   36.46    7.23
   3  12   8   31.69    6.70
   3 -12   8   39.81    6.45
   3 -12   8   34.14    5.75
   3  12   8   28.47    6.86
   3 -12   8   27.60    5.87
  -3 -12  -9    8.87    6.00
   3  12   9   10.87    5.02
   3  12   9   10.55    4.69
   3 -12   9    7.58    4.41
   3 -12   9   18.89    5.35
   3  12   9   12.23    5.45
   3 -12   9    3.42    4.15
   3  12  10   12.35    5.75
  -3 -12 -10   -1.29    6.85
   3 -12  10    8.66    4.43
   3 -12  10   14.02    4.73
   3  12  10   21.23    6.18
   3 -12  10    9.45    4.24
  -3 -12 -11    8.38    5.42
   3  12  11    8.38    5.61
   3 -12  11    9.22    5.32
   3 -12  11   28.36    6.18
   3  12  11   18.85    6.63
   3 -12  11   12.26    4.64
   3  12  11   17.66    6.14
   3  12  12  123.27   12.00
   3 -12  12  105.67    9.49
   3 -12  12  135.50   10.11
   3  12  12  122.64   11.03
   3 -12  12  124.07    9.25
   3  12  12  125.55   11.54
   3 -12  13  125.62    9.39
   3  12  13  115.95   11.36
   3 -12  13  124.53   10.30
   3  12  13  119.80   11.05
   3 -12  14   55.19    6.82
   3 -12  14   46.18    6.00
   3  12  14   62.34    8.05
   3  12  14   44.64    7.04
   3  12  15   48.39    7.57
   3 -12  15   47.77    5.70
   3 -12  15   46.55    5.89
   3 -12  15   36.73    5.09
   3  12  15   49.36    7.05
   3  12  15   48.73    6.78
   3  12  15   39.36    6.40
   3  12  16    3.53    3.92
   3  12  16    8.11    4.24
   3  12  16   -0.12    3.52
   3 -12  16    2.53    2.84
   3 -12  16    4.14    3.38
   3 -12  16    0.89    2.57
   3  12  17   63.41    6.33
   3  12  17   57.08    5.41
   3 -12  17   48.39    4.38
   3  12  17   44.66    5.07
   3 -12  17   44.33    4.01
   3 -12  17   55.32    4.59
   3  12  18    3.72    2.33
   3  12  18    2.58    2.18
   3 -12  18    0.95    1.78
   3  12  18    3.69    2.48
  -3 -13  18    4.26    2.01
  -3  13  18    4.18    2.16
  -3 -13  18    1.10    2.45
   3 -13 -18   10.11    2.73
  -3 -13  17    8.59    2.69
  -3 -13  17    0.09    2.52
  -3 -13  17   11.62    2.80
  -3 -13  17    6.40    3.53
   3 -13 -17    7.98    3.16
  -3 -13  16   -1.21    3.11
  -3 -13  16    3.00    2.90
   3 -13 -16   10.65    4.39
  -3 -13  16    7.53    4.71
  -3 -13  15   50.37    6.33
  -3 -13  15   47.31    6.11
   3 -13 -15   49.39    7.05
  -3 -13  14    2.06    3.99
  -3 -13  14    6.17    4.05
   3 -13 -14   -1.17    4.82
  -3 -13  13   13.25    4.76
  -3 -13  13   19.03    5.44
   3 -13 -13   24.69    5.85
  -3 -13  12   40.32    7.20
   3 -13 -12   49.65    7.75
  -3 -13  11   44.42    6.77
  -3 -13  11   65.97    8.27
   3 -13 -11   65.41    8.80
  -3 -13  10   92.71    9.18
  -3 -13  10   98.32    9.96
   3 -13 -10  103.95   10.24
  -3 -13   9  214.98   14.03
  -3 -13   9  235.36   14.85
   3 -13  -9  257.78   15.18
   3 -13  -8  136.73   11.11
  -3 -13   8  105.30    9.81
  -3 -13   8  129.04   11.38
   3 -13  -8  153.47   11.56
  -3 -13   8  147.63   13.28
  -3 -13   7  369.56   17.26
  -3 -13   7  397.39   18.89
   3 -13  -7  410.19   19.37
  -3 -13   7  399.32   19.59
  -3 -13   7  416.08   22.07
   3 -13  -6   59.16    7.80
  -3 -13   6   61.25    6.94
  -3 -13   6   57.08    7.72
  -3 -13   6   56.84    8.16
  -3 -13   6   73.43    9.53
   3 -13  -5  796.34   28.03
  -3 -13   5  764.70   28.37
  -3 -13   5  853.84   31.93
   3 -13  -4   98.16    9.22
  -3 -13   4   93.87    9.50
  -3 -13   4  108.58   11.09
   3 -13  -3  274.21   14.92
   3  13  -3  260.19   15.46
  -3 -13   3  265.25   16.82
   3 -13  -2   50.65    7.11
   3  13  -2   47.40    7.29
  -3 -13   2   36.65    6.83
   3 -13  -1  128.06   10.32
   3 -13  -1  120.91   14.16
  -3 -13   1  138.24   11.46
  -3 -13   1  144.81   12.76
   3  13  -1  135.40   11.13
  -3 -13   1  127.09   11.60
   3 -13   0   12.10    4.59
  -3 -13   0   14.93    5.29
  -3 -13   0   15.17    6.42
   3  13   0   15.47    5.58
   3 -13   0   17.92    5.89
  -3 -13  -1  473.40   22.89
   3  13   1  452.73   20.78
   3  13   1  400.76   19.54
  -3 -13  -1  456.09   20.90
   3 -13   1  474.83   19.93
   3 -13   1  423.71   17.90
   3 -13   1  439.57   18.29
   3  13   1  442.57   20.10
   3 -13   1  408.96   18.02
  -3 -13  -2   33.15    7.93
   3  13   2   14.87    4.98
   3  13   2   31.06    6.64
   3 -13   2   20.37    5.22
  -3 -13  -2   32.85    6.95
   3 -13   2   30.52    5.12
   3 -13   2   19.26    4.92
   3 -13   2   21.24    4.68
   3  13   2   18.59    4.61
   3 -13   2   36.19    6.23
   3  13   3    5.61    5.55
  -3 -13  -3    0.76    4.86
   3  13   3    5.17    4.58
   3 -13   3    1.23    4.36
   3 -13   3    0.34    3.61
   3 -13   3   -5.38    4.12
   3  13   3    5.78    4.71
   3  13   4  478.47   21.83
  -3 -13  -4  494.33   24.42
   3  13   4  518.14   22.67
   3  13   4  528.75   22.72
   3 -13   4  512.17   20.98
   3 -13   4  467.85   19.63
   3 -13   4  451.20   19.22
   3  13   4  505.66   22.20
  -3 -13  -5  918.93   35.18
   3  13   5  922.47   32.08
   3  13   5  925.01   32.05
   3 -13   5  920.02   30.07
   3 -13   5  898.60   29.25
   3 -13   5  897.16   29.05
   3  13   5  897.86   31.81
   3 -13   5  866.30   28.34
  -3 -13  -6   14.20    5.95
   3  13   6   16.40    5.91
   3  13   6   26.87    6.29
   3 -13   6   27.08    6.16
   3 -13   6   23.58    5.26
   3 -13   6   29.75    6.03
   3 -13   6   25.59    5.13
   3  13   6   22.67    6.19
   3  13   7    1.24    4.59
   3  13   7    7.29    4.82
  -3 -13  -7    0.84    5.42
   3 -13   7   14.80    4.86
   3 -13   7    4.08    4.43
   3 -13   7    7.07    4.30
   3  13   7    4.11    4.99
   3 -13   7   -4.29    3.93
   3  13   7    5.59    5.46
  -3 -13  -8  182.81   15.16
   3  13   8  195.11   14.21
   3  13   8  206.31   14.66
   3 -13   8  201.92   12.91
   3 -13   8  191.56   12.54
   3  13   8  180.71   13.64
   3 -13   8  187.49   11.57
   3  13   9   14.22    6.58
   3  13   9    8.77    5.61
  -3 -13  -9    2.81    6.51
   3 -13   9   15.26    5.78
   3 -13   9   21.25    5.55
   3 -13   9   15.65    4.92
   3  13   9   13.91    5.05
   3 -13   9   16.42    4.80
   3  13  10   11.90    6.61
  -3 -13 -10   10.40    5.49
   3 -13  10    7.37    4.51
   3 -13  10    5.76    4.78
   3 -13  10   13.20    4.89
   3  13  10   12.01    5.83
   3  13  10   13.28    6.28
   3 -13  10    0.96    3.82
   3  13  11  214.38   15.07
   3 -13  11  187.83   12.65
   3 -13  11  226.36   13.26
   3 -13  11  200.68   12.31
   3  13  11  216.43   14.51
   3  13  11  230.54   14.89
   3 -13  12   30.67    5.91
   3 -13  12   20.70    5.67
   3 -13  12   23.18    5.16
   3  13  12   30.69    6.93
   3 -13  13    0.42    3.42
   3 -13  13   -1.30    3.84
   3 -13  13    2.93    4.08
   3  13  13   -2.78    6.00
   3  13  13    9.06    5.52
   3 -13  14   92.78    7.56
   3 -13  14   88.56    7.16
   3  13  14   90.65    9.09
   3  13  14   83.92    8.44
   3  13  15   91.57    8.28
   3  13  15   83.30    7.60
   3  13  15   79.99    7.46
   3 -13  15   76.79    6.32
   3 -13  15   75.48    6.13
   3  13  16   37.15    5.34
   3 -13  16   49.63    4.74
   3 -13  16   39.14    4.62
   3  13  16   37.03    4.75
   3  13  16   45.09    5.25
   3 -13  16   43.28    4.25
   3 -13  16   34.67    3.77
   3  13  17   13.29    3.17
   3 -13  17   12.58    2.57
   3  13  17   11.53    2.72
   3  13  17   15.42    3.01
  -3  14  17  185.70    8.31
   3 -14 -17  178.74    8.70
  -3 -14  17  177.87    9.14
  -3 -14  16   11.80    2.95
  -3 -14  16    8.97    2.97
   3 -14 -16   16.83    4.14
  -3 -14  16   15.80    4.19
  -3 -14  15   77.93    6.19
  -3 -14  15   76.36    6.66
  -3 -14  15   78.59    6.53
  -3 -14  15   85.93    8.23
  -3 -14  14    4.54    3.43
  -3 -14  14   -1.19    3.64
  -3 -14  14    1.47    3.63
  -3 -14  14   11.60    5.77
   3 -14 -14   -1.17    4.06
  -3 -14  13   42.65    6.20
  -3 -14  13   31.90    5.69
  -3 -14  13   39.58    5.96
  -3 -14  13   45.64    7.91
   3 -14 -13   30.26    6.11
  -3 -14  12   28.07    5.31
  -3 -14  12   23.38    5.52
  -3 -14  12   33.08    6.29
   3 -14 -12   23.16    6.05
  -3 -14  12   34.65    7.35
  -3 -14  11  262.70   13.87
  -3 -14  11  261.52   14.74
  -3 -14  11  272.47   15.17
   3 -14 -11  294.74   15.81
   3 -14 -11  269.72   13.12
  -3 -14  11  300.95   17.82
  -3 -14  10   33.08    6.29
  -3 -14  10   16.28    5.34
  -3 -14  10   20.02    6.18
  -3 -14  10   32.99    7.86
   3 -14 -10   23.94    5.24
   3 -14 -10   26.61    6.39
  -3 -14   9   12.41    4.67
  -3 -14   9   15.51    5.53
  -3 -14   9   21.51    5.74
  -3 -14   9   17.09    6.92
   3 -14  -9   16.42    6.21
   3 -14  -8   12.52    5.28
  -3 -14   8   10.13    4.75
  -3 -14   8    7.35    4.49
  -3 -14   8   15.81    5.36
  -3 -14   8   -3.82    5.29
   3 -14  -8   26.34    6.38
  -3 -14   7 1797.83   46.95
  -3 -14   7 1768.57   49.00
   3 -14  -7 1945.94   50.23
  -3 -14   7 1847.96   50.14
  -3 -14   7 1971.88   54.53
   3 -14  -6   48.31    7.23
  -3 -14   6   58.80    7.31
  -3 -14   6   63.44    8.20
  -3 -14   6   75.74    9.92
   3  14  -5   79.79    8.94
   3 -14  -5   69.64    8.41
  -3 -14   5   66.38    8.40
  -3 -14   5   63.46    9.33
   3 -14  -4    1.29    4.18
   3  14  -4   -0.75    4.43
  -3 -14   4   -0.70    5.48
   3 -14  -3   32.41    6.29
   3  14  -3   32.16    6.64
  -3 -14   3   22.44    6.94
   3 -14  -2   29.10    6.45
   3 -14  -2   32.49    5.97
  -3 -14   2   40.18    8.22
   3  14  -2   43.59    7.05
  -3 -14   2   31.75    6.35
   3 -14  -1  140.00   11.25
   3 -14  -1  140.06   10.75
  -3 -14   1  131.35   11.71
   3  14  -1  114.45   10.58
  -3 -14   1  142.64   13.25
   3 -14   0    7.64    4.64
   3 -14   0   -0.33    4.59
  -3 -14   0   16.61    5.74
  -3 -14   0   11.72    6.84
   3  14   0    4.17    4.56
   3  14   0    4.91    5.18
   3  14   1   10.47    4.79
  -3 -14  -1   10.95    5.96
   3  14   1   12.78    5.59
   3 -14   1   11.06    5.42
  -3 -14  -1    8.62    4.97
   3 -14   1   -3.27    3.92
   3 -14   1   19.84    5.02
   3 -14   1    7.87    4.24
   3  14   1   10.27    4.85
   3 -14   1    7.02    3.55
   3  14   2   -1.74    5.68
   3  14   2    3.42    5.82
  -3 -14  -2   -2.04    5.18
   3 -14   2    0.81    4.36
  -3 -14  -2    4.87    4.84
   3 -14   2    1.52    4.98
   3 -14   2    6.15    3.82
   3 -14   2    2.10    3.89
   3 -14   2   -0.69    4.15
   3 -14   2   -1.62    3.84
   3  14   2    2.28    4.38
   3  14   3  143.64   12.07
  -3 -14  -3  147.67   13.45
   3  14   3  155.85   12.40
   3 -14   3  152.88   11.41
   3 -14   3  154.75   10.91
   3 -14   3  147.53   10.46
   3 -14   3  148.09   10.75
   3  14   3  143.57   11.47
   3  14   4  165.23   12.65
  -3 -14  -4  150.09   13.62
   3 -14   4  163.20   11.81
   3 -14   4  152.03   10.87
   3 -14   4  149.31   11.05
   3  14   4  174.00   12.96
   3  14   5   68.59    8.97
  -3 -14  -5   77.48   10.56
   3 -14   5   63.96    7.84
   3 -14   5   61.98    7.51
   3 -14   5   53.88    6.88
   3  14   5   57.72    8.25
   3  14   6   28.02    5.79
   3  14   6   27.60    6.29
  -3 -14  -6   34.25    8.90
   3 -14   6   25.93    6.13
   3 -14   6   34.18    6.29
   3  14   6   26.19    5.75
   3 -14   6   34.21    5.54
   3  14   6   33.69    7.20
   3  14   7   18.65    6.29
   3  14   7   11.70    5.43
  -3 -14  -7   12.59    6.44
   3 -14   7   13.62    5.46
   3  14   7   28.59    7.20
   3 -14   7   18.19    5.31
   3 -14   7   17.79    4.60
   3  14   8   21.81    6.39
  -3 -14  -8   19.42    6.86
   3  14   8   27.23    6.78
   3 -14   8   24.76    6.18
   3 -14   8   17.86    4.58
   3  14   8   21.07    6.24
   3 -14   8   22.11    5.10
   3 -14   8   26.38    5.11
   3  14   9  133.20   11.78
  -3 -14  -9  107.51   11.48
   3  14   9  143.66   12.11
   3 -14   9  145.16   11.20
   3 -14   9  119.51    9.63
   3 -14   9  133.86   10.07
   3  14   9  122.84   10.85
   3 -14   9  118.20    8.80
   3  14   9  132.59   11.47
  -3 -14 -10   22.50    6.82
   3  14  10   18.73    6.03
   3 -14  10   20.75    5.72
   3 -14  10   14.06    4.43
   3 -14  10   16.26    5.12
   3  14  10   17.04    6.05
   3  14  10    5.48    4.99
   3  14  11   10.22    5.19
   3 -14  11   10.36    4.96
   3 -14  11    3.12    3.67
   3 -14  11   11.36    5.00
   3  14  11   -3.80    4.80
   3  14  11   10.78    5.65
   3 -14  12   32.19    5.58
   3 -14  12   31.26    5.04
   3 -14  12   35.16    5.74
  -3 -14 -12   29.65    5.49
   3  14  12   37.08    6.33
   3  14  13  131.16   10.45
   3 -14  13  140.74    9.15
   3 -14  13  147.33    9.00
   3 -14  13  133.15    8.73
  -3 -14 -13  141.65    9.08
   3  14  13  143.92   10.67
   3  14  14   -3.20    4.30
   3 -14  14    2.39    3.10
   3 -14  14   -5.13    3.16
   3  14  14    3.95    3.56
   3 -14  14   -0.20    2.91
   3  14  14    5.08    4.08
   3  14  14   -0.18    3.48
   3  14  15  101.92    8.14
   3 -14  15   85.08    6.01
   3  14  15  100.13    7.12
   3  14  15   86.50    6.69
   3 -14  15   83.03    6.12
   3 -14  15   86.99    6.00
   3  14  16   23.44    3.95
   3  14  16   22.68    3.46
   3  14  16   29.34    3.92
   3 -14  16   18.48    2.98
   3 -14  16   15.84    2.76
   3 -15 -16   22.60    3.47
  -3 -15  16   20.37    3.61
  -3 -15  15    8.90    2.67
   3 -15 -15   14.15    3.78
  -3 -15  15    6.00    3.43
  -3 -15  14   34.10    4.49
   3 -15 -14   36.27    4.32
  -3 -15  14   36.69    5.98
   3 -15 -14   41.85    5.52
  -3 -15  13  111.73    8.03
  -3 -15  13  125.48   10.18
   3 -15 -13  138.23    9.49
  -3 -15  12   -1.41    3.31
  -3 -15  12    5.94    3.83
   3 -15 -12    5.73    4.14
  -3 -15  12    6.37    5.04
  -3 -15  11   60.61    6.74
  -3 -15  11   73.75    7.69
   3 -15 -11   61.47    6.27
   3 -15 -11   75.01    8.00
  -3 -15  11   65.14    8.07
  -3 -15  10    3.19    3.58
  -3 -15  10   12.78    4.74
   3 -15 -10    7.14    5.04
   3 -15 -10    2.21    3.45
  -3 -15  10   -0.25    6.01
  -3 -15   9  434.04   18.37
  -3 -15   9  474.87   20.11
   3 -15  -9  486.31   19.20
  -3 -15   9  449.43   22.10
   3 -15  -9  502.17   20.73
   3  15  -8   48.01    6.94
  -3 -15   8   55.57    6.66
  -3 -15   8   57.82    8.14
   3 -15  -8   74.86    8.16
  -3 -15   8   58.54    8.81
  -3 -15   7  370.28   16.88
   3 -15  -7  416.84   19.20
   3  15  -7  371.72   18.74
  -3 -15   7  405.25   21.10
   3 -15  -7  425.36   18.96
   3 -15  -6   99.91    9.68
  -3 -15   6   85.54    8.25
   3  15  -6   73.89    8.45
  -3 -15   6   88.81   10.55
   3 -15  -5  243.94   14.85
   3  15  -5  219.88   14.22
  -3 -15   5  252.41   16.60
   3 -15  -4  120.05   10.68
   3  15  -4  118.54   10.80
  -3 -15   4  120.53   11.82
   3 -15  -3   18.51    6.21
  -3 -15   3   12.26    5.70
  -3 -15   3   10.44    6.84
   3  15  -3   10.98    4.96
  -3 -15   3    7.62    5.53
   3 -15  -2  100.74   10.10
  -3 -15   2   94.33   10.35
  -3 -15   2  114.32   12.35
   3  15  -2   98.07    9.99
   3 -15  -1   33.00    7.05
   3 -15  -1   24.97    5.69
  -3 -15   1   13.18    5.92
  -3 -15   1   24.48    7.66
   3  15  -1   21.11    5.50
   3  15  -1   27.33    6.04
   3 -15   0  245.57   14.91
  -3 -15   0  265.46   16.67
   3 -15   0  268.89   15.16
   3  15   0  243.22   15.62
   3  15   0  275.35   16.37
  -3 -15   0  275.62   18.05
   3 -15   0  255.60   13.63
   3  15   1  326.32   17.93
   3  15   1  332.66   18.22
  -3 -15  -1  335.42   19.88
   3 -15   1  361.43   17.79
  -3 -15  -1  302.09   17.84
   3 -15   1  356.36   17.37
   3 -15   1  330.47   15.58
   3 -15   1  325.74   15.29
   3  15   2   54.78    8.45
  -3 -15  -2   57.69    9.36
   3  15   2   66.81    8.75
   3 -15   2   66.92    8.36
   3 -15   2   75.63    8.82
   3 -15   2   77.85    7.76
   3  15   2   75.47    8.72
  -3 -15  -3  217.17   16.04
   3  15   3  222.74   15.14
   3 -15   3  239.48   14.65
   3 -15   3  243.40   14.54
   3 -15   3  212.76   12.42
   3 -15   3  227.05   13.00
   3 -15   3  230.00   12.45
   3  15   3  235.36   14.85
  -3 -15  -4   85.86   11.10
   3  15   4   82.18    9.50
   3 -15   4   91.37    9.26
   3 -15   4   82.84    8.01
   3 -15   4   77.90    8.29
   3 -15   4   98.00    9.02
   3  15   4   96.42    9.96
   3  15   5  229.37   15.16
  -3 -15  -5  239.60   17.29
   3 -15   5  243.86   14.51
   3 -15   5  228.01   13.64
   3 -15   5  213.72   12.52
   3 -15   5  216.00   12.54
   3  15   5  230.90   14.85
   3  15   6  281.90   16.50
  -3 -15  -6  274.64   18.41
   3 -15   6  280.43   15.69
   3 -15   6  272.60   14.23
   3  15   6  274.75   16.05
   3 -15   6  252.05   13.48
   3  15   7   70.95    9.27
  -3 -15  -7   56.61    9.41
   3  15   7   65.78    8.33
   3 -15   7   73.21    8.74
   3  15   7   60.04    8.34
   3 -15   7   52.13    6.89
   3 -15   7   56.57    6.75
   3  15   8   14.98    6.11
  -3 -15  -8   23.04    7.00
   3  15   8   17.03    5.75
   3 -15   8   27.75    6.55
   3 -15   8   18.45    5.23
   3  15   8   10.66    5.14
   3  15   9   84.72    9.12
  -3 -15  -9   84.52   10.41
   3 -15   9   96.32    9.04
   3 -15   9  100.78    8.69
   3  15   9   82.06    9.06
   3  15   9   92.39    9.63
  -3 -15 -10   -0.41    5.98
   3 -15  10    3.58    4.14
   3  15  10    2.86    4.53
   3 -15  10   -1.70    3.73
   3  15  10    9.74    5.07
  -3 -15 -11  153.44   12.47
   3 -15  11  172.05   10.74
   3 -15  11  154.48    9.83
   3  15  11  152.22   11.10
   3 -15  12    9.78    4.09
   3 -15  12    2.71    2.94
   3  15  12   12.26    4.58
  -3 -15 -12    5.21    3.24
   3  15  13   16.75    4.60
   3 -15  13   15.28    3.69
   3 -15  13   16.13    3.97
   3 -15  13   14.78    3.55
  -3 -15 -13   18.74    3.88
   3  15  13   16.37    4.36
   3  15  14    1.38    3.31
   3  15  14    4.41    3.06
   3 -15  14    0.98    2.23
   3 -15  14   -3.01    2.73
   3  15  14    4.58    3.07
   3 -15  14   -1.94    2.57
   3  15  15  152.84    8.47
   3  15  15  156.82    7.67
   3 -15  15  147.92    7.32
   3  15  15  158.19    7.90
   3 -16 -15    6.57    2.46
  -3 -16  15    6.99    2.61
  -3 -16  14    5.60    2.08
   3 -16 -14    5.32    2.39
   3 -16 -14    7.58    3.20
  -3 -16  14    1.48    3.06
  -3 -16  13    8.02    2.67
   3 -16 -13   15.07    3.18
   3 -16 -13   11.92    4.13
  -3 -16  13    4.95    4.01
  -3 -16  12   36.66    4.70
   3 -16 -12   42.55    5.84
  -3 -16  12   29.99    5.39
  -3 -16  11  224.47   11.25
   3 -16 -11  276.77   13.52
   3 -16 -11  218.01   10.69
  -3 -16  11  274.38   14.69
  -3 -16  10    3.52    3.50
   3 -16 -10   -2.15    4.18
   3 -16 -10    7.04    3.60
  -3 -16  10   10.60    5.31
  -3 -16   9   24.38    5.01
   3 -16  -9   31.15    5.60
   3 -16  -9   40.04    6.24
  -3 -16   9   29.44    6.86
  -3 -16   8   32.88    5.25
   3 -16  -8   40.87    6.31
   3 -16  -8   47.30    6.74
  -3 -16   8   31.82    7.01
  -3 -16   7  487.92   19.23
   3 -16  -7  544.19   21.95
  -3 -16   7  495.01   23.05
  -3 -16   6  210.45   12.19
   3 -16  -6  243.53   14.43
   3  16  -6  222.88   13.73
   3 -16  -6  267.61   14.35
  -3 -16   6  242.50   15.90
   3 -16  -5   27.73    6.40
  -3 -16   5   48.71    8.78
   3  16  -5   35.04    6.91
  -3 -16   5   30.89    8.05
   3 -16  -4   -5.04    5.79
  -3 -16   4    6.89    5.61
  -3 -16   4    4.69    6.71
   3  16  -4   -1.31    4.59
  -3 -16   4   -1.89    5.46
   3 -16  -3    6.56    4.98
  -3 -16   3    4.70    5.23
   3  16  -3    1.76    4.43
   3  16  -3    9.16    5.19
  -3 -16   3   17.18    7.86
   3 -16  -2  302.42   16.48
  -3 -16   2  302.86   17.49
   3  16  -2  299.92   16.89
   3  16  -2  304.50   17.25
  -3 -16   2  346.23   20.06
   3 -16  -1  680.56   25.31
  -3 -16   1  611.97   25.73
   3  16  -1  632.32   25.81
  -3 -16   1  627.97   28.07
   3  16  -1  617.07   25.29
   3 -16  -1  627.66   22.66
   3 -16   0   21.81    5.92
  -3 -16   0   23.85    6.19
   3 -16   0   14.63    4.58
   3  16   0   27.64    7.47
  -3 -16   0   38.02    8.04
   3  16   0   22.15    6.13
   3 -16   0   16.73    4.48
   3 -16   1   84.29    9.27
   3 -16   1   60.99    7.55
  -3 -16  -1   60.71    9.21
   3  16   1   70.82    8.81
   3  16   1   78.40    9.32
   3 -16   1   71.41    7.19
   3  16   2  132.45   11.77
  -3 -16  -2  131.44   12.46
   3 -16   2  138.04   11.26
   3 -16   2  154.60   11.74
   3 -16   2  130.85    9.66
   3 -16   2  144.11   10.02
   3  16   3  300.59   17.13
  -3 -16  -3  304.00   19.15
   3 -16   3  317.07   16.81
   3 -16   3  339.13   16.89
   3 -16   3  329.06   15.92
   3 -16   3  311.56   14.52
   3  16   4   68.82    8.85
  -3 -16  -4   86.09   11.15
   3 -16   4   69.94    8.41
   3 -16   4   86.48    9.13
   3 -16   4   61.86    7.24
   3  16   4   64.33    7.98
  -3 -16  -5    4.92    6.94
   3  16   5    4.48    5.26
   3 -16   5    9.48    4.63
   3  16   5    1.56    5.13
   3 -16   5   -0.42    4.93
   3 -16   5    3.19    4.76
   3  16   6  221.64   14.65
  -3 -16  -6  217.36   16.16
   3  16   6  237.03   14.35
   3 -16   6  222.77   13.19
   3 -16   6  244.60   13.98
   3 -16   6  251.10   14.41
  -3 -16  -7  345.54   19.71
   3  16   7  355.43   17.85
   3 -16   7  380.89   17.41
   3 -16   7  342.87   15.06
   3 -16   7  351.14   16.28
   3  16   7  375.10   18.12
  -3 -16  -8    9.39    5.50
   3 -16   8    1.89    4.51
   3 -16   8    8.51    3.57
   3  16   8    1.56    5.07
   3 -16   8    5.79    4.11
   3  16   8    9.81    4.83
  -3 -16  -9  186.12   14.09
   3 -16   9  208.32   12.04
   3 -16   9  184.66   10.33
   3  16   9  193.10   12.50
   3 -16   9  192.26   11.27
   3  16   9  177.30   11.65
   3 -16  10    9.30    4.13
   3 -16  10    9.77    4.07
   3 -16  10   13.20    3.95
   3  16  10   17.45    5.24
   3  16  10   10.19    4.17
   3 -16  11  129.43    8.58
   3 -16  11  115.38    7.52
   3 -16  11  140.17    8.87
   3  16  11  130.69    9.24
  -3 -16 -11  124.48    8.67
   3  16  12   -2.60    3.75
   3 -16  12    5.56    3.16
   3 -16  12    3.12    2.48
   3 -16  12   -2.77    3.13
  -3 -16 -12    2.39    2.77
   3  16  12    4.50    3.72
   3  16  13   20.45    3.77
   3 -16  13   20.66    3.61
   3 -16  13   15.38    3.16
   3  16  13   17.38    3.69
   3  16  13   19.73    3.52
  -3 -16 -13   20.44    3.25
   3  16  14   35.90    4.20
   3 -16  14   33.01    3.53
   3  16  14   29.35    3.76
  -3 -17  14   19.72    3.39
   3 -17 -14   24.13    3.33
  -3 -17  13   35.54    4.31
  -3 -17  13   27.04    4.52
   3 -17 -13   21.88    3.18
  -3 -17  13   28.02    4.26
   3 -17 -13   29.48    4.14
  -3 -17  12   -0.94    2.26
   3 -17 -12   -2.52    2.70
  -3 -17  12   -0.65    2.89
   3 -17 -12    3.80    3.06
  -3 -17  11    1.20    2.55
   3 -17 -11    0.95    2.93
  -3 -17  11    4.68    4.00
   3 -17 -11   -1.97    3.17
   3 -17 -11    4.17    2.69
  -3 -17  10   71.19    6.02
   3 -17 -10   79.30    6.62
  -3 -17  10   88.93    8.34
   3 -17 -10   86.32    7.38
  -3 -17   9  167.16    9.54
  -3 -17   9  206.29   12.46
   3 -17  -9  173.84   10.15
   3 -17  -9  208.74   11.39
  -3 -17   9  180.30   12.28
  -3 -17   8   67.97    6.41
  -3 -17   8   88.43    8.87
  -3 -17   8   81.53    8.49
   3 -17  -8   75.01    7.44
   3 -17  -8   65.71    6.63
  -3 -17   7  282.30   15.33
  -3 -17   7  305.54   17.40
  -3 -17   7  302.47   16.49
   3 -17  -7  281.66   13.90
   3 -17  -7  303.54   14.39
  -3 -17   6  399.20   19.20
   3 -17  -6  379.80   17.92
   3 -17  -6  437.28   17.66
   3 -17  -6  399.35   17.32
   3 -17  -5  119.34   10.18
  -3 -17   5  120.89   10.93
   3  17  -5  116.14   10.28
  -3 -17   5  128.88   12.52
   3 -17  -5  131.11    9.34
   3 -17  -4   83.71    8.97
  -3 -17   4   92.02   10.14
   3  17  -4   81.80    8.88
  -3 -17   4   95.16   10.56
   3  17  -4   81.86    8.37
  -3 -17   3  222.08   14.50
   3 -17  -3  235.51   14.21
   3  17  -3  221.33   14.26
  -3 -17   3  257.21   17.23
   3  17  -3  241.79   14.25
   3 -17  -3  259.02   13.62
   3 -17  -2   -3.73    5.20
  -3 -17   2    8.40    5.29
   3  17  -2    3.39    4.80
   3  17  -2   -0.03    4.93
  -3 -17   2  -12.75    6.85
   3 -17  -2    2.70    3.99
   3 -17  -1   42.04    7.15
  -3 -17   1   37.22    6.81
  -3 -17   1   53.54    9.39
[truncated: 778,034 more chars]
